# Supplementary material for: Resequencing of 388 cassava accessions identifies valuable loci and selection for variation in heterozygosity
Source: Genome Biol. 2021 Nov 16;22:316. doi: 10.1186/s13059-021-02524-7 (PMC8594203; doi:10.1186/s13059-021-02524-7)
Supplement: Supplementary file 1 — Additional file 1: Table S1. All cassava accessions resequenced. [file 13059_2021_2524_MOESM1_ESM.xlsx]

## Sheet: Sheet1
Table S1. All cassava accessions resequenced.
Name	Source	Country	Continent	Classification	Clean reads	Mapped ratio (%)	Properly mapped (%)	Average depth	Used for GWAS
B161	The present study	China	Asia	Breeding line	26880589	91.63	80.83	7	Yes
SC6	The present study	China	Asia	Breeding line	24894275	93.69	84.63	8	Yes
SC7	The present study	China	Asia	Breeding line	20989248	94.71	85.81	7	Yes
SC10	The present study	China	Asia	Breeding line	22930710	94.61	86.79	8	Yes
SC11	The present study	China	Asia	Breeding line	26475677	94.5	86.27	9	Yes
SC8013	The present study	China	Asia	Breeding line	26186336	94.17	85.69	9	Yes
SC8002	The present study	China	Asia	Breeding line	26033939	94.18	86.37	9	Yes
R1	The present study	Thailand	Asia	Breeding line	27797951	94.22	85.78	9	Yes
R3	The present study	Thailand	Asia	Breeding line	26472386	93.88	85.3	9	Yes
R5	The present study	Thailand	Asia	Breeding line	27135908	94.29	84.73	9	Yes
R7	The present study	Thailand	Asia	Breeding line	21219595	94.16	84.39	7	Yes
R9	The present study	Thailand	Asia	Breeding line	29646006	94.26	85.69	9	Yes
R60	The present study	Thailand	Asia	Breeding line	30144296	93.86	85.1	10	Yes
R72	The present study	Thailand	Asia	Breeding line	26335743	94.17	84.27	9	Yes
R90	The present study	Thailand	Asia	Breeding line	24291257	93.64	83.49	8	Yes
Taiguo	The present study	Thailand	Asia	Breeding line	21858059	92.31	81.92	7	Yes
Taiyin1hao	The present study	Thailand	Asia	Breeding line	21029913	92.64	82.08	7	Yes
SC101	The present study	China	Asia	Breeding line	23172229	93.75	84.68	8	Yes
Huifeng60	The present study	Thailand	Asia	Breeding line	26237641	93.45	83.45	8	Yes
Hanate	The present study	Thailand	Asia	Breeding line	24930092	93.34	83.91	8	Yes
Ruishi13M	The present study	Switzerland	Europe	Breeding line	25960219	93.1	83.14	8	Yes
RuishiH19	The present study	Switzerland	Europe	Breeding line	32015530	94.66	86.51	10	Yes
RuishiJ17	The present study	Switzerland	Europe	Breeding line	25930685	93.62	83.07	9	Yes
RuishiL15	The present study	Switzerland	Europe	Breeding line	26321563	94.24	85.07	9	Yes
RuishiM14	The present study	Switzerland	Europe	Breeding line	25477246	94.19	85.8	8	Yes
RuishiN13	The present study	Switzerland	Europe	Breeding line	21181918	93.18	82.53	7	Yes
RuishiNO12	The present study	Switzerland	Europe	Breeding line	22435823	93.32	83.2	7	Yes
RuishiP11	The present study	Switzerland	Europe	Breeding line	28881465	93.07	83.41	9	Yes
SC102	The present study	China	Asia	Breeding line	24143641	93.5	84.93	8	Yes
Q10	The present study	Switzerland	Europe	Breeding line	28515148	93.55	84.02	9	Yes
RuishiS8	The present study	Switzerland	Europe	Breeding line	27731057	94.4	85.52	9	Yes
Ruishi88	The present study	Switzerland	Europe	Breeding line	29868291	93.8	84.45	10	Yes
RuishiT7	The present study	Switzerland	Europe	Breeding line	23067635	93.67	84.52	7	Yes
RuishiV5	The present study	Switzerland	Europe	Breeding line	25187930	93.82	83.89	8	Yes
RuishiX3	The present study	Switzerland	Europe	Breeding line	28556179	94.58	85.5	10	Yes
B3	The present study	China	Asia	Breeding line	25399598	93.47	84.09	8	Yes
E25	The present study	China	Asia	Breeding line	25366298	94.02	85.7	8	Yes
3555—6	The present study	China	Asia	Breeding line	22080058	93.72	84.8	7	Yes
4363	The present study	China	Asia	Breeding line	24299425	94.71	85.87	8	Yes
SC201	The present study	China	Asia	Breeding line	25322225	94.65	85.98	9	Yes
RuishiU6	The present study	Switzerland	Europe	Breeding line	27739598	93.3	84.74	9	Yes
RuishiW4	The present study	Switzerland	Europe	Breeding line	26904444	93.24	84.17	9	Yes
C478	The present study	China	Asia	Breeding line	29901596	94.06	85.78	10	Yes
C1050	The present study	China	Asia	Breeding line	27031924	94.47	86.6	9	Yes
G75	The present study	China	Asia	Breeding line	28438661	93.7	84.2	9	Yes
G65	The present study	China	Asia	Breeding line	28936005	91.3	80.77	8	Yes
G44	The present study	China	Asia	Breeding line	21262256	93.36	82.37	7	Yes
G29	The present study	China	Asia	Breeding line	25244441	92.39	82.2	8	Yes
G17	The present study	China	Asia	Breeding line	25372451	91.68	81.24	8	Yes
F775	The present study	China	Asia	Breeding line	25494675	94.47	85.75	8	Yes
SC205duobeiti	The present study	China	Asia	Breeding line	26543371	95.19	89.67	8	Yes
F50	The present study	China	Asia	Breeding line	24205824	93.43	84.07	7	Yes
F406	The present study	China	Asia	Breeding line	25333383	93.21	84.25	8	Yes
F244	The present study	China	Asia	Breeding line	25241627	92.5	82.69	7	Yes
E339	The present study	China	Asia	Breeding line	25561523	94.36	85.87	8	Yes
E310	The present study	China	Asia	Breeding line	28029905	93.26	85.03	9	Yes
E186	The present study	China	Asia	Breeding line	26409928	93.93	85.63	9	Yes
E1169	The present study	China	Asia	Breeding line	25693494	91.72	80.59	7	Yes
D801	The present study	China	Asia	Breeding line	20979210	92.84	83.79	7	Yes
D1	The present study	China	Asia	Breeding line	29152261	93.16	83.47	9	Yes
C810	The present study	China	Asia	Breeding line	35027191	94.32	85.74	12	Yes
SC6068	The present study	China	Asia	Breeding line	30672793	93.83	84.8	10	Yes
C592	The present study	China	Asia	Breeding line	32462962	93.35	83.42	10	Yes
C381	The present study	China	Asia	Breeding line	28735604	93.59	84.25	9	Yes
C3	The present study	China	Asia	Breeding line	24563244	93.16	84.36	8	Yes
C1059	The present study	China	Asia	Breeding line	27800978	93.86	85.65	9	Yes
C1021	The present study	China	Asia	Breeding line	27801404	91.75	81.99	8	Yes
B83	The present study	China	Asia	Breeding line	24964347	92.4	83.14	8	Yes
B107	The present study	China	Asia	Breeding line	27254011	93.09	83.05	9	Yes
A066	The present study	China	Asia	Breeding line	23797373	93.2	84.53	8	Yes
G70	The present study	China	Asia	Breeding line	30064371	91.66	82.21	9	Yes
G35	The present study	China	Asia	Breeding line	27580056	89.79	79.06	8	Yes
SC6068duobeiti	The present study	China	Asia	Breeding line	23506094	94.69	85.89	8	Yes
G16	The present study	China	Asia	Breeding line	22542437	93.7	84.87	7	Yes
F376	The present study	China	Asia	Breeding line	27269157	91.49	80.71	8	Yes
D578	The present study	China	Asia	Breeding line	26897621	93.37	83.55	9	Yes
C951	The present study	China	Asia	Breeding line	38436090	90.65	82.59	12	Yes
C723	The present study	China	Asia	Breeding line	22620473	93.55	84.16	7	Yes
C608	The present study	China	Asia	Breeding line	24372741	91.46	79.86	7	Yes
C369	The present study	China	Asia	Breeding line	23681438	93.7	84.59	8	Yes
C1015	The present study	China	Asia	Breeding line	24778840	91.55	81.11	7	Yes
B165	The present study	China	Asia	Breeding line	25062029	94.82	87.63	8	Yes
C635	The present study	China	Asia	Breeding line	25021860	93.69	84.76	8	Yes
C1022	The present study	China	Asia	Breeding line	22617046	94.37	85.25	7	Yes
A250	The present study	China	Asia	Breeding line	24217239	94.1	85.05	8	Yes
G69	The present study	China	Asia	Breeding line	26092389	92.54	83.79	8	Yes
G18	The present study	China	Asia	Breeding line	21056920	91.88	79.83	6	Yes
F957	The present study	China	Asia	Breeding line	23120405	93.19	83.49	7	Yes
F821	The present study	China	Asia	Breeding line	24425563	92.79	83.72	8	Yes
F709	The present study	China	Asia	Breeding line	21105719	93.36	84.7	7	Yes
F648	The present study	China	Asia	Breeding line	61054617	93.25	84.26	20	Yes
F532	The present study	China	Asia	Breeding line	21316382	91.28	80.95	6	Yes
F434	The present study	China	Asia	Breeding line	21743816	88.31	75.52	5	Yes
F252	The present study	China	Asia	Breeding line	21316044	91.46	80.57	6	Yes
F114	The present study	China	Asia	Breeding line	21413861	93.67	83.87	7	Yes
F1015	The present study	China	Asia	Breeding line	20954953	92.09	82.09	6	Yes
E715	The present study	China	Asia	Breeding line	24896406	90.44	79.31	7	Yes
E487	The present study	China	Asia	Breeding line	20849086	93.39	83.42	7	Yes
E217	The present study	China	Asia	Breeding line	21435190	93.52	84.17	7	Yes
E1340	The present study	China	Asia	Breeding line	22202054	91.94	81.15	7	Yes
D92	The present study	China	Asia	Breeding line	25016834	93.81	83.8	8	Yes
D804	The present study	China	Asia	Breeding line	23009185	92.81	83.19	7	Yes
D155	The present study	China	Asia	Breeding line	26225520	94.1	84.66	9	Yes
C1091	The present study	China	Asia	Breeding line	21785517	92.23	82.46	7	Yes
B96	The present study	China	Asia	Breeding line	26288754	92.73	82.5	8	Yes
B148	The present study	China	Asia	Breeding line	25675093	94.32	85.11	9	Yes
A234	The present study	China	Asia	Breeding line	29099100	88.57	75.55	8	Yes
G49	The present study	China	Asia	Breeding line	26575391	93.66	84.04	9	Yes
F634	The present study	China	Asia	Breeding line	21468503	93.47	83.88	7	Yes
F100	The present study	China	Asia	Breeding line	26149865	92.83	83.43	8	Yes
D14	The present study	China	Asia	Breeding line	20907762	92.72	81.19	7	Yes
C869	The present study	China	Asia	Breeding line	23862312	93.68	83.17	8	Yes
C728	The present study	China	Asia	Breeding line	21641377	92.05	82.76	7	Yes
C630	The present study	China	Asia	Breeding line	23320267	93.61	84.29	8	Yes
C379	The present study	China	Asia	Breeding line	27063219	93.9	85.05	9	Yes
C1028	The present study	China	Asia	Breeding line	23410002	92.93	83.4	8	Yes
B171	The present study	China	Asia	Breeding line	21770550	91.36	80.7	6	Yes
B106	The present study	China	Asia	Breeding line	29139623	92.91	83.18	9	Yes
D346	The present study	China	Asia	Breeding line	23851148	93.33	84.23	8	Yes
C18	The present study	China	Asia	Breeding line	25757131	93.97	83.34	9	Yes
A265	The present study	China	Asia	Breeding line	24066414	92.21	81.88	7	Yes
G71	The present study	China	Asia	Breeding line	31834235	93.35	83.47	11	Yes
G30	The present study	China	Asia	Breeding line	23392613	94.11	85.75	8	Yes
F961	The present study	China	Asia	Breeding line	25691901	93.55	83.13	8	Yes
F847	The present study	China	Asia	Breeding line	24344585	92.69	81.67	8	Yes
F716	The present study	China	Asia	Breeding line	25600989	94.39	86.09	8	Yes
F671	The present study	China	Asia	Breeding line	24877540	93.35	84.26	8	Yes
F539	The present study	China	Asia	Breeding line	21748180	93.17	83.17	7	Yes
F44	The present study	China	Asia	Breeding line	21691396	92.54	82.25	6	Yes
F267	The present study	China	Asia	Breeding line	22923800	88.29	74.38	5	Yes
F106	The present study	China	Asia	Breeding line	23965900	89.63	77.96	7	Yes
E807	The present study	China	Asia	Breeding line	26555138	92.6	82.66	8	Yes
E415	The present study	China	Asia	Breeding line	26000212	93.58	83.61	8	Yes
E316	The present study	China	Asia	Breeding line	23908234	94.32	85.62	8	Yes
E239	The present study	China	Asia	Breeding line	24488397	93.68	84.99	8	Yes
E1395	The present study	China	Asia	Breeding line	24831023	92.25	82.15	8	Yes
D978	The present study	China	Asia	Breeding line	26716160	93.75	84.92	9	Yes
D898	The present study	China	Asia	Breeding line	27297901	92.4	83.63	8	Yes
D725	The present study	China	Asia	Breeding line	23108169	92.99	83.57	7	Yes
D505	The present study	China	Asia	Breeding line	20669307	94	84.45	7	Yes
D162	The present study	China	Asia	Breeding line	24490171	93.9	84.68	8	Yes
C627	The present study	China	Asia	Breeding line	21141105	93.68	84.9	7	Yes
C529	The present study	China	Asia	Breeding line	23280717	93.4	83.94	7	Yes
C322	The present study	China	Asia	Breeding line	25639421	93.75	84.17	8	Yes
C1115	The present study	China	Asia	Breeding line	28629353	91.22	81.99	9	Yes
C1035	The present study	China	Asia	Breeding line	26151792	93.11	83.38	8	Yes
C1003	The present study	China	Asia	Breeding line	26601815	93.89	85.03	9	Yes
A262	The present study	China	Asia	Breeding line	29005834	93.49	82.82	9	Yes
G51	The present study	China	Asia	Breeding line	20630002	93.97	84.84	7	Yes
G25	The present study	China	Asia	Breeding line	25402508	93.9	84.98	8	Yes
F154	The present study	China	Asia	Breeding line	28188104	93.88	85.71	9	Yes
GR024-1	The present study	China	Asia	Breeding line	25654081	94.02	85.19	8	Yes
E1356	The present study	China	Asia	Breeding line	29044098	93.86	82.66	9	Yes
ZM8229	The present study	China	Asia	Breeding line	26820868	93.89	84.88	9	Yes
D378	The present study	China	Asia	Breeding line	25466447	93.53	85.18	8	Yes
GR024-2	The present study	China	Asia	Breeding line	25074898	92.59	82.15	7	Yes
C890	The present study	China	Asia	Breeding line	24003604	94.31	85.43	8	Yes
C413	The present study	China	Asia	Breeding line	23219081	93.67	84.55	7	Yes
C1036	The present study	China	Asia	Breeding line	26810512	93.13	84.03	9	Yes
B74	The present study	China	Asia	Breeding line	21039794	92.38	80.32	7	Yes
B16	The present study	China	Asia	Breeding line	26547454	92.55	81.64	8	Yes
GR024-3	The present study	China	Asia	Breeding line	23577535	93.03	82.35	7	Yes
A097	The present study	China	Asia	Breeding line	27229373	94.38	86.92	9	Yes
D395	The present study	China	Asia	Breeding line	26577300	92.64	82.56	8	Yes
ZM8316	The present study	China	Asia	Breeding line	24850186	94.26	86.27	8	Yes
C246	The present study	China	Asia	Breeding line	28105539	93.27	83.32	9	Yes
B123	The present study	China	Asia	Breeding line	34489526	93.3	84.12	11	Yes
A073	The present study	China	Asia	Breeding line	27309688	93.46	83.99	9	Yes
G37	The present study	China	Asia	Breeding line	30761038	93.34	84.89	10	Yes
G27	The present study	China	Asia	Breeding line	26798107	87.56	74.16	7	Yes
F978	The present study	China	Asia	Breeding line	24088256	93.25	84.31	8	Yes
F876	The present study	China	Asia	Breeding line	26142416	88.88	76.05	7	Yes
F757	The present study	China	Asia	Breeding line	25069557	93.48	83.64	8	Yes
F696	The present study	China	Asia	Breeding line	32631681	92.7	81.01	10	Yes
F547	The present study	China	Asia	Breeding line	26387736	93.37	83.94	8	Yes
ZM8337	The present study	China	Asia	Breeding line	26315394	92.96	84.96	8	Yes
GR024-6	The present study	China	Asia	Breeding line	25996340	92.9	82.79	8	Yes
F181	The present study	China	Asia	Breeding line	23411953	91.66	81.68	7	Yes
F108	The present study	China	Asia	Breeding line	26935246	91.73	82.19	8	Yes
E632	The present study	China	Asia	Breeding line	24008584	92.76	83.6	7	Yes
E417	The present study	China	Asia	Breeding line	25899510	92.14	83.85	8	Yes
E333	The present study	China	Asia	Breeding line	26431333	93.8	84.97	9	Yes
E291	The present study	China	Asia	Breeding line	26552956	93.43	84.78	8	Yes
E18	The present study	China	Asia	Breeding line	23326757	92.69	81.62	7	Yes
D980	The present study	China	Asia	Breeding line	24846093	94.5	86.95	8	Yes
D910	The present study	China	Asia	Breeding line	28541290	93.49	84.77	9	Yes
ZM8641	The present study	China	Asia	Breeding line	26320233	94.24	85.25	9	Yes
GR024-7	The present study	China	Asia	Breeding line	25217686	93.46	84.34	8	Yes
D774	The present study	China	Asia	Breeding line	27934354	93.7	83.86	9	Yes
D511	The present study	China	Asia	Breeding line	25701757	93.87	85.57	8	Yes
C983	The present study	China	Asia	Breeding line	26156324	92.52	84.38	8	Yes
C788	The present study	China	Asia	Breeding line	23755417	91.95	81.11	7	Yes
GR024-8	The present study	China	Asia	Breeding line	28527874	93.93	84.8	9	Yes
C64	The present study	China	Asia	Breeding line	32827626	93.96	85.16	11	Yes
C349	The present study	China	Asia	Breeding line	22946278	93.42	83.28	7	Yes
C1039	The present study	China	Asia	Breeding line	22560914	93.07	83.34	7	Yes
C1017	The present study	China	Asia	Breeding line	26870999	93.04	82.62	8	Yes
ZM8752	The present study	China	Asia	Breeding line	23813023	94.17	85.77	8	Yes
B68	The present study	China	Asia	Breeding line	27430265	89.51	76.21	7	Yes
B103	The present study	China	Asia	Breeding line	23624310	92.02	80.75	7	Yes
A047	The present study	China	Asia	Breeding line	22430534	92.59	80.17	7	Yes
GR024-9	The present study	China	Asia	Breeding line	20926509	93.78	83.45	7	Yes
G56	The present study	China	Asia	Breeding line	24879311	89.93	77.67	7	Yes
G34	The present study	China	Asia	Breeding line	30006365	93.28	84.52	10	Yes
F81	The present study	China	Asia	Breeding line	23939877	88.55	74.46	6	Yes
F321	The present study	China	Asia	Breeding line	26900775	93.35	83.29	9	Yes
E307	The present study	China	Asia	Breeding line	26667135	91.33	82.19	8	Yes
E193	The present study	China	Asia	Breeding line	24113417	92.56	82.78	7	Yes
ZM9036	The present study	China	Asia	Breeding line	27253687	93.65	85.22	9	Yes
C737	The present study	China	Asia	Breeding line	25278867	92.81	83.17	8	Yes
C720	The present study	China	Asia	Breeding line	24252611	91.84	79.7	7	Yes
C576	The present study	China	Asia	Breeding line	24634522	92.77	81.36	8	Yes
C105	The present study	China	Asia	Breeding line	26196208	92.44	81.88	8	Yes
C100	The present study	China	Asia	Breeding line	25080644	93.07	80.57	8	Yes
B160	The present study	China	Asia	Breeding line	26393188	92.29	80.91	8	Yes
A21	The present study	China	Asia	Breeding line	25727806	93.64	84.01	8	Yes
D692	The present study	China	Asia	Breeding line	26480649	93.58	83.8	9	Yes
E407	The present study	China	Asia	Breeding line	24565860	93.51	82.85	8	Yes
G15	The present study	China	Asia	Breeding line	25994777	90.78	79.72	8	Yes
ZM9066	The present study	China	Asia	Breeding line	24680146	94.28	86.02	8	Yes
D754	The present study	China	Asia	Breeding line	26071420	92.47	83.89	8	Yes
E425	The present study	China	Asia	Breeding line	28701643	93.88	84.53	9	Yes
D784	The present study	China	Asia	Breeding line	26053610	91.67	81.86	8	Yes
F10	The present study	China	Asia	Breeding line	25163988	92.99	82.72	8	Yes
E169	The present study	China	Asia	Breeding line	22612115	93.36	83.47	7	Yes
F1014	The present study	China	Asia	Breeding line	28938096	92.83	84.13	9	Yes
F652	The present study	China	Asia	Breeding line	29732309	92.49	83.71	9	Yes
G8	The present study	China	Asia	Breeding line	30412834	88.07	75.53	8	Yes
H42	The present study	China	Asia	Breeding line	31535337	91.98	81.87	10	Yes
H47	The present study	China	Asia	Breeding line	26682959	92.46	82.76	8	Yes
ZM9244	The present study	China	Asia	Breeding line	23961413	94.43	86.67	8	Yes
H495	The present study	China	Asia	Breeding line	25329869	93.5	85.22	8	Yes
H502	The present study	China	Asia	Breeding line	23215220	91.7	81.84	7	Yes
H604	The present study	China	Asia	Breeding line	21314724	92.23	82.78	6	Yes
H609	The present study	China	Asia	Breeding line	24944150	91.62	80.7	8	Yes
H628	The present study	China	Asia	Breeding line	21170668	94.4	85.23	7	Yes
H631	The present study	China	Asia	Breeding line	25838361	93.97	84.86	8	Yes
H680	The present study	China	Asia	Breeding line	26983564	93.58	83.82	9	Yes
H782	The present study	China	Asia	Breeding line	26709415	91.91	81.59	8	Yes
H798	The present study	China	Asia	Breeding line	24686573	92.32	83.22	8	Yes
H1071	The present study	China	Asia	Breeding line	26183157	93.9	85.92	8	Yes
ZM93164	The present study	China	Asia	Breeding line	23263234	93.05	83.35	7	Yes
H1255	The present study	China	Asia	Breeding line	24648859	92.39	81.32	8	Yes
H1312	The present study	China	Asia	Breeding line	23633563	92.6	82.78	7	Yes
H1390	The present study	China	Asia	Breeding line	25605035	92.77	83.64	8	Yes
H1394	The present study	China	Asia	Breeding line	25421910	92.95	83.71	8	Yes
H1426	The present study	China	Asia	Breeding line	29758619	93.42	84.96	10	Yes
H791	The present study	China	Asia	Breeding line	22179285	93.47	84.18	7	Yes
H1039	The present study	China	Asia	Breeding line	21870115	92.67	83.17	7	Yes
H873	The present study	China	Asia	Breeding line	22161927	93.62	84.82	7	Yes
I537	The present study	China	Asia	Breeding line	27952841	93.92	84.04	9	Yes
I47	The present study	China	Asia	Breeding line	21446608	91.08	80.01	6	Yes
ZM93274	The present study	China	Asia	Breeding line	23981055	93.94	85.59	8	Yes
I582	The present study	China	Asia	Breeding line	24210045	92.45	82.79	7	Yes
I543	The present study	China	Asia	Breeding line	22669560	93.25	83.5	7	Yes
ZM9419	The present study	China	Asia	Breeding line	26202371	93.41	83.54	8	Yes
ZM9426	The present study	China	Asia	Breeding line	22873129	94.01	84.52	8	Yes
SC5	The present study	China	Asia	Breeding line	60137207	94.01	83.68	19	Yes
SC8	The present study	China	Asia	Breeding line	69266810	94.46	83.85	23	Yes
ZM9495	The present study	China	Asia	Breeding line	23429542	94.12	85.48	8	Yes
SC124	The present study	China	Asia	Breeding line	62463482	94.86	86.99	21	Yes
ZM94107	The present study	China	Asia	Breeding line	24593695	93.13	83.93	8	Yes
ZM95027	The present study	China	Asia	Breeding line	25213669	94.63	86.69	9	Yes
ZM95038	The present study	China	Asia	Breeding line	23069221	94.14	85.07	8	Yes
ZM95111	The present study	China	Asia	Breeding line	25885063	94.74	86.11	9	Yes
KU50	The present study	Thailand	Asia	Breeding line	137875286	87.86	80.31	19	Yes
SC205	The present study	China	Asia	Breeding line	78261884	95.16	88.74	23	Yes
SC9	The present study	China	Asia	Breeding line	79157586	92.86	83.17	21	Yes
ZM95125	The present study	China	Asia	Breeding line	27155985	94.01	85.19	9	Yes
ZM96114	The present study	China	Asia	Breeding line	24366405	94.53	86.18	8	Yes
ZM96135	The present study	China	Asia	Breeding line	28903254	93.83	85.15	9	Yes
ZM9710	The present study	China	Asia	Breeding line	25486635	93.72	84.91	8	Yes
ZM9781	The present study	China	Asia	Breeding line	29365123	93.63	84.13	10	Yes
ZM98173	The present study	China	Asia	Breeding line	22789339	94.08	84.33	8	Yes
ZM98178	The present study	China	Asia	Breeding line	24911413	93.71	83.17	8	Yes
ZM98243	The present study	China	Asia	Breeding line	26784163	93.47	84.63	9	Yes
ZM98246	The present study	China	Asia	Breeding line	24523390	93.48	84.18	8	Yes
ZM9936	The present study	China	Asia	Breeding line	24370723	94.29	85.35	8	Yes
ZM99140	The present study	China	Asia	Breeding line	27024718	94.39	85.02	9	Yes
ZM99206	The present study	China	Asia	Breeding line	23918617	94.08	83.97	8	Yes
E1424	The present study	China	Asia	Breeding line	26996477	93.77	84.63	9	Yes
F520	The present study	China	Asia	Breeding line	27252090	94.77	87.31	9	Yes
F701	The present study	China	Asia	Breeding line	24499954	94.44	85.29	8	Yes
GR911	The present study	China	Asia	Breeding line	22487391	94.31	85.57	7	Yes
Guire4hao	The present study	China	Asia	Breeding line	24875183	94.33	85.59	8	Yes
Guire5hao	The present study	China	Asia	Breeding line	21757730	93.74	85.02	7	Yes
Nanzhi199	The present study	China	Asia	Breeding line	29387134	93.89	86.26	10	Yes
CM92-56-1	The present study	Colombia	South America	Breeding line	27156827	94.06	85.6	9	Yes
CM385-6	The present study	Colombia	South America	Breeding line	36820281	94.64	87.06	12	Yes
CM483-2	The present study	Colombia	South America	Breeding line	25379700	94.35	86.05	8	Yes
CM523-7	The present study	Colombia	South America	Breeding line	24188864	94.15	85.29	8	Yes
CM837	The present study	Colombia	South America	Breeding line	26004246	94.09	85.62	9	Yes
CM901	The present study	Colombia	South America	Breeding line	30321240	94.03	84.71	10	Yes
CM965-3	The present study	Colombia	South America	Breeding line	21126143	94.44	85.85	7	Yes
CM2399-4	The present study	Colombia	South America	Breeding line	22695778	94.68	85.81	8	Yes
CM3993-9	The present study	Colombia	South America	Breeding line	26125904	93.98	84.01	8	Yes
CM4040-1	The present study	Colombia	South America	Breeding line	25361475	94.42	87.04	9	Yes
CM6740-7	The present study	Colombia	South America	Breeding line	28818556	93.75	84.75	9	Yes
CM7595-1	The present study	Colombia	South America	Breeding line	26421134	93.78	83.77	8	Yes
SM610-1	The present study	Colombia	South America	Breeding line	26494753	94.33	85.18	9	Yes
SM2300-1	The present study	Colombia	South America	Breeding line	25781107	94.62	85.85	9	Yes
SM2323-6	The present study	Colombia	South America	Breeding line	26711954	94.65	85.85	9	Yes
CM4031-2	The present study	Colombia	South America	Breeding line	25591757	94.15	84.7	8	Yes
CMR26-07-15	The present study	Thailand	Asia	Breeding line	29462149	94.24	84.48	10	Yes
CMR35-70-6	The present study	Thailand	Asia	Breeding line	26292318	94.51	85.72	9	Yes
Laowobanlashao	The present study	Laos	Asia	Breeding line	21500000	95.42	89.69	7	Yes
Malai5hao	The present study	Malaysia	Asia	Breeding line	22144644	94.48	86.9	7	Yes
SCT104-264	The present study	Vietnam	Asia	Breeding line	21868779	94.7	86.01	7	Yes
KM94	The present study	Vietnam	Asia	Breeding line	25261810	94.32	85.83	8	Yes
KM98-6	The present study	Vietnam	Asia	Breeding line	29022074	94.02	85.44	9	Yes
KM98-7	The present study	Vietnam	Asia	Breeding line	24963894	94.21	85.09	8	Yes
KM937-7	The present study	Vietnam	Asia	Breeding line	25990353	94.6	87.38	9	Yes
OMR32-29-1	The present study	Thailand	Asia	Breeding line	27953817	94.3	86.05	9	Yes
OMR35-2-6	The present study	Thailand	Asia	Breeding line	24869100	94.27	85.4	8	Yes
OMR36-34-6	The present study	Thailand	Asia	Breeding line	27936765	94.36	86.58	9	Yes
OMR36-40-1	The present study	Thailand	Asia	Breeding line	25520273	94.03	85.26	8	Yes
OMR36-63-6	The present study	Thailand	Asia	Breeding line	25509705	94.09	85.61	8	Yes
COL198	The present study	Colombia	South America	Landrace	26428286	93.34	84.36	8	Yes
COL1346	The present study	Colombia	South America	Landrace	23967172	92.06	81.67	7	Yes
COL514	The present study	Colombia	South America	Landrace	23538259	94.15	86.11	8	Yes
Ba-1	The present study	China	Asia	Landrace	27787307	94.99	86.53	9	Yes
Baisha4hao	The present study	China	Asia	Landrace	27015191	93.63	85.84	9	Yes
Baodao9-1	The present study	China	Asia	Landrace	25187683	93.33	83.61	8	Yes
Baodao9-5	The present study	China	Asia	Landrace	26432573	94.34	85.04	9	Yes
Qiongzhong1hao	The present study	China	Asia	Landrace	28685913	94.03	85.19	10	Yes
Wenchanghongxin	The present study	China	Asia	Landrace	25695368	94.62	87.22	9	Yes
Zhihui	The present study	China	Asia	Landrace	27643637	94.15	85.67	9	Yes
Guangxi2hao	The present study	China	Asia	Landrace	21133258	93.12	84.14	7	Yes
Guangxi3hao	The present study	China	Asia	Landrace	25147934	93.61	84.97	8	Yes
Guangximushu	The present study	China	Asia	Landrace	23233148	93.95	84.67	8	Yes
Yunnan2	The present study	China	Asia	Landrace	25203391	94.8	86.35	9	Yes
Yunnan7	The present study	China	Asia	Landrace	26208978	94.78	85.98	9	Yes
Yunnan8	The present study	China	Asia	Landrace	23794789	94.04	86.3	8	Yes
Zhedongzhenjiexingshe	The present study	China	Asia	Landrace	24585461	95	87.85	8	Yes
MCOL22	The present study	Colombia	South America	Landrace	28057325	94.25	84.83	9	Yes
MCOL1468	The present study	Colombia	South America	Landrace	29533525	94.77	86.62	10	Yes
BRA274	The present study	Brazil	South America	Landrace	27340568	94.68	86.27	9	Yes
TMEB1	Ramu et al. 2017	Nigeria	Africa	Landrace	14998015	86.95	74.43	6	No
TMEB419	Ramu et al. 2017	Nigeria	Africa	Landrace	19137327	92.45	76.05	8	No
TMEB7	Ramu et al. 2017	Nigeria	Africa	Landrace	15707476	91.04	72.26	7	No
TMEB693	Ramu et al. 2017	Nigeria	Africa	Landrace	26778263	91.04	71.31	11	No
TMEB9	Ramu et al. 2017	Nigeria	Africa	Landrace	11503225	87.44	73.59	4	No
TME117P1051	Ramu et al. 2017	Nigeria	Africa	Landrace	33818333	88.21	74.31	11	No
TME693P1069	Ramu et al. 2017	Nigeria	Africa	Landrace	80788306	88.31	74.4	26	No
TMEB778	Ramu et al. 2017	Nigeria	Africa	Landrace	16806672	90.17	70.58	7	No
FLA02	Ramu et al. 2017	Brazil	South America	Wild Progenitor	42913554	85.37	69.1	13	No
FLABELLIFOLIA4127	Ramu et al. 2017	Nigeria	Africa	Wild Progenitor	41244589	89.05	72.06	12	No
FLABELLIFOLIA4139	Ramu et al. 2017	Nigeria	Africa	Wild Progenitor	44423763	89.14	72.16	14	No
PERUVIANA4111	Ramu et al. 2017	Nigeria	Africa	Wild Progenitor	24503201	89.24	73.78	8	No
PERUVIANA4141	Ramu et al. 2017	Nigeria	Africa	Wild Progenitor	33946832	89.6	73.23	11	No
Akena	Bredeson et al. 2016	Uganda	Africa	Breeding line	62005669	89.75	78.55	12	No
AM560-2	Bredeson et al. 2016	Colombia	South America	Breeding line	45009678	93.39	85.01	21	No
Avoca	Bredeson et al. 2016	Australia	Asia Pacific	Breeding line	59278395	93.71	75.58	19	No
CM3306-4	Bredeson et al. 2016	Colombia	South America	Breeding line	67043538	94.41	79.57	24	No
CM507-37	Bredeson et al. 2016	Colombia	South America	Breeding line	43978766	94.79	79.44	23	No
KBH2006/18	Bredeson et al. 2016	Kenya	Africa	Breeding line	66150787	93.05	76.95	22	No
Kibaha	Bredeson et al. 2016	Tanzania	Africa	Breeding line	44913039	93.92	77.97	22	No
Kiroba	Bredeson et al. 2016	Tanzania	Africa	Breeding line	51440675	93.68	77.86	18	No
Me001Vu	Bredeson et al. 2016	Vanuatu	Asia Pacific	Breeding line	51594770	87.31	71.6	16	No
Me002Vu	Bredeson et al. 2016	Vanuatu	Asia Pacific	Breeding line	43134254	81.95	67.77	13	No
Me003Vu	Bredeson et al. 2016	Vanuatu	Asia Pacific	Breeding line	49118516	87.06	73.23	16	No
Me004Vu	Bredeson et al. 2016	Vanuatu	Asia Pacific	Breeding line	43296597	82.78	69.04	13	No
Merelesita	Bredeson et al. 2016	Fiji	Asia Pacific	Breeding line	48602065	93.72	75.44	16	No
Nachinyaya	Bredeson et al. 2016	Tanzania	Africa	Breeding line	40276375	90.38	74.57	13	No
Namikonga	Bredeson et al. 2016	Kenya	Africa	Breeding line	33354487	91.15	76.06	11	No
NDL06/132	Bredeson et al. 2016	Tanzania	Africa	Breeding line	34819122	91.55	76.37	12	No
Nedelei(B)	Bredeson et al. 2016	Fiji	Asia Pacific	Breeding line	32462747	92.98	76.32	10	No
SMI150	Bredeson et al. 2016	Australia	Asia Pacific	Breeding line	44381718	93.26	74.37	12	No
UnkAus	Bredeson et al. 2016	Australia	Asia Pacific	Breeding line	61000937	93.84	76.94	21	No
Kibandameno	Bredeson et al. 2016	Tanzania	Africa	Landrace	99557099	91.59	82.33	22	No
AulizayeMjinga	Bredeson et al. 2016	Tanzania	Africa	Landrace	39434147	92.58	76.31	13	No
BRA856	Bredeson et al. 2016	Brazil	South America	Landrace	45092924	94.46	80.01	24	No
EBW-A	Bredeson et al. 2016	Uganda; Kenya and Uganda	Africa	Landrace	44303735	95.17	80.4	23	No
MBRA685	Bredeson et al. 2016	Brazil	South America	Landrace	66308225	93.25	77.58	23	No
Mkombozi	Bredeson et al. 2016	Tanzania and Kenya	Africa	Landrace	38303779	91.13	75.84	13	No
Muzege	Bredeson et al. 2016	Tanzania	Africa	Landrace	26978122	94.47	77.11	13	No
TME117	Bredeson et al. 2016	Nigeria	Africa	Landrace	44658311	95.26	80	24	No
TME14K	Bredeson et al. 2016	Nigeria; Kenya, Uganda, Tanzania	Africa	Landrace	44031563	94.72	79.77	23	No
TME204	Bredeson et al. 2016	Uganda; Togo; Nigeria	Africa	Landrace	66158909	93.8	78.54	24	No
Mflabellifolia	Bredeson et al. 2016	Brazil	South America	Wild Progenitor	45044507	91.85	70.26	21	No
FLA503-2	Bredeson et al. 2016	Brazil	South America	Wild Progenitor	42706046	94.16	73.15	23	No
FLA502-1	Bredeson et al. 2016	Brazil	South America	Wild Progenitor	40120096	94.8	72.63	20	No
FLA496-1	Bredeson et al. 2016	Brazil	South America	Wild Progenitor	37045904	94.86	73.08	20	No
FLA490-1	Bredeson et al. 2016	Brazil	South America	Wild Progenitor	40286973	95.12	73.94	21	No
FLA488-1	Bredeson et al. 2016	Brazil	South America	Wild Progenitor	41080685	94.02	72.01	21	No
FLA449-1	Bredeson et al. 2016	Brazil	South America	Wild Progenitor	38398059	95.59	78.55	20	No
FLA444-1	Bredeson et al. 2016	Brazil	South America	Wild Progenitor	36089580	94.6	72.45	18	No
FLA433-2	Bredeson et al. 2016	Brazil	South America	Wild Progenitor	36999308	95.03	76.8	19	No
Note: Bredeson, J.V. et al. Sequencing wild and cultivated cassava and related species reveals extensive interspecific hybridization and genetic diversity. Nat. Biotechnol. 34, 562-570 (2016).
Ramu, P. et al. Cassava haplotype map highlights fixation of deleterious mutations during clonal propagation. Nat. Genet. 49, 959-963 (2017).
