# Supplementary material for: Resequencing of 388 cassava accessions identifies valuable loci and selection for variation in heterozygosity
Source: Genome Biol. 2021 Nov 16;22:316. doi: 10.1186/s13059-021-02524-7 (PMC8594203; doi:10.1186/s13059-021-02524-7)
Supplement: Supplementary file 2 — Additional file 2: Table S2. Genome-wide SNP and InDel distributions. [file 13059_2021_2524_MOESM2_ESM.xlsx]

## Sheet: Sheet1
Table S2. Genome-wide SNP and InDel distributions.
Type	Classification	Accession number	SUM	Intergenic	Intragenic	Intron	Splicing	Start codon	Stop codon	Upstream	Downstream	5'UTR	3'UTR	Nonsynonymous	Synonymous	Nonsyn/syn
SNP	SNP	388	1344463	644077	1739	247181	5768	2367	4077	139004	140664	12621	23149	68776	55040	1.25
Type	Classification	Accession number	SUM	Intergenic	Intragenic	Intron	Splicing	Start	Stop	Upstream	Downstream	5'UTR	3'UTR	Other	Non-frame shift	Frame-shift	Frame-shift/Non-frame-shift
Indel	InDel	388	1018832	555071	1577	22644	306	45	103	132524	120149	3704	6586	171956	1928	2239	1.16
