# Supplementary material for: Resequencing of 388 cassava accessions identifies valuable loci and selection for variation in heterozygosity
Source: Genome Biol. 2021 Nov 16;22:316. doi: 10.1186/s13059-021-02524-7 (PMC8594203; doi:10.1186/s13059-021-02524-7)
Supplement: Supplementary file 3 — Additional file 3: Table S3. SNP accuracy verified using PCR-based sequencing. [file 13059_2021_2524_MOESM3_ESM.xlsx]

## Sheet: Sheet1
Table S3. SNP accuracy verified using PCR-based sequencing
Samples	Examined total SNP number	Verified total SNP number	Accuracy (%)	Chr2:11671475		Chr2:11848921		Chr2:11848969		Chr2:11849303		Chr10:26673789		Chr10:26673801		Chr10:26673819		Chr10:26674059		Chr10:26674151		Chr10:26683950		Chr10:26683994		Chr10:26684110		Chr2:8141733		Chr2:8142116		Chr3:1640459		Chr3:1640778		Chr10:26684919		Chr10:26684938		Chr10:26685224		Chr10:26685243		Chr10:26685258		Chr10:26685267		Chr10:26685280
				Illumina	PCR	Illumina	PCR	Illumina	PCR	Illumina	PCR	Illumina	PCR	Illumina	PCR	Illumina	PCR	Illumina	PCR	Illumina	PCR	Illumina	PCR	Illumina	PCR	Illumina	PCR	Illumina	PCR	Illumina	PCR	Illumina	PCR	Illumina	PCR	Illumina	PCR	Illumina	PCR	Illumina	PCR	Illumina	PCR	Illumina	PCR	Illumina	PCR	Illumina	PCR
R72	23	23	1	AA	/	GG	GG	AA	AA	TT	TT	AT	AT	CT	CT	TT	TT	AC	/	CC	/	TT	TT	AA	AA	GG	GG	GG	GG	TT	TT	GG	GG	TT	TT	CT	CT	TT	TT	AA	AA	AA	AA	AA	AA	AA	AA	CC	CC
Baodao9-1	22	22	1	AA	/	TG	/	AG	/	TG	/	TT	TT	CC	CC	TT	TT	CC	CC	CC	CC	TT	TT	AA	AA	GG	GG	GG	GG	TT	TT	GG	GG	TT	TT	TT	TT	TT	TT	AA	AA	AA	AA	AA	AA	AA	AA	CC	CC
ZM95038	10	10	1	AA	/	TG	/	AG	/	TG	/	TT	TT	CC	CC	TT	TT	CC	CC	CC	CC	TT	TT	AA	AA	GG	GG	GG	/	TT	/	GG	/	TT	/	TT	/	TT	/	AA	/	AA	/	AA	/	AA	/	CC	/
A066	14	13	0.928571	AA	/	GG	/	AA	/	TT	/	AA	AA	CC	CC	GG	TG	AC	/	CT	/	AT	AT	AC	AC	AG	AG	GG	GG	TT	TT	GG	GG	TT	TT	CC	CC	AT	AT	AA	/	AG	/	AG	/	AG	/	CT	/
CM7595-1	18	17	0.944444	AA	AA	GG	GG	AA	AA	TT	TT	AA	AA	CC	CC	TG	TG	AC	/	CT	/	AT	AT	AC	AC	AG	AG	AG	AG	AA	TT	GG	GG	TT	TT	CC	CC	AT	AT	AC	/	AG	/	AG	/	AG	/	CT	/
Hanate	20	20	1	AA	/	GG	/	AA	/	AA	/	AT	AT	CC	CC	TT	TT	AC	/	CC	/	TT	TT	AA	AA	GG	GG	GG	GG	TT	TT	GG	GG	TT	TT	CT	CT	TT	TT	AA	AA	AA	AA	AA	AA	AA	AA	CC	CC
KU50	17	16	0.941176	AA	/	GG	GG	AA	AA	TT	TT	AA	AA	CC	CC	TG	TG	AC	/	CT	/	AT	AT	AC	AC	AG	AG	AG	AG	AT	TT	GG	GG	TT	TT	CC	CC	AT	AT	AC	/	AG	/	AG	/	AG	/	CT	/
SC205	14	14	1	AA	AA	GG	GG	AA	AA	TT	TT	AA	AA	CC	CC	GG	GG	CC	CC	TT	TT	AA	AA	CC	CC	AA	AA	GG	/	TT	/	GG	/	TT	/	CC	/	AA	/	AA	/	GG	/	GG	/	GG	/	TT	/
SC6	22	21	0.954545	AA	/	GG	/	AA	/	TT	/	AA	AA	TT	CT	TT	TT	AA	AA	CC	CC	TT	TT	AA	AA	GG	GG	GG	GG	TT	TT	AG	AG	TT	TT	CC	CC	TT	TT	AA	AA	AA	AA	AA	AA	AA	AA	CC	CC
SC9	24	23	0.958333	AA	AA	TG	TG	AG	AG	TG	TT	AT	AT	CT	CT	TT	TT	AC	/	CC	/	TT	TT	AA	AA	GG	GG	GG	GG	TT	TT	GG	GG	TT	TT	CT	CT	TT	TT	AA	AA	AA	AA	AA	AA	AA	AA	CC	CC
ZM8316	18	16	0.888889	AA	AA	GG	GG	AA	AA	TT	TT	AT	AT	CC	CC	TG	TG	CC	/	CT	/	AA	AT	CC	AC	AG	AG	GG	GG	TT	TT	GG	GG	TT	TT	CT	CT	AT	AT	AA	/	AG	/	AG	/	AG	/	CT	/
C1021	14	12	0.857143	AA	/	TG	/	AA	/	AA	/	AA	AA	CC	CC	GG	TG	AC	/	CT	/	AT	AT	AC	AC	AG	AG	AG	AG	AT	TT	GG	GG	TT	TT	CC	CC	AT	AT	AC	/	AG	/	AG	/	AG	/	CT	/
E186	14	14	1	AA	/	AA	/	AA	/	TG	/	AA	AA	CC	CC	TG	TG	CC	/	CT	/	AT	AT	AC	AC	AG	AG	GG	GG	TT	TT	AG	AG	TT	TT	CC	CC	AT	AT	AA	/	AG	/	AG	/	AG	/	CT	/
Nanzhi199	17	15	0.882353	AA	AA	GG	/	AA	/	TT	/	AA	AA	CT	CT	TG	TG	AA	AC	CT	CT	AT	AT	AC	AC	AG	AG	GG	GG	TT	TT	GG	GG	TT	TT	CC	CC	AA	AT	AA	/	AG	/	AG	/	AG	/	CT	/
A250	20	20	1	AA	/	GG	/	AA	/	TT	/	AT	AT	CC	CC	TT	TT	CC	/	CC	/	TT	TT	AA	AA	GG	GG	GG	GG	TT	TT	AG	AG	TT	TT	CT	CT	TT	TT	AA	AA	AA	AA	AA	AA	AA	AA	CC	CC
B103	17	15	0.882353	AA	/	GG	GG	AA	AA	TT	TT	AA	AA	CC	CC	TG	TG	AC	/	CT	/	AT	AT	AC	AC	AA	AG	GG	GG	TT	TT	AG	AG	TG	TG	CC	CC	AA	TT	AA	/	AG	/	AG	/	AG	/	CT	/
C349	24	21	0.875	AA	AA	GG	GG	AA	AA	TT	TT	AT	AT	CC	CC	TT	TT	AC	/	CC	/	TT	TT	AA	AA	GG	GG	AA	GG	AA	TT	GG	GG	TG	TG	CT	CT	TT	TT	AA	AC	AA	AA	AA	AA	AA	AA	CC	CC
D511	17	16	0.941176	AA	/	GG	GG	AA	AA	TT	TT	AA	AA	CC	CC	TG	TG	AC	/	CT	/	AT	AT	AC	AC	AA	AG	GG	GG	TT	TT	AG	AG	TG	TG	CC	CC	AT	AT	AA	/	GG	/	GG	/	GG	/	CT	/
E193	18	16	0.888889	AA	AA	GG	GG	AA	AA	TT	TT	AT	AT	CC	CC	TG	TG	CC	/	CT	/	AT	AT	AC	AC	AG	AG	GG	GG	TT	TT	GG	GG	TT	TT	TT	CT	TT	AT	AA	/	AG	/	AG	/	AG	/	CT	/
E239	12	11	0.916667	AA	/	TG	/	AG	/	TG	/	AT	AT	CC	CC	TG	TG	CC	/	CT	/	AT	AT	AC	AC	AG	AG	GG	GG	TT	TT	GG	/	TT	/	CT	CT	AT	AT	AA	/	AG	/	AG	/	AG	/	AA	/
F44	16	15	0.9375	AA	/	GG	/	AA	/	TT	/	TT	AT	CC	CC	TT	TT	AC	/	CC	/	TT	TT	AA	AA	GG	GG	GG	/	TT	/	AG	/	TT	/	CT	CT	TT	TT	AA	AA	AA	AA	AA	AA	AA	AA	CC	CC
F532	13	12	0.923077	AA	AA	GG	GG	AA	AA	TT	TT	AA	AA	CC	CC	TG	TG	AC	/	CT	/	AA	/	CC	/	AA	/	AG	AG	AA	TT	GG	/	TT	/	CC	CC	AT	AT	AA	/	GG	/	GG	/	AA	/	TT	/
F696	23	23	1	AA	/	GG	GG	AA	AA	TT	TT	TT	TT	CC	CC	TT	TT	CC	CC	CC	CC	TT	TT	AA	AA	GG	GG	GG	GG	TT	TT	GG	GG	TG	TG	TT	/	TT	/	AA	AA	AA	AA	AA	AA	AA	AA	CC	CC
H604	17	16	0.941176	AA	/	GG	GG	AA	AA	TT	TT	AT	AT	CC	CC	TG	TG	CC	/	CT	/	AT	AT	AC	AC	AG	AG	GG	GG	TT	TT	GG	GG	AA	TT	CT	CT	AT	AT	AA	/	AG	/	AG	/	AG	/	CT	/
SCT104-264	18	18	1	AG	/	GG	/	AA	/	TT	/	AA	AA	TT	TT	TT	TT	AA	/	CC	/	TT	TT	AA	AA	GG	GG	GG	GG	TT	TT	GG	GG	TT	TT	CC	CC	TT	TT	AA	AA	AA	AA	AA	AA	AA	AA	CC	CC
ZM9036	14	13	0.928571	AA	/	GG	GG	AA	AA	TT	TT	AA	AA	CC	CC	TG	TG	AC	/	CT	/	AT	/	AC	/	AG	/	GG	GG	TT	TT	GG	GG	TG	TG	CC	CC	AA	AT	AA	/	AG	/	AG	/	AG	/	CT	/
ZM9244	10	10	1	AA	/	GG	/	AA	/	TT	/	AA	AA	CC	CC	TG	TG	AC	/	TT	/	AT	AT	AC	AC	AG	AG	GG	/	TT	/	GG	/	TT	/	CC	CC	AT	AT	AA	/	AG	/	AG	/	AG	/	CT	/
ZMC1022	14	14	1	AA	/	GG	/	AA	/	TT	/	AT	AT	CC	CC	TG	TG	CC	/	CT	/	AT	AT	AC	AC	AG	AG	GG	GG	TT	TT	AG	AG	TT	TT	CT	CT	AT	AT	AA	/	AG	/	AG	/	AG	/	CT	/
ZMC1036	17	15	0.882353	AA	/	GG	GG	AA	AA	TT	TT	AA	AA	CC	CC	TT	TG	AC	/	CT	/	AT	AT	AC	AC	AG	AG	AG	AG	AT	TT	GG	GG	TT	TT	CC	CC	AT	AT	AC	/	AG	/	AG	/	AG	/	CT	/
ZMC576	23	22	0.956522	AA	/	GG	GG	AA	AA	TT	TT	AA	AT	CC	CC	TT	TT	AC	/	CC	/	TT	TT	AA	AA	GG	GG	GG	GG	TT	TT	GG	GG	TG	TG	CT	CT	TT	TT	AA	AA	AA	AA	AA	AA	AA	AA	CC	CC
ZMC728	18	15	0.833333	AA	AA	GG	GG	AA	AA	TT	TT	AT	AT	CC	CC	TG	TG	CC	/	CT	/	AT	AT	AC	AC	AG	AG	GG	GG	TT	TT	AA	AG	TT	TT	CC	CT	AA	AT	AA	/	AG	/	AG	/	AG	/	CT	/
ZMD898	14	14	1	AA	/	GG	/	AA	/	TT	/	AA	AA	CC	CC	TG	TG	AC	/	CT	/	AT	AT	AC	AC	AG	AG	GG	GG	TT	TT	AG	AG	TT	TT	CC	CC	AT	AT	AA	/	AG	/	AG	/	AG	/	CT	/
Qiongzhong1hao	25	21	0.84	AA	/	GG	GG	AA	AA	TT	TT	TT	AA	CC	CC	TT	TT	CC	AA	CC	CC	TT	TT	AA	AA	GG	GG	GG	GG	TT	TT	GG	GG	TT	TT	CT	TT	AT	TT	AA	AA	AA	AA	AA	AA	AA	AA	CC	CC
Note: The white and grey background indicate the illumina sequencing and PCR-based sequencing results, repectively. The error genotypes are marked with red.
[truncated: 6 more columns]
