# Supplementary material for: Resequencing of 388 cassava accessions identifies valuable loci and selection for variation in heterozygosity
Source: Genome Biol. 2021 Nov 16;22:316. doi: 10.1186/s13059-021-02524-7 (PMC8594203; doi:10.1186/s13059-021-02524-7)
Supplement: Supplementary file 4 — Additional file 4: Table S4. Cassava accessions of wild progenitors and landraces resequenced. [file 13059_2021_2524_MOESM4_ESM.xlsx]

## Sheet: Sheet1
Table S4.Wild progenitors and landraces used for genetic distances and phylogenetic relationship analyses.
Name	Source	Country	Continent	Classification
COL198	The present study	Colombia	South America	Landrace
COL1346	The present study	Colombia	South America	Landrace
COL514	The present study	Colombia	South America	Landrace
MCOL22	The present study	Colombia	South America	Landrace
MCOL1468	The present study	Colombia	South America	Landrace
BRA274	The present study	Brazil	South America	Landrace
BRA856	Bredeson et al. 2016	Brazil	South America	Landrace
MBRA685	Bredeson et al. 2016	Brazil	South America	Landrace
FLA02	Ramu et al. 2017	Brazil	South America	Wild Progenitor
Mflabellifolia	Bredeson et al. 2016	Brazil	South America	Wild Progenitor
FLA503-2	Bredeson et al. 2016	Brazil	South America	Wild Progenitor
FLA502-1	Bredeson et al. 2016	Brazil	South America	Wild Progenitor
FLA496-1	Bredeson et al. 2016	Brazil	South America	Wild Progenitor
FLA490-1	Bredeson et al. 2016	Brazil	South America	Wild Progenitor
FLA488-1	Bredeson et al. 2016	Brazil	South America	Wild Progenitor
FLA449-1	Bredeson et al. 2016	Brazil	South America	Wild Progenitor
FLA444-1	Bredeson et al. 2016	Brazil	South America	Wild Progenitor
FLA433-2	Bredeson et al. 2016	Brazil	South America	Wild Progenitor
Ba-1	The present study	China	Asia	Landrace
Baisha4hao	The present study	China	Asia	Landrace
Baodao9-1	The present study	China	Asia	Landrace
Baodao9-5	The present study	China	Asia	Landrace
Qiongzhong1hao	The present study	China	Asia	Landrace
Wenchanghongxin	The present study	China	Asia	Landrace
Zhihui	The present study	China	Asia	Landrace
Guangxi2hao	The present study	China	Asia	Landrace
Guangxi3hao	The present study	China	Asia	Landrace
Guangximushu	The present study	China	Asia	Landrace
Yunnan2	The present study	China	Asia	Landrace
Yunnan7	The present study	China	Asia	Landrace
Yunnan8	The present study	China	Asia	Landrace
Zhedongzhenjiexingshe	The present study	China	Asia	Landrace
TMEB1	Ramu et al. 2017	Nigeria	Africa	Landrace
TMEB419	Ramu et al. 2017	Nigeria	Africa	Landrace
TMEB7	Ramu et al. 2017	Nigeria	Africa	Landrace
TMEB693	Ramu et al. 2017	Nigeria	Africa	Landrace
TMEB9	Ramu et al. 2017	Nigeria	Africa	Landrace
TME117P1051	Ramu et al. 2017	Nigeria	Africa	Landrace
TME693P1069	Ramu et al. 2017	Nigeria	Africa	Landrace
TMEB778	Ramu et al. 2017	Nigeria	Africa	Landrace
TME117	Bredeson et al. 2016	Nigeria	Africa	Landrace
FLABELLIFOLIA4127	Ramu et al. 2017	Nigeria	Africa	Wild Progenitor
FLABELLIFOLIA4139	Ramu et al. 2017	Nigeria	Africa	Wild Progenitor
PERUVIANA4111	Ramu et al. 2017	Nigeria	Africa	Wild Progenitor
PERUVIANA4141	Ramu et al. 2017	Nigeria	Africa	Wild Progenitor
Kibandameno	Bredeson et al. 2016	Tanzania	Africa	Landrace
AulizayeMjinga	Bredeson et al. 2016	Tanzania	Africa	Landrace
Muzege	Bredeson et al. 2016	Tanzania	Africa	Landrace
Note: Bredeson, J.V. et al. Sequencing wild and cultivated cassava and related species reveals extensive interspecific hybridization and genetic diversity. Nat. Biotechnol. 34, 562-570 (2016).
Ramu, P. et al. Cassava haplotype map highlights fixation of deleterious mutations during clonal propagation. Nat. Genet. 49, 959-963 (2017).
