# Supplementary material for: Resequencing of 388 cassava accessions identifies valuable loci and selection for variation in heterozygosity
Source: Genome Biol. 2021 Nov 16;22:316. doi: 10.1186/s13059-021-02524-7 (PMC8594203; doi:10.1186/s13059-021-02524-7)
Supplement: Supplementary file 5 — Additional file 5: Table S5. Agronomical traits investigated in this study. [file 13059_2021_2524_MOESM5_ESM.xlsx]

## Sheet: Sheet1
Table S5. Agronomical traits investigated in this study
Trait category	Trait name	Location	Year
Whole plant traits	Plant architecture	Danzhou	2013
	Plant uniformity	Danzhou	2013
	Plant height	Danzhou	2013, 2016 and 2020
	Above-ground weight	Danzhou	2013, 2016 and 2020
	Biomass per plant	Danzhou	2013
Stem traits	Stem diameter	Danzhou	2013, 2016 and 2020
	Stem height	Danzhou	2013, 2016 and 2020
	Stem branching angle	Danzhou	2013
	Stem branching number	Danzhou	2013
	Stem epidermal color	Danzhou	2013
	Stem endothelial color	Danzhou	2013
Storage root traits	Storage root distribution	Danzhou	2013 and 2016
	Storage root concentration	Danzhou	2013 and 2016
	Storage root rot	Danzhou	2013
	Storage root shape	Danzhou	2013 and 2016
	Storage root scar	Danzhou	2013
	Storage root epidermal type	Danzhou	2013
	Storage root diameter	Danzhou	2016
	Storage root epidermal color	Danzhou	2013
	Storage root endothelial color	Danzhou	2013
	Storage root weight	Danzhou	2016 and 2020
	Storage root length	Danzhou	2016
	Storage root number per plant	Danzhou	2016 and 2020
	Storage root dry mass content	Danzhou	2013 and 2016
	Storage root starch content	Danzhou	2013
	Storage root starch viscosity	Danzhou	2013
	Storage root starch gelatinization temperature	Danzhou	2013
	Storage root amylopectin content	Danzhou	2013
Postharvest traits	Postharvest stem germination	Danzhou	2013
	Postharvest storage root hardness	Danzhou	2013
	Postharvest storage root rot	Danzhou	2013
Resistance	Cassava bacterial blight resistance	Danzhou	2013 and 2020
	Resistant to T. cinnabarinus	Danzhou	2013 and 2020
