# Supplementary material for: Resequencing of 388 cassava accessions identifies valuable loci and selection for variation in heterozygosity
Source: Genome Biol. 2021 Nov 16;22:316. doi: 10.1186/s13059-021-02524-7 (PMC8594203; doi:10.1186/s13059-021-02524-7)
Supplement: Supplementary file 6 — Additional file 6: Table S6. All significant SNP signals for the investigated traits (-log10P > 6). [file 13059_2021_2524_MOESM6_ESM.xlsx]

## Sheet: Sheet1
Table S6. All significant SNP signals for the investigated traits (-log10P >6)
Trait	Year	Model	Chr	Position	P value	-log10P	Allele	SNP location (gene)	Gene ID	Strand	Start	End	Distance to gene	Annotation
Stem height	2013	fastlmm	Chr6	4795990	7.4e-09	8.13	A/G	EFF=INTERGENIC(MODIFIER||||||||)	Sc06g002420.1	+	4876126	4880944	80136	Galactose oxidase, central domain
Stem height	2013	fastlmm	Chr6	4795990	7.4e-09	8.13	A/G	EFF=INTERGENIC(MODIFIER||||||||)	Sc06g002410.1	+	4742214	4745483	50507	PPR repeat family
Stem branching angle	2013	fastlmm	Chr13	6082625	5.4e-07	6.27	A/G	EFF=INTERGENIC(MODIFIER||||||||)	Sc13g005410.1	+	6167717	6166280	83655	Chlorophyll A-B binding protein
Stem branching angle	2013	fastlmm	Chr13	6082625	5.4e-07	6.27	A/G	EFF=INTERGENIC(MODIFIER||||||||)	Sc13g005200.1	-	6030429	6028602	52196	UDP-glucoronosyl and UDP-glucosyl transferase
Stem branching angle	2013	fastlmm	Chr13	6082625	5.4e-07	6.27	A/G	EFF=INTERGENIC(MODIFIER||||||||)	Sc13g005330.1	+	6123210	6116201	33576	--
Stem branching angle	2013	fastlmm	Chr13	6082625	5.4e-07	6.27	A/G	EFF=INTERGENIC(MODIFIER||||||||)	Sc13g005210.1	-	6035274	6033320	47351	UDP-glucoronosyl and UDP-glucosyl transferase
Stem branching angle	2013	fastlmm	Chr13	6082625	5.4e-07	6.27	A/G	EFF=INTERGENIC(MODIFIER||||||||)	Sc13g005420.1	-	6175662	6167845	85220	Elongation factor TS
Stem branching angle	2013	fastlmm	Chr13	6082625	5.4e-07	6.27	A/G	EFF=INTERGENIC(MODIFIER||||||||)	Sc13g005380.1	+	6151845	6149370	66745	Protein of unknown function (DUF2996)
Stem branching angle	2013	fastlmm	Chr13	6082625	5.4e-07	6.27	A/G	EFF=INTERGENIC(MODIFIER||||||||)	Sc13g005260.1	-	6077007	6072348	5618	--
Stem branching angle	2013	fastlmm	Chr13	6082625	5.4e-07	6.27	A/G	EFF=INTERGENIC(MODIFIER||||||||)	Sc13g005270.1	+	6084668	6082853	228	--
Stem branching angle	2013	fastlmm	Chr13	6082625	5.4e-07	6.27	A/G	EFF=INTERGENIC(MODIFIER||||||||)	Sc13g005340.1	+	6124026	6123279	40654	--
Stem branching angle	2013	fastlmm	Chr13	6082625	5.4e-07	6.27	A/G	EFF=INTERGENIC(MODIFIER||||||||)	Sc13g005230.1	+	6055913	6054282	26712	UDP-glucoronosyl and UDP-glucosyl transferase
Stem branching angle	2013	fastlmm	Chr13	6082625	5.4e-07	6.27	A/G	EFF=INTERGENIC(MODIFIER||||||||)	Sc13g005190.1	+	6021772	6018852	60853	Protein tyrosine kinase
Stem branching angle	2013	fastlmm	Chr13	6082625	5.4e-07	6.27	A/G	EFF=INTERGENIC(MODIFIER||||||||)	Sc13g005240.1	+	6060797	6060131	21828	SRF-type transcription factor (DNA-binding and dimerisation domain)
Stem branching angle	2013	fastlmm	Chr13	6082625	5.4e-07	6.27	A/G	EFF=INTERGENIC(MODIFIER||||||||)	Sc13g005250.1	-	6067913	6063303	14712	--
Stem branching angle	2013	fastlmm	Chr13	6082625	5.4e-07	6.27	A/G	EFF=UPSTREAM(MODIFIER||2054||Sc13g005280|||Sc13g005280.1|)	Sc13g005280.1	+	6085848	6084679	2054	Leucine Rich repeat
Stem branching angle	2013	fastlmm	Chr13	6082625	5.4e-07	6.27	A/G	EFF=INTERGENIC(MODIFIER||||||||)	Sc13g005350.1	-	6131571	6130783	48158	Protein of unknown function (DUF568)
Stem branching angle	2013	fastlmm	Chr13	6082625	5.4e-07	6.27	A/G	EFF=INTERGENIC(MODIFIER||||||||)	Sc13g005320.1	-	6112269	6110486	27861	DOMON domain
Stem branching angle	2013	fastlmm	Chr13	6082625	5.4e-07	6.27	A/G	EFF=INTERGENIC(MODIFIER||||||||)	Sc13g005370.1	+	6145314	6138283	55658	HhH-GPD superfamily base excision DNA repair protein
Stem branching angle	2013	fastlmm	Chr13	6082625	5.4e-07	6.27	A/G	EFF=INTERGENIC(MODIFIER||||||||)	Sc13g005220.1	-	6050050	6048465	32575	UDP-glucoronosyl and UDP-glucosyl transferase
Stem branching angle	2013	fastlmm	Chr13	6082625	5.4e-07	6.27	A/G	EFF=INTERGENIC(MODIFIER||||||||)	Sc13g005290.2	-	6095626	6092014	9389	--
Stem branching angle	2013	fastlmm	Chr13	6082625	5.4e-07	6.27	A/G	EFF=INTERGENIC(MODIFIER||||||||)	Sc13g005360.1	-	6136048	6132283	49658	NAD binding domain of 6-phosphogluconate dehydrogenase
Stem branching angle	2013	fastlmm	Chr13	6082625	5.4e-07	6.27	A/G	EFF=INTERGENIC(MODIFIER||||||||)	Sc13g005300.1	+	6104447	6096870	14245	Protein of unknown function (DUF3755)
Stem branching angle	2013	fastlmm	Chr13	6082625	5.4e-07	6.27	A/G	EFF=INTERGENIC(MODIFIER||||||||)	Sc13g005310.1	-	6107510	6105041	22416	--
Stem branching angle	2013	fastlmm	Chr13	6082625	5.4e-07	6.27	A/G	EFF=INTERGENIC(MODIFIER||||||||)	Sc13g005180.1	-	5982871	5981885	99754	Domain of unknown function (DUF4283)
Stem branching angle	2013	fastlmm	Chr13	6082625	5.4e-07	6.27	A/G	EFF=INTERGENIC(MODIFIER||||||||)	Sc13g005390.1	-	6157749	6151757	69132	--
Stem branching angle	2013	fastlmm	Chr13	6082625	5.4e-07	6.27	A/G	EFF=INTERGENIC(MODIFIER||||||||)	Sc13g005400.1	-	6160901	6158896	76271	Regulator of chromosome condensation (RCC1) repeat
Stem endothelial color	2013	fastlmm	Chr2	3398175	8.54e-08	7.07	A/G	EFF=INTERGENIC(MODIFIER||||||||)	Sc02g003640.1	+	3432236	3432952	34061	Hydrophobic seed protein
Stem endothelial color	2013	fastlmm	Chr2	3398175	8.54e-08	7.07	A/G	EFF=INTERGENIC(MODIFIER||||||||)	Sc02g003700.1	-	3471147	3474766	72972	--
Stem endothelial color	2013	fastlmm	Chr2	3398175	8.54e-08	7.07	A/G	EFF=INTERGENIC(MODIFIER||||||||)	Sc02g003570.1	+	3355134	3360161	38014	Plant protein of unknown function (DUF863)
Stem endothelial color	2013	fastlmm	Chr2	3398175	8.54e-08	7.07	A/G	EFF=INTERGENIC(MODIFIER||||||||)	Sc02g003560.1	-	3341034	3353191	44984	Flavin-binding monooxygenase-like
Stem endothelial color	2013	fastlmm	Chr2	3398175	8.54e-08	7.07	A/G	EFF=INTERGENIC(MODIFIER||||||||)	Sc02g003590.1	+	3374824	3378788	19387	Phosphoribosyl transferase domain
Stem endothelial color	2013	fastlmm	Chr2	3398175	8.54e-08	7.07	A/G	EFF=INTERGENIC(MODIFIER||||||||)	Sc02g003610.1	+	3388903	3392718	5457	--
Stem endothelial color	2013	fastlmm	Chr2	3398175	8.54e-08	7.07	A/G	EFF=INTERGENIC(MODIFIER||||||||)	Sc02g003620.1	+	3399069	3407037	894	Oxysterol-binding protein
Stem endothelial color	2013	fastlmm	Chr2	3398175	8.54e-08	7.07	A/G	EFF=INTERGENIC(MODIFIER||||||||)	Sc02g003650.1	-	3435686	3439290	37511	Hydrophobic seed protein
Stem endothelial color	2013	fastlmm	Chr2	3398175	8.54e-08	7.07	A/G	EFF=INTERGENIC(MODIFIER||||||||)	Sc02g003530.2	-	3316809	3322144	76031	Trehalose-phosphatase
Stem endothelial color	2013	fastlmm	Chr2	3398175	8.54e-08	7.07	A/G	EFF=INTERGENIC(MODIFIER||||||||)	Sc02g003600.1	-	3380783	3381667	16508	--
Stem endothelial color	2013	fastlmm	Chr2	3398175	8.54e-08	7.07	A/G	EFF=INTERGENIC(MODIFIER||||||||)	Sc02g003580.1	+	3362858	3364322	33853	WRKY DNA -binding domain
Stem endothelial color	2013	fastlmm	Chr2	3398175	8.54e-08	7.07	A/G	EFF=INTERGENIC(MODIFIER||||||||)	Sc02g003680.1	-	3451105	3455283	52930	Hydrophobic seed protein
Stem endothelial color	2013	fastlmm	Chr2	3398175	8.54e-08	7.07	A/G	EFF=INTERGENIC(MODIFIER||||||||)	Sc02g003540.1	+	3331117	3333088	65087	Exostosin family
Stem endothelial color	2013	fastlmm	Chr2	3398175	8.54e-08	7.07	A/G	EFF=INTERGENIC(MODIFIER||||||||)	Sc02g003730.1	-	3482097	3485523	83922	Autophagy protein Atg8 ubiquitin like
Stem endothelial color	2013	fastlmm	Chr2	3398175	8.54e-08	7.07	A/G	EFF=INTERGENIC(MODIFIER||||||||)	Sc02g003670.1	-	3444333	3449592	46158	Hydrophobic seed protein
Stem endothelial color	2013	fastlmm	Chr2	3398175	8.54e-08	7.07	A/G	EFF=INTERGENIC(MODIFIER||||||||)	Sc02g003660.1	-	3441230	3441856	43055	Hydrophobic seed protein
Stem endothelial color	2013	fastlmm	Chr2	3398175	8.54e-08	7.07	A/G	EFF=INTERGENIC(MODIFIER||||||||)	Sc02g003720.1	+	3479109	3479477	80934	Domain of unknown function (DUF1785)
Stem endothelial color	2013	fastlmm	Chr2	3398175	8.54e-08	7.07	A/G	EFF=INTERGENIC(MODIFIER||||||||)	Sc02g003710.1	-	3475501	3477049	77326	lactate/malate dehydrogenase, NAD binding domain
Stem endothelial color	2013	fastlmm	Chr2	3398175	8.54e-08	7.07	A/G	EFF=INTERGENIC(MODIFIER||||||||)	Sc02g003630.1	-	3408434	3412440	10259	POT family
Stem endothelial color	2013	fastlmm	Chr2	3398175	8.54e-08	7.07	A/G	EFF=INTERGENIC(MODIFIER||||||||)	Sc02g003510.1	-	3295724	3299743	98432	Multicopper oxidase
Stem endothelial color	2013	fastlmm	Chr2	3398175	8.54e-08	7.07	A/G	EFF=INTERGENIC(MODIFIER||||||||)	Sc02g003740.1	+	3494720	3499855	96545	GRAS domain family
Stem endothelial color	2013	fastlmm	Chr2	3398175	8.54e-08	7.07	A/G	EFF=INTERGENIC(MODIFIER||||||||)	Sc02g003520.1	-	3303847	3307903	90272	Glycosyl hydrolases family 32 N-terminal domain
Stem endothelial color	2013	fastlmm	Chr2	3398175	8.54e-08	7.07	A/G	EFF=INTERGENIC(MODIFIER||||||||)	Sc02g003690.1	-	3470525	3470845	72350	Hydrophobic seed protein
Stem endothelial color	2013	fastlmm	Chr2	3398175	8.54e-08	7.07	A/G	EFF=INTERGENIC(MODIFIER||||||||)	Sc02g003550.1	-	3333173	3339657	58518	3-Oxoacyl-[acyl-carrier-protein (ACP)] synthase III C terminal
Storage root concentration	2013	fastlmm	Chr17	21803647	7.57e-08	7.12	A/G	EFF=INTERGENIC(MODIFIER||||||||)	Sc17g005240.1	+	21798482	21794658	5165	--
Storage root concentration	2013	fastlmm	Chr17	21803647	7.57e-08	7.12	A/G	EFF=INTERGENIC(MODIFIER||||||||)	Sc17g005120.3	-	21706722	21697588	96925	con80 domain of Katanin
Storage root concentration	2013	fastlmm	Chr17	21803647	7.57e-08	7.12	A/G	EFF=INTERGENIC(MODIFIER||||||||)	Sc17g005210.1	-	21777368	21775966	26279	No apical meristem (NAM) protein
Storage root concentration	2013	fastlmm	Chr17	21803647	7.57e-08	7.12	A/G	EFF=INTERGENIC(MODIFIER||||||||)	Sc17g005280.1	+	21893392	21891722	88075	non-haem dioxygenase in morphine synthesis N-terminal
Storage root concentration	2013	fastlmm	Chr17	21803647	7.57e-08	7.12	A/G	EFF=INTERGENIC(MODIFIER||||||||)	Sc17g005170.1	-	21735880	21730445	67767	CTLH/CRA C-terminal to LisH motif domain
Storage root concentration	2013	fastlmm	Chr17	21803647	7.57e-08	7.12	A/G	EFF=INTERGENIC(MODIFIER||||||||)	Sc17g005260.1	+	21824069	21822651	19004	Retroviral aspartyl protease
Storage root concentration	2013	fastlmm	Chr17	21803647	7.57e-08	7.12	A/G	EFF=INTERGENIC(MODIFIER||||||||)	Sc17g005150.1	-	21722811	21720508	80836	--
Storage root concentration	2013	fastlmm	Chr17	21803647	7.57e-08	7.12	A/G	EFF=INTERGENIC(MODIFIER||||||||)	Sc17g005230.1	+	21793510	21788697	10137	--
Storage root concentration	2013	fastlmm	Chr17	21803647	7.57e-08	7.12	A/G	EFF=INTERGENIC(MODIFIER||||||||)	Sc17g005250.1	+	21822629	21821085	17438	Retrotransposon gag protein
Storage root concentration	2013	fastlmm	Chr17	21803647	7.57e-08	7.12	A/G	EFF=INTERGENIC(MODIFIER||||||||)	Sc17g005160.1	+	21729358	21728637	74289	--
Storage root concentration	2013	fastlmm	Chr17	21803647	7.57e-08	7.12	A/G	EFF=INTERGENIC(MODIFIER||||||||)	Sc17g005130.1	-	21714198	21708095	89449	Protein kinase domain
Storage root concentration	2013	fastlmm	Chr17	21803647	7.57e-08	7.12	A/G	EFF=INTERGENIC(MODIFIER||||||||)	Sc17g005140.1	+	21720016	21719093	83631	--
Storage root concentration	2013	fastlmm	Chr17	21803647	7.57e-08	7.12	A/G	EFF=INTERGENIC(MODIFIER||||||||)	Sc17g005220.1	-	21785964	21785211	17683	TIR domain
Storage root concentration	2013	fastlmm	Chr17	21803647	7.57e-08	7.12	A/G	EFF=INTERGENIC(MODIFIER||||||||)	Sc17g005190.1	-	21753175	21751694	50472	Alpha/beta hydrolase family
Storage root concentration	2013	fastlmm	Chr17	21803647	7.57e-08	7.12	A/G	EFF=INTERGENIC(MODIFIER||||||||)	Sc17g005270.1	+	21826996	21824217	20570	Integrase core domain
Storage root concentration	2013	fastlmm	Chr17	21803647	7.57e-08	7.12	A/G	EFF=INTERGENIC(MODIFIER||||||||)	Sc17g005200.1	-	21757884	21753579	45763	Terpene synthase family, metal binding domain
Storage root concentration	2013	fastlmm	Chr17	21803647	7.57e-08	7.12	A/G	EFF=INTERGENIC(MODIFIER||||||||)	Sc17g005180.1	+	21750216	21740649	53431	SNF2 family N-terminal domain
Storage root shape	2013	fastlmm	Chr4	4662715	2.89e-07	6.54	A/G	EFF=INTERGENIC(MODIFIER||||||||)	Sc04g003620.1	-	4571345	4577336	85379	--
Storage root shape	2013	fastlmm	Chr4	4662715	2.89e-07	6.54	A/G	EFF=INTERGENIC(MODIFIER||||||||)	Sc04g003660.1	-	4643778	4650922	11793	NAD dependent epimerase/dehydratase family
Storage root shape	2013	fastlmm	Chr4	4662715	2.89e-07	6.54	A/G	EFF=INTERGENIC(MODIFIER||||||||)	Sc04g003690.1	-	4727975	4730306	65260	Protein of unknown function (DUF 659)
Storage root shape	2013	fastlmm	Chr4	4662715	2.89e-07	6.54	A/G	EFF=INTERGENIC(MODIFIER||||||||)	Sc04g003640.1	-	4594113	4595158	67557	Core histone H2A/H2B/H3/H4
Storage root shape	2013	fastlmm	Chr4	4662715	2.89e-07	6.54	A/G	EFF=INTERGENIC(MODIFIER||||||||)	Sc04g003680.1	-	4716096	4716881	53381	--
Storage root shape	2013	fastlmm	Chr4	4662715	2.89e-07	6.54	A/G	EFF=INTERGENIC(MODIFIER||||||||)	Sc04g003650.1	+	4637117	4639285	23430	--
Storage root shape	2013	fastlmm	Chr4	4662715	2.89e-07	6.54	A/G	EFF=INTERGENIC(MODIFIER||||||||)	Sc04g003630.1	-	4587425	4592788	69927	ACT domain
Storage root shape	2013	fastlmm	Chr4	4662715	2.89e-07	6.54	A/G	EFF=INTERGENIC(MODIFIER||||||||)	Sc04g003610.1	+	4562304	4563948	98767	RNA recognition motif. (a.k.a. RRM, RBD, or RNP domain)
Storage root shape	2013	fastlmm	Chr4	4662715	2.89e-07	6.54	A/G	EFF=INTERGENIC(MODIFIER||||||||)	Sc04g003670.1	-	4655820	4661367	1348	CRAL/TRIO domain
Storage root shape	2013	fastlmm	Chr6	21504825	3.68e-07	6.43	A/G	EFF=INTERGENIC(MODIFIER||||||||)	Sc06g008770.1	-	21413563	21416143	88682	Alpha/beta hydrolase family
Storage root shape	2013	fastlmm	Chr6	21504825	3.68e-07	6.43	A/G	EFF=INTERGENIC(MODIFIER||||||||)	Sc06g008900.1	+	21533218	21534508	28393	--
Storage root shape	2013	fastlmm	Chr6	21504825	3.68e-07	6.43	A/G	EFF=INTERGENIC(MODIFIER||||||||)	Sc06g008890.1	-	21509465	21515424	4640	WD domain, G-beta repeat
Storage root shape	2013	fastlmm	Chr6	21504825	3.68e-07	6.43	A/G	EFF=INTERGENIC(MODIFIER||||||||)	Sc06g008880.1	-	21502987	21503640	1185	Reverse transcriptase-like
Storage root shape	2013	fastlmm	Chr6	21504825	3.68e-07	6.43	A/G	EFF=INTERGENIC(MODIFIER||||||||)	Sc06g008850.1	-	21486019	21490508	14317	--
Storage root shape	2013	fastlmm	Chr6	21504825	3.68e-07	6.43	A/G	EFF=INTERGENIC(MODIFIER||||||||)	Sc06g008950.1	+	21596659	21597891	91834	Integrase core domain
Storage root shape	2013	fastlmm	Chr6	21504825	3.68e-07	6.43	A/G	EFF=INTERGENIC(MODIFIER||||||||)	Sc06g008820.1	+	21474728	21478771	26054	Helix-loop-helix DNA-binding domain
Storage root shape	2013	fastlmm	Chr6	21504825	3.68e-07	6.43	A/G	EFF=INTERGENIC(MODIFIER||||||||)	Sc06g008830.1	-	21480108	21483716	21109	BSD domain
Storage root shape	2013	fastlmm	Chr6	21504825	3.68e-07	6.43	A/G	EFF=INTERGENIC(MODIFIER||||||||)	Sc06g008780.1	+	21418835	21419427	85398	--
Storage root shape	2013	fastlmm	Chr6	21504825	3.68e-07	6.43	A/G	EFF=INTERGENIC(MODIFIER||||||||)	Sc06g008910.3	+	21535731	21539165	30906	PHD-finger
Storage root shape	2013	fastlmm	Chr6	21504825	3.68e-07	6.43	A/G	EFF=INTERGENIC(MODIFIER||||||||)	Sc06g008860.1	-	21495285	21495899	8926	bZIP transcription factor
Storage root shape	2013	fastlmm	Chr6	21504825	3.68e-07	6.43	A/G	EFF=INTERGENIC(MODIFIER||||||||)	Sc06g008800.1	-	21428275	21430218	74607	Phosphatidylinositol 3- and 4-kinase
Storage root shape	2013	fastlmm	Chr6	21504825	3.68e-07	6.43	A/G	EFF=INTERGENIC(MODIFIER||||||||)	Sc06g008750.1	+	21402924	21405739	99086	Helix-loop-helix DNA-binding domain
Storage root shape	2013	fastlmm	Chr6	21504825	3.68e-07	6.43	A/G	EFF=INTERGENIC(MODIFIER||||||||)	Sc06g008790.1	+	21422781	21424691	80134	Methyladenine glycosylase
Storage root shape	2013	fastlmm	Chr6	21504825	3.68e-07	6.43	A/G	EFF=INTERGENIC(MODIFIER||||||||)	Sc06g008920.5	+	21544680	21552222	39855	Helix-loop-helix DNA-binding domain
Storage root shape	2013	fastlmm	Chr6	21504825	3.68e-07	6.43	A/G	EFF=INTERGENIC(MODIFIER||||||||)	Sc06g008760.1	-	21406573	21413109	91716	Hsp90 protein
Storage root shape	2013	fastlmm	Chr6	21504825	3.68e-07	6.43	A/G	EFF=INTERGENIC(MODIFIER||||||||)	Sc06g008940.1	+	21568005	21570217	63180	SAM domain (Sterile alpha motif)
Storage root shape	2013	fastlmm	Chr6	21504825	3.68e-07	6.43	A/G	EFF=INTERGENIC(MODIFIER||||||||)	Sc06g008840.1	-	21484376	21485466	19359	--
Storage root shape	2013	fastlmm	Chr6	21504825	3.68e-07	6.43	A/G	EFF=INTERGENIC(MODIFIER||||||||)	Sc06g008810.1	-	21430390	21431670	73155	--
Storage root shape	2013	fastlmm	Chr6	21504825	3.68e-07	6.43	A/G	EFF=UPSTREAM(MODIFIER||3398||Sc06g008870|||Sc06g008870.1|)	Sc06g008870.1	-	21499946	21501427	3398	Ring finger domain
Storage root shape	2013	fastlmm	Chr6	21504825	3.68e-07	6.43	A/G	EFF=INTERGENIC(MODIFIER||||||||)	Sc06g008930.1	-	21553910	21558119	49085	GDP-fucose protein O-fucosyltransferase
Storage root scar	2013	fastlmm	Chr13	2119045	3.26e-07	6.49	A/G	EFF=INTERGENIC(MODIFIER||||||||)	Sc13g000920.1	+	2115108	2109313	3937	NUDIX domain
Storage root scar	2013	fastlmm	Chr13	2119045	3.26e-07	6.49	A/G	EFF=INTERGENIC(MODIFIER||||||||)	Sc13g001070.1	+	2203379	2201439	82394	Exo70 exocyst complex subunit
Storage root scar	2013	fastlmm	Chr13	2119045	3.26e-07	6.49	A/G	EFF=INTERGENIC(MODIFIER||||||||)	Sc13g001080.1	+	2205070	2204654	85609	Glutaredoxin
Storage root scar	2013	fastlmm	Chr13	2119045	3.26e-07	6.49	A/G	EFF=INTERGENIC(MODIFIER||||||||)	Sc13g001020.1	-	2167481	2161303	42258	PPR repeat
Storage root scar	2013	fastlmm	Chr13	2119045	3.26e-07	6.49	A/G	EFF=INTERGENIC(MODIFIER||||||||)	Sc13g000800.1	-	2024617	2022962	94428	Protein of unknown function, DUF538
Storage root scar	2013	fastlmm	Chr13	2119045	3.26e-07	6.49	A/G	EFF=INTERGENIC(MODIFIER||||||||)	Sc13g000900.1	-	2106400	2102100	12645	eIF4-gamma/eIF5/eIF2-epsilon
Storage root scar	2013	fastlmm	Chr13	2119045	3.26e-07	6.49	A/G	EFF=INTERGENIC(MODIFIER||||||||)	Sc13g000850.1	-	2049785	2047748	69260	Thioredoxin
Storage root scar	2013	fastlmm	Chr13	2119045	3.26e-07	6.49	A/G	EFF=INTERGENIC(MODIFIER||||||||)	Sc13g000960.1	-	2131802	2129217	10172	Tyrosine phosphatase family
Storage root scar	2013	fastlmm	Chr13	2119045	3.26e-07	6.49	A/G	EFF=INTERGENIC(MODIFIER||||||||)	Sc13g001000.1	-	2153189	2151060	32015	Protein kinase domain
Storage root scar	2013	fastlmm	Chr13	2119045	3.26e-07	6.49	A/G	EFF=INTERGENIC(MODIFIER||||||||)	Sc13g000980.1	+	2138967	2136123	17078	PPR repeat family
Storage root scar	2013	fastlmm	Chr13	2119045	3.26e-07	6.49	A/G	EFF=INTERGENIC(MODIFIER||||||||)	Sc13g000990.1	-	2150247	2148579	29534	Dephospho-CoA kinase
Storage root scar	2013	fastlmm	Chr13	2119045	3.26e-07	6.49	A/G	EFF=DOWNSTREAM(MODIFIER||518||Sc13g000930|||Sc13g000930.1|)	Sc13g000930.1	-	2120241	2119563	518	PPR repeat family
Storage root scar	2013	fastlmm	Chr13	2119045	3.26e-07	6.49	A/G	EFF=INTERGENIC(MODIFIER||||||||)	Sc13g001040.1	+	2179624	2177729	58684	Sugar efflux transporter for intercellular exchange
Storage root scar	2013	fastlmm	Chr13	2119045	3.26e-07	6.49	A/G	EFF=INTERGENIC(MODIFIER||||||||)	Sc13g001060.2	-	2198202	2187554	68509	Protein kinase domain
Storage root scar	2013	fastlmm	Chr13	2119045	3.26e-07	6.49	A/G	EFF=INTERGENIC(MODIFIER||||||||)	Sc13g001050.1	-	2182463	2181485	62440	Helicase conserved C-terminal domain
Storage root scar	2013	fastlmm	Chr13	2119045	3.26e-07	6.49	A/G	EFF=INTERGENIC(MODIFIER||||||||)	Sc13g000890.1	-	2093000	2087520	26045	Protein phosphatase 2C
Storage root scar	2013	fastlmm	Chr13	2119045	3.26e-07	6.49	A/G	EFF=INTERGENIC(MODIFIER||||||||)	Sc13g000830.1	+	2037883	2037148	81162	PPR repeat family
Storage root scar	2013	fastlmm	Chr13	2119045	3.26e-07	6.49	A/G	EFF=INTERGENIC(MODIFIER||||||||)	Sc13g000810.1	-	2031796	2025599	87249	Biotin-requiring enzyme
Storage root scar	2013	fastlmm	Chr13	2119045	3.26e-07	6.49	A/G	EFF=INTERGENIC(MODIFIER||||||||)	Sc13g000870.1	-	2083321	2081294	35724	Uncharacterized conserved protein (DUF2358)
Storage root scar	2013	fastlmm	Chr13	2119045	3.26e-07	6.49	A/G	EFF=INTERGENIC(MODIFIER||||||||)	Sc13g000940.1	+	2125305	2122966	3921	Acetyltransferase (GNAT) domain
Storage root scar	2013	fastlmm	Chr13	2119045	3.26e-07	6.49	A/G	EFF=INTERGENIC(MODIFIER||||||||)	Sc13g000910.1	+	2108998	2107241	10047	PPR repeat family
Storage root scar	2013	fastlmm	Chr13	2119045	3.26e-07	6.49	A/G	EFF=INTERGENIC(MODIFIER||||||||)	Sc13g001090.1	+	2206993	2205629	86584	Pollen proteins Ole e I like
Storage root scar	2013	fastlmm	Chr13	2119045	3.26e-07	6.49	A/G	EFF=INTERGENIC(MODIFIER||||||||)	Sc13g000970.1	-	2134539	2133642	14597	P21-Rho-binding domain
Storage root scar	2013	fastlmm	Chr13	2119045	3.26e-07	6.49	A/G	EFF=INTERGENIC(MODIFIER||||||||)	Sc13g001030.1	-	2172174	2169944	50899	PPR repeat family
Storage root scar	2013	fastlmm	Chr13	2119045	3.26e-07	6.49	A/G	EFF=INTERGENIC(MODIFIER||||||||)	Sc13g000880.1	+	2085824	2083912	33221	PPR repeat family
Storage root scar	2013	fastlmm	Chr13	2119045	3.26e-07	6.49	A/G	EFF=INTERGENIC(MODIFIER||||||||)	Sc13g000860.1	+	2080705	2072556	38340	Xylanase inhibitor N-terminal
Storage root scar	2013	fastlmm	Chr13	2119045	3.26e-07	6.49	A/G	EFF=INTERGENIC(MODIFIER||||||||)	Sc13g000840.1	-	2042234	2039539	76811	KRI1-like family C-terminal
Storage root scar	2013	fastlmm	Chr13	2119045	3.26e-07	6.49	A/G	EFF=INTERGENIC(MODIFIER||||||||)	Sc13g001100.1	-	2217272	2211959	92914	Reverse transcriptase (RNA-dependent DNA polymerase)
Storage root scar	2013	fastlmm	Chr13	2119045	3.26e-07	6.49	A/G	EFF=INTERGENIC(MODIFIER||||||||)	Sc13g000950.1	-	2127792	2127122	8077	--
Storage root scar	2013	fastlmm	Chr13	2119045	3.26e-07	6.49	A/G	EFF=INTERGENIC(MODIFIER||||||||)	Sc13g001010.1	-	2159657	2157405	38360	PPR repeat family
Storage root scar	2013	fastlmm	Chr13	2119045	3.26e-07	6.49	A/G	EFF=INTERGENIC(MODIFIER||||||||)	Sc13g000820.1	+	2035424	2033094	83621	PPR repeat
Storage root epidermal type	2013	fastlmm	Chr3	1706315	1.09e-09	8.96	A/G	EFF=INTERGENIC(MODIFIER||||||||)	Sc03g001930.1	+	1758051	1760140	51736	Core histone H2A/H2B/H3/H4
Storage root epidermal type	2013	fastlmm	Chr3	1706315	1.09e-09	8.96	A/G	EFF=INTERGENIC(MODIFIER||||||||)	Sc03g001820.1	-	1669366	1670008	36307	Zn-finger in Ran binding protein and others
Storage root epidermal type	2013	fastlmm	Chr3	1706315	1.09e-09	8.96	A/G	EFF=INTERGENIC(MODIFIER||||||||)	Sc03g001890.1	-	1731369	1735795	25054	HCO3- transporter family
Storage root epidermal type	2013	fastlmm	Chr3	1706315	1.09e-09	8.96	A/G	EFF=INTERGENIC(MODIFIER||||||||)	Sc03g001760.1	-	1641250	1643414	62901	Alba
Storage root epidermal type	2013	fastlmm	Chr3	1706315	1.09e-09	8.96	A/G	EFF=INTERGENIC(MODIFIER||||||||)	Sc03g001830.3	-	1680384	1686533	19782	Phospholipase/Carboxylesterase
Storage root epidermal type	2013	fastlmm	Chr3	1706315	1.09e-09	8.96	A/G	EFF=INTERGENIC(MODIFIER||||||||)	Sc03g001700.1	+	1606878	1609750	96565	Glycosyl hydrolases family 28
Storage root epidermal type	2013	fastlmm	Chr3	1706315	1.09e-09	8.96	A/G	EFF=INTERGENIC(MODIFIER||||||||)	Sc03g001990.1	+	1777933	1779270	71618	Retrotransposon gag protein
Storage root epidermal type	2013	fastlmm	Chr3	1706315	1.09e-09	8.96	A/G	EFF=INTERGENIC(MODIFIER||||||||)	Sc03g001870.1	-	1708634	1712414	2319	Ubiquinol-cytochrome C reductase complex 14kD subunit
Storage root epidermal type	2013	fastlmm	Chr3	1706315	1.09e-09	8.96	A/G	EFF=INTERGENIC(MODIFIER||||||||)	Sc03g001970.1	-	1768712	1770800	62397	ATP synthase subunit C
Storage root epidermal type	2013	fastlmm	Chr3	1706315	1.09e-09	8.96	A/G	EFF=INTERGENIC(MODIFIER||||||||)	Sc03g001850.1	+	1696596	1700505	5810	PPR repeat family
Storage root epidermal type	2013	fastlmm	Chr3	1706315	1.09e-09	8.96	A/G	EFF=INTERGENIC(MODIFIER||||||||)	Sc03g001710.6	+	1612683	1617526	88789	Protein kinase domain
Storage root epidermal type	2013	fastlmm	Chr3	1706315	1.09e-09	8.96	A/G	EFF=INTERGENIC(MODIFIER||||||||)	Sc03g001740.1	+	1628448	1635726	70589	AFG1-like ATPase
Storage root epidermal type	2013	fastlmm	Chr3	1706315	1.09e-09	8.96	A/G	EFF=INTERGENIC(MODIFIER||||||||)	Sc03g001840.2	-	1687556	1694814	11501	Cyclophilin type peptidyl-prolyl cis-trans isomerase/CLD
Storage root epidermal type	2013	fastlmm	Chr3	1706315	1.09e-09	8.96	A/G	EFF=INTERGENIC(MODIFIER||||||||)	Sc03g002000.1	+	1800032	1805481	93717	ABC-2 type transporter
Storage root epidermal type	2013	fastlmm	Chr3	1706315	1.09e-09	8.96	A/G	EFF=INTERGENIC(MODIFIER||||||||)	Sc03g001750.1	+	1637159	1640956	65359	Mitochondrial carrier protein
Storage root epidermal type	2013	fastlmm	Chr3	1706315	1.09e-09	8.96	A/G	EFF=INTERGENIC(MODIFIER||||||||)	Sc03g001790.1	-	1656775	1658936	47379	Homeobox domain
Storage root epidermal type	2013	fastlmm	Chr3	1706315	1.09e-09	8.96	A/G	EFF=INTERGENIC(MODIFIER||||||||)	Sc03g001980.1	+	1771207	1772697	64892	Transferase family
Storage root epidermal type	2013	fastlmm	Chr3	1706315	1.09e-09	8.96	A/G	EFF=INTERGENIC(MODIFIER||||||||)	Sc03g001900.1	-	1735899	1744111	29584	--
Storage root epidermal type	2013	fastlmm	Chr3	1706315	1.09e-09	8.96	A/G	EFF=INTERGENIC(MODIFIER||||||||)	Sc03g001940.1	-	1760112	1762551	53797	FAE1/Type III polyketide synthase-like protein
Storage root epidermal type	2013	fastlmm	Chr3	1706315	1.09e-09	8.96	A/G	EFF=INTERGENIC(MODIFIER||||||||)	Sc03g001720.1	+	1622465	1624111	82204	Triose-phosphate Transporter family
Storage root epidermal type	2013	fastlmm	Chr3	1706315	1.09e-09	8.96	A/G	EFF=INTERGENIC(MODIFIER||||||||)	Sc03g001880.1	+	1713164	1729598	6849	Ankyrin repeats (3 copies)
Storage root epidermal type	2013	fastlmm	Chr3	1706315	1.09e-09	8.96	A/G	EFF=INTERGENIC(MODIFIER||||||||)	Sc03g001730.1	-	1626289	1628127	78188	PPR repeat family
Storage root epidermal type	2013	fastlmm	Chr3	1706315	1.09e-09	8.96	A/G	EFF=INTERGENIC(MODIFIER||||||||)	Sc03g001860.1	-	1701530	1703913	2402	Protein of unknown function (DUF642)
Storage root epidermal type	2013	fastlmm	Chr3	1706315	1.09e-09	8.96	A/G	EFF=INTERGENIC(MODIFIER||||||||)	Sc03g001780.1	-	1655777	1656085	50230	--
Storage root epidermal type	2013	fastlmm	Chr3	1706315	1.09e-09	8.96	A/G	EFF=INTERGENIC(MODIFIER||||||||)	Sc03g001770.1	-	1643846	1654761	51554	Cellulose synthase
Storage root epidermal type	2013	fastlmm	Chr3	1706315	1.09e-09	8.96	A/G	EFF=INTERGENIC(MODIFIER||||||||)	Sc03g001800.1	+	1662118	1665191	41124	--
Storage root epidermal type	2013	fastlmm	Chr3	1706315	1.09e-09	8.96	A/G	EFF=INTERGENIC(MODIFIER||||||||)	Sc03g001920.1	+	1753448	1754928	47133	Rare lipoprotein A (RlpA)-like double-psi beta-barrel
Storage root epidermal type	2013	fastlmm	Chr3	1706315	1.09e-09	8.96	A/G	EFF=INTERGENIC(MODIFIER||||||||)	Sc03g001910.1	-	1744064	1751508	37749	1-deoxy-D-xylulose-5-phosphate synthase
Storage root epidermal type	2013	fastlmm	Chr3	1706315	1.09e-09	8.96	A/G	EFF=INTERGENIC(MODIFIER||||||||)	Sc03g001960.1	-	1765536	1767853	59221	Acetyltransferase (GNAT) family
Storage root epidermal type	2013	fastlmm	Chr3	1706315	1.09e-09	8.96	A/G	EFF=INTERGENIC(MODIFIER||||||||)	Sc03g001950.1	+	1763803	1765125	57488	--
Storage root epidermal type	2013	fastlmm	Chr3	1706315	1.09e-09	8.96	A/G	EFF=INTERGENIC(MODIFIER||||||||)	Sc03g001810.1	-	1665882	1667241	39074	Plant protein of unknown function
Storage root epidermal type	2013	fastlmm	Chr5	21886885	1.4e-08	7.85	A/G	EFF=INTERGENIC(MODIFIER||||||||)	Sc05g014310.1	+	21872927	21877067	9818	Neutral/alkaline non-lysosomal ceramidase
Storage root epidermal type	2013	fastlmm	Chr5	21886885	1.4e-08	7.85	A/G	EFF=INTERGENIC(MODIFIER||||||||)	Sc05g014300.1	+	21862130	21862948	23937	--
Storage root epidermal type	2013	fastlmm	Chr5	21886885	1.4e-08	7.85	A/G	EFF=INTERGENIC(MODIFIER||||||||)	Sc05g014340.1	+	21963698	21968607	76813	Multicopper oxidase
Storage root epidermal type	2013	fastlmm	Chr5	21886885	1.4e-08	7.85	A/G	EFF=INTERGENIC(MODIFIER||||||||)	Sc05g014230.1	+	21787212	21791039	95846	AMP-binding enzyme
Storage root epidermal type	2013	fastlmm	Chr5	21886885	1.4e-08	7.85	A/G	EFF=INTERGENIC(MODIFIER||||||||)	Sc05g014260.1	+	21845814	21847938	38947	Transmembrane amino acid transporter protein
Storage root epidermal type	2013	fastlmm	Chr5	21886885	1.4e-08	7.85	A/G	EFF=INTERGENIC(MODIFIER||||||||)	Sc05g014250.1	-	21810572	21812015	74870	Reverse transcriptase-like
Storage root epidermal type	2013	fastlmm	Chr5	21886885	1.4e-08	7.85	A/G	EFF=INTERGENIC(MODIFIER||||||||)	Sc05g014320.1	+	21902340	21911151	15455	Ubiquitin family
Storage root epidermal type	2013	fastlmm	Chr5	21886885	1.4e-08	7.85	A/G	EFF=INTERGENIC(MODIFIER||||||||)	Sc05g014240.1	-	21790094	21790830	96055	Auxin responsive protein
Storage root epidermal type	2013	fastlmm	Chr5	21886885	1.4e-08	7.85	A/G	EFF=INTERGENIC(MODIFIER||||||||)	Sc05g014290.1	+	21860542	21861886	24999	--
Storage root epidermal type	2013	fastlmm	Chr5	21886885	1.4e-08	7.85	A/G	EFF=INTERGENIC(MODIFIER||||||||)	Sc05g014280.1	+	21856881	21858236	28649	Dehydrin
Storage root epidermal type	2013	fastlmm	Chr5	21886885	1.4e-08	7.85	A/G	EFF=INTERGENIC(MODIFIER||||||||)	Sc05g014270.1	-	21848741	21850542	36343	--
Storage root epidermal type	2013	fastlmm	Chr5	21886885	1.4e-08	7.85	A/G	EFF=INTERGENIC(MODIFIER||||||||)	Sc05g014330.1	+	21912230	21913034	25345	--
Storage root epidermal type	2013	fastlmm	Chr10	26680335	1.9e-07	6.72	A/G	EFF=INTERGENIC(MODIFIER||||||||)	Sc10g011980.1	-	26607397	26608095	72240	MATH domain
Storage root epidermal type	2013	fastlmm	Chr10	26680335	1.9e-07	6.72	A/G	EFF=INTERGENIC(MODIFIER||||||||)	Sc10g012030.1	+	26668216	26670521	9814	PPR repeat family
Storage root epidermal type	2013	fastlmm	Chr10	26680335	1.9e-07	6.72	A/G	EFF=INTERGENIC(MODIFIER||||||||)	Sc10g012090.1	+	26716894	26720859	36559	Reverse transcriptase (RNA-dependent DNA polymerase)
Storage root epidermal type	2013	fastlmm	Chr10	26680335	1.9e-07	6.72	A/G	EFF=INTERGENIC(MODIFIER||||||||)	Sc10g012080.1	+	26696049	26696745	15714	--
Storage root epidermal type	2013	fastlmm	Chr10	26680335	1.9e-07	6.72	A/G	EFF=DOWNSTREAM(MODIFIER||3879||Sc10g012040|||Sc10g012040.1||WARNING_TRANSCRIPT_INCOMPLETE)	Sc10g012040.1	+	26671495	26676456	3879	Auxin response factor
Storage root epidermal type	2013	fastlmm	Chr10	26680335	1.9e-07	6.72	A/G	EFF=INTERGENIC(MODIFIER||||||||)	Sc10g012020.1	+	26653155	26655213	25122	--
Storage root epidermal type	2013	fastlmm	Chr10	26680335	1.9e-07	6.72	A/G	EFF=INTERGENIC(MODIFIER||||||||)	Sc10g012100.1	+	26721414	26723076	41079	AUX/IAA family
Storage root epidermal type	2013	fastlmm	Chr10	26680335	1.9e-07	6.72	A/G	EFF=INTERGENIC(MODIFIER||||||||)	Sc10g011990.1	+	26608722	26610780	69555	--
Storage root epidermal type	2013	fastlmm	Chr10	26680335	1.9e-07	6.72	A/G	EFF=INTERGENIC(MODIFIER||||||||)	Sc10g012000.1	-	26614967	26648948	31387	Mitotic checkpoint protein
Storage root epidermal type	2013	fastlmm	Chr10	26680335	1.9e-07	6.72	A/G	EFF=INTERGENIC(MODIFIER||||||||)	Sc10g012060.1	+	26687237	26688129	6902	--
Storage root epidermal type	2013	fastlmm	Chr10	26680335	1.9e-07	6.72	A/G	EFF=INTERGENIC(MODIFIER||||||||)	Sc10g012110.1	-	26725472	26725854	45137	--
Storage root epidermal type	2013	fastlmm	Chr10	26680335	1.9e-07	6.72	A/G	EFF=INTERGENIC(MODIFIER||||||||)	Sc10g011970.1	+	26580714	26601184	79151	Reverse transcriptase (RNA-dependent DNA polymerase)
Storage root epidermal type	2013	fastlmm	Chr10	26680335	1.9e-07	6.72	A/G	EFF=UTR_5_PRIME(MODIFIER||179||Sc10g012050|||Sc10g012050.2|1|WARNING_TRANSCRIPT_INCOMPLETE)	Sc10g012050.2	+	26679500	26686610	--	Auxin response factor
Storage root epidermal type	2013	fastlmm	Chr10	26680335	1.9e-07	6.72	A/G	EFF=INTERGENIC(MODIFIER||||||||)	Sc10g012070.1	-	26692611	26692985	12276	--
Storage root epidermal type	2013	fastlmm	Chr10	26680335	1.9e-07	6.72	A/G	EFF=INTERGENIC(MODIFIER||||||||)	Sc10g012010.1	-	26650461	26652530	27805	MATH domain
Storage root epidermal type	2013	fastlmm	Chr10	26680335	1.9e-07	6.72	A/G	EFF=INTERGENIC(MODIFIER||||||||)	Sc10g012120.1	+	26771784	26772384	91449	--
Storage root epidermal type	2013	fastlmm	Chr12	33588916	1.14e-07	6.94	A/G	EFF=INTERGENIC(MODIFIER||||||||)	Sc12g013680.1	+	33650883	33645582	56666	--
Storage root epidermal type	2013	fastlmm	Chr12	33588916	1.14e-07	6.94	A/G	EFF=INTERGENIC(MODIFIER||||||||)	Sc12g013640.1	-	33618859	33618087	29171	Phytosulfokine precursor protein (PSK)
Storage root epidermal type	2013	fastlmm	Chr12	33588916	1.14e-07	6.94	A/G	EFF=INTERGENIC(MODIFIER||||||||)	Sc12g013510.1	+	33533475	33528716	55441	Haemolysin-III related
Storage root epidermal type	2013	fastlmm	Chr12	33588916	1.14e-07	6.94	A/G	EFF=INTERGENIC(MODIFIER||||||||)	Sc12g013620.1	+	33612999	33611701	22785	--
Storage root epidermal type	2013	fastlmm	Chr12	33588916	1.14e-07	6.94	A/G	EFF=INTERGENIC(MODIFIER||||||||)	Sc12g013490.1	-	33504911	33502735	84005	Domain of unknown function (DUF4228)
Storage root epidermal type	2013	fastlmm	Chr12	33588916	1.14e-07	6.94	A/G	EFF=INTERGENIC(MODIFIER||||||||)	Sc12g013610.1	-	33603335	33601798	12882	ACT domain
Storage root epidermal type	2013	fastlmm	Chr12	33588916	1.14e-07	6.94	A/G	EFF=INTERGENIC(MODIFIER||||||||)	Sc12g013700.1	-	33681894	33680368	91452	WRC
Storage root epidermal type	2013	fastlmm	Chr12	33588916	1.14e-07	6.94	A/G	EFF=INTERGENIC(MODIFIER||||||||)	Sc12g013660.1	+	33639540	33638587	49671	gag-polypeptide of LTR copia-type
Storage root epidermal type	2013	fastlmm	Chr12	33588916	1.14e-07	6.94	A/G	EFF=INTERGENIC(MODIFIER||||||||)	Sc12g013500.1	+	33522831	33521340	66085	Cyclin, N-terminal domain
Storage root epidermal type	2013	fastlmm	Chr12	33588916	1.14e-07	6.94	A/G	EFF=INTRON(MODIFIER||||Sc12g013570|||Sc12g013570.2|2)	Sc12g013570.2	-	33590131	33587412	--	50S ribosome-binding GTPase
Storage root epidermal type	2013	fastlmm	Chr12	33588916	1.14e-07	6.94	A/G	EFF=INTERGENIC(MODIFIER||||||||)	Sc12g013670.1	+	33657745	33656666	67750	--
Storage root epidermal type	2013	fastlmm	Chr12	33588916	1.14e-07	6.94	A/G	EFF=INTERGENIC(MODIFIER||||||||)	Sc12g013650.1	+	33633884	33632880	43964	bZIP transcription factor
Storage root epidermal type	2013	fastlmm	Chr12	33588916	1.14e-07	6.94	A/G	EFF=DOWNSTREAM(MODIFIER||2517||Sc12g013560|||Sc12g013560.1|)	Sc12g013560.1	+	33586399	33585830	2517	VQ motif
Storage root epidermal type	2013	fastlmm	Chr12	33588916	1.14e-07	6.94	A/G	EFF=INTERGENIC(MODIFIER||||||||)	Sc12g013550.1	-	33573051	33572249	15865	--
Storage root epidermal type	2013	fastlmm	Chr12	33588916	1.14e-07	6.94	A/G	EFF=INTERGENIC(MODIFIER||||||||)	Sc12g013480.1	-	33494327	33489666	94589	Uncharacterized conserved protein (DUF2215)
Storage root epidermal type	2013	fastlmm	Chr12	33588916	1.14e-07	6.94	A/G	EFF=INTERGENIC(MODIFIER||||||||)	Sc12g013520.1	+	33549595	33548216	39321	galactosyl transferase GMA12/MNN10 family
Storage root epidermal type	2013	fastlmm	Chr12	33588916	1.14e-07	6.94	A/G	EFF=INTERGENIC(MODIFIER||||||||)	Sc12g013600.1	+	33601221	33597233	8317	BSD domain
Storage root epidermal type	2013	fastlmm	Chr12	33588916	1.14e-07	6.94	A/G	EFF=UPSTREAM(MODIFIER||3681||Sc12g013580|||Sc12g013580.1|)	Sc12g013580.1	+	33593091	33592597	3681	Domain of unknown function (DUF4228)
Storage root epidermal type	2013	fastlmm	Chr12	33588916	1.14e-07	6.94	A/G	EFF=INTERGENIC(MODIFIER||||||||)	Sc12g013630.1	-	33614757	33613621	24705	--
Storage root epidermal type	2013	fastlmm	Chr12	33588916	1.14e-07	6.94	A/G	EFF=INTERGENIC(MODIFIER||||||||)	Sc12g013690.1	-	33674509	33670739	81823	Reverse transcriptase-like
Storage root epidermal type	2013	fastlmm	Chr12	33588916	1.14e-07	6.94	A/G	EFF=INTERGENIC(MODIFIER||||||||)	Sc12g013590.1	+	33596716	33596126	7210	Domain of unknown function (DUF4228)
Storage root epidermal type	2013	fastlmm	Chr12	33588916	1.14e-07	6.94	A/G	EFF=INTERGENIC(MODIFIER||||||||)	Sc12g013530.1	-	33553343	33550850	35573	--
Storage root epidermal type	2013	fastlmm	Chr12	33588916	1.14e-07	6.94	A/G	EFF=INTERGENIC(MODIFIER||||||||)	Sc12g013540.1	-	33567875	33563484	21041	TIP49 C-terminus
Above-ground weight	2013	fastlmm	Chr5	20723982	4.98e-08	7.3	A/G	EFF=INTERGENIC(MODIFIER||||||||)	Sc05g013510.1	+	20679684	20687849	36133	Phosphofructokinase
Above-ground weight	2013	fastlmm	Chr5	20723982	4.98e-08	7.3	A/G	EFF=INTERGENIC(MODIFIER||||||||)	Sc05g013620.1	-	20773865	20796278	49883	Protein of unknown function (DUF3615)
Above-ground weight	2013	fastlmm	Chr5	20723982	4.98e-08	7.3	A/G	EFF=INTERGENIC(MODIFIER||||||||)	Sc05g013590.1	-	20744450	20744968	20468	--
Above-ground weight	2013	fastlmm	Chr5	20723982	4.98e-08	7.3	A/G	EFF=INTERGENIC(MODIFIER||||||||)	Sc05g013500.1	+	20671951	20672793	51189	Zinc finger C-x8-C-x5-C-x3-H type (and similar)
Above-ground weight	2013	fastlmm	Chr5	20723982	4.98e-08	7.3	A/G	EFF=DOWNSTREAM(MODIFIER||3318||Sc05g013540|||Sc05g013540.1||WARNING_TRANSCRIPT_MULTIPLE_STOP_CODONS)	Sc05g013540.1	+	20718520	20720664	3318	Protein kinase domain
Above-ground weight	2013	fastlmm	Chr5	20723982	4.98e-08	7.3	A/G	EFF=INTERGENIC(MODIFIER||||||||)	Sc05g013600.1	-	20750635	20752992	26653	Hydroxymethylglutaryl-coenzyme A reductase
Above-ground weight	2013	fastlmm	Chr5	20723982	4.98e-08	7.3	A/G	EFF=INTERGENIC(MODIFIER||||||||)	Sc05g013570.1	-	20738242	20739114	14260	Domain of unknown function (DUF296)
Above-ground weight	2013	fastlmm	Chr5	20723982	4.98e-08	7.3	A/G	EFF=INTERGENIC(MODIFIER||||||||)	Sc05g013610.1	+	20759614	20766747	35632	Protein of unknown function (DUF3615)
Above-ground weight	2013	fastlmm	Chr5	20723982	4.98e-08	7.3	A/G	EFF=INTERGENIC(MODIFIER||||||||)	Sc05g013580.2	+	20743937	20748353	19955	--
Above-ground weight	2013	fastlmm	Chr5	20723982	4.98e-08	7.3	A/G	EFF=INTERGENIC(MODIFIER||||||||)	Sc05g013530.1	+	20713906	20717835	6147	FAR1 DNA-binding domain
Above-ground weight	2013	fastlmm	Chr5	20723982	4.98e-08	7.3	A/G	EFF=INTERGENIC(MODIFIER||||||||)	Sc05g013520.1	+	20689771	20692041	31941	Retrotransposon gag protein
Above-ground weight	2013	fastlmm	Chr5	20723982	4.98e-08	7.3	A/G	EFF=INTERGENIC(MODIFIER||||||||)	Sc05g013560.1	+	20734552	20734851	10570	--
Above-ground weight	2013	fastlmm	Chr5	20723982	4.98e-08	7.3	A/G	EFF=INTRON(MODIFIER||||Sc05g013550|||Sc05g013550.1|3|WARNING_TRANSCRIPT_MULTIPLE_STOP_CODONS)	Sc05g013550.1	+	20722558	20734215	--	ARID/BRIGHT DNA binding domain
Above-ground weight	2013	fastlmm	Chr5	20723982	4.98e-08	7.3	A/G	EFF=INTERGENIC(MODIFIER||||||||)	Sc05g013630.1	+	20820810	20821514	96828	zinc-binding in reverse transcriptase
Above-ground weight	2013	fastlmm	Chr4	14065931	2.27e-07	6.64	A/G	EFF=INTERGENIC(MODIFIER||||||||)	Sc04g006570.1	-	14004005	14021548	44383	Reverse transcriptase (RNA-dependent DNA polymerase)
Above-ground weight	2013	fastlmm	Chr4	14065931	2.27e-07	6.64	A/G	EFF=INTERGENIC(MODIFIER||||||||)	Sc04g006580.1	+	14136649	14144408	70718	RNA polymerase Rpb2, domain 6
Storage root starch content	2013	fastlmm	Chr13	25318913	3.12e-08	7.51	A/G	EFF=INTERGENIC(MODIFIER||||||||)	Sc13g010660.1	+	25416436	25412982	94069	Myo-inositol-1-phosphate synthase
Storage root starch content	2013	fastlmm	Chr13	25318913	3.12e-08	7.51	A/G	EFF=INTERGENIC(MODIFIER||||||||)	Sc13g010650.1	+	25301787	25301073	17126	--
Postharvest stem germination	2013	fastlmm	Chr3	32318093	1.15e-07	6.94	A/G	EFF=INTERGENIC(MODIFIER||||||||)	Sc03g021900.1	-	32353475	32359757	35382	Cleavage inducing molecular chaperone
Postharvest stem germination	2013	fastlmm	Chr3	32318093	1.15e-07	6.94	A/G	EFF=INTERGENIC(MODIFIER||||||||)	Sc03g021810.1	+	32320961	32321950	2868	--
Postharvest stem germination	2013	fastlmm	Chr3	32318093	1.15e-07	6.94	A/G	EFF=INTERGENIC(MODIFIER||||||||)	Sc03g021910.1	-	32361190	32362781	43097	F-box-like
Postharvest stem germination	2013	fastlmm	Chr3	32318093	1.15e-07	6.94	A/G	EFF=INTERGENIC(MODIFIER||||||||)	Sc03g021940.1	-	32385594	32389977	67501	Alkaline and neutral invertase
Postharvest stem germination	2013	fastlmm	Chr3	32318093	1.15e-07	6.94	A/G	EFF=INTERGENIC(MODIFIER||||||||)	Sc03g021770.1	-	32237528	32250016	68077	RNA recognition motif. (a.k.a. RRM, RBD, or RNP domain)
Postharvest stem germination	2013	fastlmm	Chr3	32318093	1.15e-07	6.94	A/G	EFF=INTERGENIC(MODIFIER||||||||)	Sc03g021850.1	+	32333305	32335558	15212	--
Postharvest stem germination	2013	fastlmm	Chr3	32318093	1.15e-07	6.94	A/G	EFF=INTERGENIC(MODIFIER||||||||)	Sc03g021880.1	-	32346864	32348682	28771	Ferritin-like domain
Postharvest stem germination	2013	fastlmm	Chr3	32318093	1.15e-07	6.94	A/G	EFF=DOWNSTREAM(MODIFIER||4480||Sc03g021820|||Sc03g021820.1|)	Sc03g021820.1	-	32322573	32323103	4480	Plant invertase/pectin methylesterase inhibitor
Postharvest stem germination	2013	fastlmm	Chr3	32318093	1.15e-07	6.94	A/G	EFF=INTERGENIC(MODIFIER||||||||)	Sc03g021860.4	+	32339452	32343922	21359	10 TM Acyl Transferase domain found in Cas1p
Postharvest stem germination	2013	fastlmm	Chr3	32318093	1.15e-07	6.94	A/G	EFF=INTERGENIC(MODIFIER||||||||)	Sc03g021830.1	-	32324436	32325215	6343	Plant invertase/pectin methylesterase inhibitor
Postharvest stem germination	2013	fastlmm	Chr3	32318093	1.15e-07	6.94	A/G	EFF=INTERGENIC(MODIFIER||||||||)	Sc03g021920.1	-	32365096	32373863	47003	Agenet domain
Postharvest stem germination	2013	fastlmm	Chr3	32318093	1.15e-07	6.94	A/G	EFF=INTERGENIC(MODIFIER||||||||)	Sc03g021840.1	-	32328153	32332432	10060	Poly(A) polymerase central domain
Postharvest stem germination	2013	fastlmm	Chr3	32318093	1.15e-07	6.94	A/G	EFF=INTERGENIC(MODIFIER||||||||)	Sc03g021950.1	-	32400050	32401965	81957	Myb-like DNA-binding domain
Postharvest stem germination	2013	fastlmm	Chr3	32318093	1.15e-07	6.94	A/G	EFF=INTERGENIC(MODIFIER||||||||)	Sc03g021780.1	-	32254483	32255109	62984	--
Postharvest stem germination	2013	fastlmm	Chr3	32318093	1.15e-07	6.94	A/G	EFF=INTERGENIC(MODIFIER||||||||)	Sc03g021890.1	-	32349192	32353116	31099	Ribosomal protein S6
Postharvest stem germination	2013	fastlmm	Chr3	32318093	1.15e-07	6.94	A/G	EFF=INTERGENIC(MODIFIER||||||||)	Sc03g021800.1	+	32318348	32320685	255	--
Postharvest stem germination	2013	fastlmm	Chr3	32318093	1.15e-07	6.94	A/G	EFF=INTERGENIC(MODIFIER||||||||)	Sc03g021870.1	-	32345352	32346447	27259	Ferritin-like domain
Postharvest stem germination	2013	fastlmm	Chr3	32318093	1.15e-07	6.94	A/G	EFF=INTERGENIC(MODIFIER||||||||)	Sc03g021930.1	+	32383104	32385314	65011	2OG-Fe(II) oxygenase superfamily
Postharvest stem germination	2013	fastlmm	Chr3	32318093	1.15e-07	6.94	A/G	EFF=UTR_3_PRIME(MODIFIER||14||Sc03g021790|||Sc03g021790.1)	Sc03g021790.1	+	32313959	32318385	--	Galactokinase galactose-binding signature
Postharvest stem germination	2013	fastlmm	Chr5	8856148	5.44e-08	7.26	A/G	EFF=DOWNSTREAM(MODIFIER||2975||Sc05g010140|||Sc05g010140.1|)	Sc05g010140.1	-	8859123	8863029	2975	Ribosomal L18p/L5e family
Postharvest stem germination	2013	fastlmm	Chr5	8856148	5.44e-08	7.26	A/G	EFF=INTERGENIC(MODIFIER||||||||)	Sc05g010110.1	+	8850442	8852114	4034	--
Postharvest stem germination	2013	fastlmm	Chr5	8856148	5.44e-08	7.26	A/G	EFF=INTERGENIC(MODIFIER||||||||)	Sc05g010030.1	+	8775097	8777920	78228	Transmembrane amino acid transporter protein
Postharvest stem germination	2013	fastlmm	Chr5	8856148	5.44e-08	7.26	A/G	EFF=INTERGENIC(MODIFIER||||||||)	Sc05g010080.2	-	8836463	8840854	15294	--
Postharvest stem germination	2013	fastlmm	Chr5	8856148	5.44e-08	7.26	A/G	EFF=INTERGENIC(MODIFIER||||||||)	Sc05g010190.1	-	8894681	8895538	38533	Zinc knuckle
Postharvest stem germination	2013	fastlmm	Chr5	8856148	5.44e-08	7.26	A/G	EFF=INTERGENIC(MODIFIER||||||||)	Sc05g010070.1	+	8833945	8836441	19707	Transmembrane amino acid transporter protein
Postharvest stem germination	2013	fastlmm	Chr5	8856148	5.44e-08	7.26	A/G	EFF=INTERGENIC(MODIFIER||||||||)	Sc05g010090.1	+	8844027	8845514	10634	Ribonuclease T2 family
Postharvest stem germination	2013	fastlmm	Chr5	8856148	5.44e-08	7.26	A/G	EFF=INTERGENIC(MODIFIER||||||||)	Sc05g010200.1	-	8927129	8927823	70981	--
Postharvest stem germination	2013	fastlmm	Chr5	8856148	5.44e-08	7.26	A/G	EFF=INTERGENIC(MODIFIER||||||||)	Sc05g010100.1	+	8846731	8847920	8228	Ribonuclease T2 family
Postharvest stem germination	2013	fastlmm	Chr5	8856148	5.44e-08	7.26	A/G	EFF=INTERGENIC(MODIFIER||||||||)	Sc05g010040.1	+	8807864	8811876	44272	Transmembrane amino acid transporter protein
Postharvest stem germination	2013	fastlmm	Chr5	8856148	5.44e-08	7.26	A/G	EFF=INTERGENIC(MODIFIER||||||||)	Sc05g010120.1	+	8852340	8855764	384	Galactosyltransferase
Postharvest stem germination	2013	fastlmm	Chr5	8856148	5.44e-08	7.26	A/G	EFF=INTERGENIC(MODIFIER||||||||)	Sc05g010160.1	-	8867183	8868962	11035	GMC oxidoreductase
Postharvest stem germination	2013	fastlmm	Chr5	8856148	5.44e-08	7.26	A/G	EFF=INTERGENIC(MODIFIER||||||||)	Sc05g010180.1	-	8874303	8876548	18155	--
Postharvest stem germination	2013	fastlmm	Chr5	8856148	5.44e-08	7.26	A/G	EFF=INTERGENIC(MODIFIER||||||||)	Sc05g010220.1	-	8949927	8952543	93779	Domain of unknown function (DUF4283)
Postharvest stem germination	2013	fastlmm	Chr5	8856148	5.44e-08	7.26	A/G	EFF=INTERGENIC(MODIFIER||||||||)	Sc05g010050.1	-	8827036	8827746	28402	Reverse transcriptase (RNA-dependent DNA polymerase)
Postharvest stem germination	2013	fastlmm	Chr5	8856148	5.44e-08	7.26	A/G	EFF=INTERGENIC(MODIFIER||||||||)	Sc05g010170.1	-	8869809	8871364	13661	MYB-CC type transfactor, LHEQLE motif
Postharvest stem germination	2013	fastlmm	Chr5	8856148	5.44e-08	7.26	A/G	EFF=INTERGENIC(MODIFIER||||||||)	Sc05g010230.1	+	8952733	8955984	96585	Dof domain, zinc finger
Postharvest stem germination	2013	fastlmm	Chr5	8856148	5.44e-08	7.26	A/G	EFF=INTERGENIC(MODIFIER||||||||)	Sc05g010060.1	-	8830066	8830820	25328	gag-polypeptide of LTR copia-type
Postharvest stem germination	2013	fastlmm	Chr5	8856148	5.44e-08	7.26	A/G	EFF=INTERGENIC(MODIFIER||||||||)	Sc05g010150.1	+	8866253	8866924	10105	Ring finger domain
Postharvest stem germination	2013	fastlmm	Chr5	8856148	5.44e-08	7.26	A/G	EFF=INTERGENIC(MODIFIER||||||||)	Sc05g010210.1	-	8942525	8944464	86377	Reverse transcriptase (RNA-dependent DNA polymerase)
Postharvest stem germination	2013	fastlmm	Chr5	8856148	5.44e-08	7.26	A/G	EFF=DOWNSTREAM(MODIFIER||182||Sc05g010130|||Sc05g010130.1|)	Sc05g010130.1	-	8856330	8856983	182	Protein of unknown function (DUF679)
Postharvest stem germination	2013	fastlmm	Chr8	27798063	4.98e-08	7.3	A/G	EFF=INTERGENIC(MODIFIER||||||||)	Sc08g009670.1	-	27802962	27806166	4899	GDP-fucose protein O-fucosyltransferase
Postharvest stem germination	2013	fastlmm	Chr8	27798063	4.98e-08	7.3	A/G	EFF=INTERGENIC(MODIFIER||||||||)	Sc08g009580.1	-	27726664	27727911	70152	PAR1 protein
Postharvest stem germination	2013	fastlmm	Chr8	27798063	4.98e-08	7.3	A/G	EFF=INTERGENIC(MODIFIER||||||||)	Sc08g009680.1	+	27897017	27898425	98954	Retrotransposon gag protein
Postharvest stem germination	2013	fastlmm	Chr8	27798063	4.98e-08	7.3	A/G	EFF=INTERGENIC(MODIFIER||||||||)	Sc08g009600.1	+	27758222	27759055	39008	--
Postharvest stem germination	2013	fastlmm	Chr8	27798063	4.98e-08	7.3	A/G	EFF=DOWNSTREAM(MODIFIER||1464||Sc08g009660|||Sc08g009660.2|)	Sc08g009660.2	-	27799527	27801080	1464	Yos1-like
Postharvest stem germination	2013	fastlmm	Chr8	27798063	4.98e-08	7.3	A/G	EFF=INTERGENIC(MODIFIER||||||||)	Sc08g009590.1	+	27751738	27754231	43832	Fructose-1-6-bisphosphatase
Postharvest stem germination	2013	fastlmm	Chr8	27798063	4.98e-08	7.3	A/G	EFF=INTERGENIC(MODIFIER||||||||)	Sc08g009620.1	+	27778805	27781475	16588	gag-polypeptide of LTR copia-type
Postharvest stem germination	2013	fastlmm	Chr8	27798063	4.98e-08	7.3	A/G	EFF=INTERGENIC(MODIFIER||||||||)	Sc08g009640.1	+	27787300	27790764	7299	Transcription termination factor nusG
Postharvest stem germination	2013	fastlmm	Chr8	27798063	4.98e-08	7.3	A/G	EFF=INTERGENIC(MODIFIER||||||||)	Sc08g009610.1	+	27759201	27760484	37579	--
Postharvest stem germination	2013	fastlmm	Chr8	27798063	4.98e-08	7.3	A/G	EFF=DOWNSTREAM(MODIFIER||1511||Sc08g009650|||Sc08g009650.1|)	Sc08g009650.1	+	27795024	27796552	1511	Legume lectin domain
Postharvest stem germination	2013	fastlmm	Chr8	27798063	4.98e-08	7.3	A/G	EFF=INTERGENIC(MODIFIER||||||||)	Sc08g009630.1	+	27784295	27785481	12582	Reverse transcriptase (RNA-dependent DNA polymerase)
Postharvest stem germination	2013	fastlmm	Chr9	7433180	2.89e-07	6.54	A/G	EFF=INTERGENIC(MODIFIER||||||||)	Sc09g004630.1	+	7418008	7418667	14513	--
Postharvest stem germination	2013	fastlmm	Chr9	7433180	2.89e-07	6.54	A/G	EFF=INTRON(MODIFIER||||Sc09g004640|||Sc09g004640.1|12|WARNING_TRANSCRIPT_MULTIPLE_STOP_CODONS)	Sc09g004640.1	-	7421450	7443678	--	Kinesin motor domain
Postharvest stem germination	2013	fastlmm	Chr9	7433180	2.89e-07	6.54	A/G	EFF=INTERGENIC(MODIFIER||||||||)	Sc09g004590.1	+	7388984	7390202	42978	Integral membrane protein DUF106
Postharvest stem germination	2013	fastlmm	Chr9	7433180	2.89e-07	6.54	A/G	EFF=INTERGENIC(MODIFIER||||||||)	Sc09g004700.1	-	7520800	7525439	87620	--
Postharvest stem germination	2013	fastlmm	Chr9	7433180	2.89e-07	6.54	A/G	EFF=INTERGENIC(MODIFIER||||||||)	Sc09g004660.1	-	7464539	7467352	31359	--
Postharvest stem germination	2013	fastlmm	Chr9	7433180	2.89e-07	6.54	A/G	EFF=INTERGENIC(MODIFIER||||||||)	Sc09g004650.1	-	7454680	7463642	21500	Colon cancer-associated protein Mic1-like
Postharvest stem germination	2013	fastlmm	Chr9	7433180	2.89e-07	6.54	A/G	EFF=INTERGENIC(MODIFIER||||||||)	Sc09g004680.1	+	7496180	7497426	63000	--
Postharvest stem germination	2013	fastlmm	Chr9	7433180	2.89e-07	6.54	A/G	EFF=INTERGENIC(MODIFIER||||||||)	Sc09g004620.1	+	7413279	7413842	19338	--
Postharvest stem germination	2013	fastlmm	Chr9	7433180	2.89e-07	6.54	A/G	EFF=INTERGENIC(MODIFIER||||||||)	Sc09g004540.1	-	7340291	7342002	91178	--
Postharvest stem germination	2013	fastlmm	Chr9	7433180	2.89e-07	6.54	A/G	EFF=INTERGENIC(MODIFIER||||||||)	Sc09g004690.1	-	7518959	7519522	85779	C1-like domain
Postharvest stem germination	2013	fastlmm	Chr9	7433180	2.89e-07	6.54	A/G	EFF=INTERGENIC(MODIFIER||||||||)	Sc09g004560.1	+	7361625	7364317	68863	Activator of Hsp90 ATPase, N-terminal
Postharvest stem germination	2013	fastlmm	Chr9	7433180	2.89e-07	6.54	A/G	EFF=INTERGENIC(MODIFIER||||||||)	Sc09g004600.1	+	7393586	7402017	31163	C-5 cytosine-specific DNA methylase
Postharvest stem germination	2013	fastlmm	Chr9	7433180	2.89e-07	6.54	A/G	EFF=INTERGENIC(MODIFIER||||||||)	Sc09g004520.1	-	7331814	7333984	99196	Protein tyrosine kinase
Postharvest stem germination	2013	fastlmm	Chr9	7433180	2.89e-07	6.54	A/G	EFF=INTERGENIC(MODIFIER||||||||)	Sc09g004580.1	-	7379112	7384730	48450	Cation efflux family
Postharvest stem germination	2013	fastlmm	Chr9	7433180	2.89e-07	6.54	A/G	EFF=INTERGENIC(MODIFIER||||||||)	Sc09g004610.1	+	7410405	7411142	22038	C2H2-type zinc finger
Postharvest stem germination	2013	fastlmm	Chr9	7433180	2.89e-07	6.54	A/G	EFF=INTERGENIC(MODIFIER||||||||)	Sc09g004570.1	+	7367893	7377614	55566	--
Postharvest stem germination	2013	fastlmm	Chr9	7433180	2.89e-07	6.54	A/G	EFF=INTERGENIC(MODIFIER||||||||)	Sc09g004550.1	+	7353036	7357740	75440	Spc97 / Spc98 family
Postharvest stem germination	2013	fastlmm	Chr9	7433180	2.89e-07	6.54	A/G	EFF=INTERGENIC(MODIFIER||||||||)	Sc09g004670.1	+	7472637	7473200	39457	Dirigent-like protein
Postharvest stem germination	2013	fastlmm	Chr9	7433180	2.89e-07	6.54	A/G	EFF=INTERGENIC(MODIFIER||||||||)	Sc09g004530.2	-	7336409	7341094	92086	Seven in absentia protein family
Postharvest stem germination	2013	fastlmm	Chr14	6644800	5.93e-09	8.23	A/G	EFF=INTERGENIC(MODIFIER||||||||)	Sc14g007780.1	-	6559170	6557211	85630	--
Postharvest stem germination	2013	fastlmm	Chr14	6644800	5.93e-09	8.23	A/G	EFF=INTERGENIC(MODIFIER||||||||)	Sc14g007770.1	-	6555702	6550949	89098	Nucleosome assembly protein (NAP)
Postharvest stem germination	2013	fastlmm	Chr14	6644800	5.93e-09	8.23	A/G	EFF=INTERGENIC(MODIFIER||||||||)	Sc14g007800.1	+	6570363	6567105	74437	PPR repeat family
Postharvest stem germination	2013	fastlmm	Chr14	6644800	5.93e-09	8.23	A/G	EFF=INTERGENIC(MODIFIER||||||||)	Sc14g008000.1	-	6725269	6722838	78038	Pollen allergen
Postharvest stem germination	2013	fastlmm	Chr14	6644800	5.93e-09	8.23	A/G	EFF=INTERGENIC(MODIFIER||||||||)	Sc14g007820.1	+	6594134	6593423	50666	ZF-HD protein dimerisation region
Postharvest stem germination	2013	fastlmm	Chr14	6644800	5.93e-09	8.23	A/G	EFF=INTERGENIC(MODIFIER||||||||)	Sc14g008020.1	+	6739495	6738560	93760	alpha/beta hydrolase fold
Postharvest stem germination	2013	fastlmm	Chr14	6644800	5.93e-09	8.23	A/G	EFF=INTERGENIC(MODIFIER||||||||)	Sc14g007870.1	-	6618659	6613965	26141	Protein of unknown function (DUF3675)
Postharvest stem germination	2013	fastlmm	Chr14	6644800	5.93e-09	8.23	A/G	EFF=INTERGENIC(MODIFIER||||||||)	Sc14g007790.1	-	6564862	6559851	79938	Putative S-adenosyl-L-methionine-dependent methyltransferase
Postharvest stem germination	2013	fastlmm	Chr14	6644800	5.93e-09	8.23	A/G	EFF=INTERGENIC(MODIFIER||||||||)	Sc14g008040.1	+	6746213	6744314	99514	No apical meristem (NAM) protein
Postharvest stem germination	2013	fastlmm	Chr14	6644800	5.93e-09	8.23	A/G	EFF=INTERGENIC(MODIFIER||||||||)	Sc14g008030.1	+	6742803	6740565	95765	Protein of unknown function (DUF962)
Postharvest stem germination	2013	fastlmm	Chr14	6644800	5.93e-09	8.23	A/G	EFF=INTERGENIC(MODIFIER||||||||)	Sc14g007960.1	-	6674388	6670235	25435	HNH endonuclease
Postharvest stem germination	2013	fastlmm	Chr14	6644800	5.93e-09	8.23	A/G	EFF=INTERGENIC(MODIFIER||||||||)	Sc14g007840.1	+	6607518	6604316	37282	Exostosin family
Postharvest stem germination	2013	fastlmm	Chr14	6644800	5.93e-09	8.23	A/G	EFF=DOWNSTREAM(MODIFIER||3548||Sc14g007910|||Sc14g007910.1|)	Sc14g007910.1	-	6650248	6648348	3548	FAD binding domain
Postharvest stem germination	2013	fastlmm	Chr14	6644800	5.93e-09	8.23	A/G	EFF=INTERGENIC(MODIFIER||||||||)	Sc14g007850.1	-	6608734	6607788	36066	--
Postharvest stem germination	2013	fastlmm	Chr14	6644800	5.93e-09	8.23	A/G	EFF=INTERGENIC(MODIFIER||||||||)	Sc14g007950.1	+	6667751	6664569	19769	Dof domain, zinc finger
Postharvest stem germination	2013	fastlmm	Chr14	6644800	5.93e-09	8.23	A/G	EFF=INTERGENIC(MODIFIER||||||||)	Sc14g007990.1	-	6722376	6720677	75877	Chlorophyll A-B binding protein
Postharvest stem germination	2013	fastlmm	Chr14	6644800	5.93e-09	8.23	A/G	EFF=INTERGENIC(MODIFIER||||||||)	Sc14g007980.1	+	6720736	6715250	70450	SRF-type transcription factor (DNA-binding and dimerisation domain)
Postharvest stem germination	2013	fastlmm	Chr14	6644800	5.93e-09	8.23	A/G	EFF=INTRON(MODIFIER||||Sc14g007900|||Sc14g007900.1|1)	Sc14g007900.1	-	6645980	6642530	--	lactate/malate dehydrogenase, NAD binding domain
Postharvest stem germination	2013	fastlmm	Chr14	6644800	5.93e-09	8.23	A/G	EFF=INTERGENIC(MODIFIER||||||||)	Sc14g007930.1	-	6655142	6654362	9562	--
Postharvest stem germination	2013	fastlmm	Chr14	6644800	5.93e-09	8.23	A/G	EFF=INTERGENIC(MODIFIER||||||||)	Sc14g007920.1	+	6653463	6652022	7222	GDSL-like Lipase/Acylhydrolase
Postharvest stem germination	2013	fastlmm	Chr14	6644800	5.93e-09	8.23	A/G	EFF=INTERGENIC(MODIFIER||||||||)	Sc14g007860.1	+	6611182	6610013	33618	gag-polypeptide of LTR copia-type
Postharvest stem germination	2013	fastlmm	Chr14	6644800	5.93e-09	8.23	A/G	EFF=INTERGENIC(MODIFIER||||||||)	Sc14g007970.1	+	6709983	6709226	64426	EF hand
Postharvest stem germination	2013	fastlmm	Chr14	6644800	5.93e-09	8.23	A/G	EFF=INTERGENIC(MODIFIER||||||||)	Sc14g007810.1	+	6583086	6581386	61714	Myb-like DNA-binding domain
Postharvest stem germination	2013	fastlmm	Chr14	6644800	5.93e-09	8.23	A/G	EFF=INTERGENIC(MODIFIER||||||||)	Sc14g008010.1	-	6734943	6733164	88364	Thioredoxin
Postharvest stem germination	2013	fastlmm	Chr14	6644800	5.93e-09	8.23	A/G	EFF=DOWNSTREAM(MODIFIER||2655||Sc14g007890|||Sc14g007890.1|)	Sc14g007890.1	+	6642145	6639804	2655	PPR repeat
Postharvest stem germination	2013	fastlmm	Chr14	6644800	5.93e-09	8.23	A/G	EFF=INTERGENIC(MODIFIER||||||||)	Sc14g007880.1	+	6639273	6638100	5527	RWP-RK domain
Postharvest stem germination	2013	fastlmm	Chr14	6644800	5.93e-09	8.23	A/G	EFF=INTERGENIC(MODIFIER||||||||)	Sc14g007760.1	-	6545126	6542728	99674	TCP family transcription factor
Postharvest stem germination	2013	fastlmm	Chr14	6644800	5.93e-09	8.23	A/G	EFF=INTERGENIC(MODIFIER||||||||)	Sc14g007940.1	-	6660058	6659027	14227	Retinal pigment epithelial membrane protein
Postharvest stem germination	2013	fastlmm	Chr14	6644800	5.93e-09	8.23	A/G	EFF=INTERGENIC(MODIFIER||||||||)	Sc14g007830.1	+	6599289	6596059	45511	Gibberellin regulated protein
Postharvest stem germination	2013	fastlmm	Chr14	24937801	9.33e-09	8.03	A/G	EFF=INTERGENIC(MODIFIER||||||||)	Sc14g017440.1	-	24874576	24873021	63225	CCT motif
Postharvest stem germination	2013	fastlmm	Chr14	24937801	9.33e-09	8.03	A/G	EFF=INTERGENIC(MODIFIER||||||||)	Sc14g017450.6	-	24908202	24893039	29599	--
Postharvest storage root hardness	2013	fastlmm	Chr16	10843024	2.58e-08	7.59	A/G	EFF=INTERGENIC(MODIFIER||||||||)	Sc16g006250.1	+	10758832	10760358	82666	Sugar (and other) transporter
Postharvest storage root hardness	2013	fastlmm	Chr16	10843024	2.58e-08	7.59	A/G	EFF=INTERGENIC(MODIFIER||||||||)	Sc16g006260.1	-	10823917	10827014	16010	ZIP Zinc transporter
Cassava bacterial blight resistance	2013	fastlmm	Chr2	11656141	1.06e-08	7.97	A/G	EFF=INTERGENIC(MODIFIER||||||||)	Sc02g014050.1	+	11727028	11728501	70887	Mitochondrial carrier protein
Cassava bacterial blight resistance	2013	fastlmm	Chr2	11656141	1.06e-08	7.97	A/G	EFF=INTERGENIC(MODIFIER||||||||)	Sc02g014080.1	-	11748356	11759125	92215	--
Cassava bacterial blight resistance	2013	fastlmm	Chr2	11656141	1.06e-08	7.97	A/G	EFF=INTERGENIC(MODIFIER||||||||)	Sc02g013840.1	+	11565926	11568092	88049	LSM domain
Cassava bacterial blight resistance	2013	fastlmm	Chr2	11656141	1.06e-08	7.97	A/G	EFF=INTERGENIC(MODIFIER||||||||)	Sc02g013900.1	+	11592004	11597591	58550	--
Cassava bacterial blight resistance	2013	fastlmm	Chr2	11656141	1.06e-08	7.97	A/G	EFF=INTERGENIC(MODIFIER||||||||)	Sc02g013970.1	+	11638266	11643322	12819	SRF-type transcription factor (DNA-binding and dimerisation domain)
Cassava bacterial blight resistance	2013	fastlmm	Chr2	11656141	1.06e-08	7.97	A/G	EFF=INTERGENIC(MODIFIER||||||||)	Sc02g014060.1	-	11728999	11742076	72858	RhoGAP domain
Cassava bacterial blight resistance	2013	fastlmm	Chr2	11656141	1.06e-08	7.97	A/G	EFF=INTERGENIC(MODIFIER||||||||)	Sc02g013930.1	-	11612187	11616667	39474	GDP-fucose protein O-fucosyltransferase
Cassava bacterial blight resistance	2013	fastlmm	Chr2	11656141	1.06e-08	7.97	A/G	EFF=UTR_3_PRIME(MODIFIER||136||Sc02g013980|||Sc02g013980.1|2)	Sc02g013980.1	+	11654939	11656220	--	Helix-loop-helix DNA-binding domain
Cassava bacterial blight resistance	2013	fastlmm	Chr2	11656141	1.06e-08	7.97	A/G	EFF=INTERGENIC(MODIFIER||||||||)	Sc02g013880.1	-	11579682	11581086	75055	--
Cassava bacterial blight resistance	2013	fastlmm	Chr2	11656141	1.06e-08	7.97	A/G	EFF=INTERGENIC(MODIFIER||||||||)	Sc02g014070.1	+	11744386	11748017	88245	--
Cassava bacterial blight resistance	2013	fastlmm	Chr2	11656141	1.06e-08	7.97	A/G	EFF=INTERGENIC(MODIFIER||||||||)	Sc02g014010.1	-	11678884	11680172	22743	--
Cassava bacterial blight resistance	2013	fastlmm	Chr2	11656141	1.06e-08	7.97	A/G	EFF=INTERGENIC(MODIFIER||||||||)	Sc02g013910.1	-	11599588	11603092	53049	KIP1-like protein
Cassava bacterial blight resistance	2013	fastlmm	Chr2	11656141	1.06e-08	7.97	A/G	EFF=INTERGENIC(MODIFIER||||||||)	Sc02g014030.1	+	11704591	11707592	48450	--
Cassava bacterial blight resistance	2013	fastlmm	Chr2	11656141	1.06e-08	7.97	A/G	EFF=INTERGENIC(MODIFIER||||||||)	Sc02g013890.1	+	11586525	11591063	65078	Transferase family
Cassava bacterial blight resistance	2013	fastlmm	Chr2	11656141	1.06e-08	7.97	A/G	EFF=INTERGENIC(MODIFIER||||||||)	Sc02g013990.1	+	11658592	11665664	2451	Adaptor complexes medium subunit family
Cassava bacterial blight resistance	2013	fastlmm	Chr2	11656141	1.06e-08	7.97	A/G	EFF=INTERGENIC(MODIFIER||||||||)	Sc02g014040.1	+	11721733	11723432	65592	Xylanase inhibitor C-terminal
Cassava bacterial blight resistance	2013	fastlmm	Chr2	11656141	1.06e-08	7.97	A/G	EFF=INTERGENIC(MODIFIER||||||||)	Sc02g013850.1	+	11571090	11572530	83611	--
Cassava bacterial blight resistance	2013	fastlmm	Chr2	11656141	1.06e-08	7.97	A/G	EFF=INTERGENIC(MODIFIER||||||||)	Sc02g013950.1	+	11629123	11632435	23706	--
Cassava bacterial blight resistance	2013	fastlmm	Chr2	11656141	1.06e-08	7.97	A/G	EFF=INTERGENIC(MODIFIER||||||||)	Sc02g013830.1	+	11554407	11564724	91417	AAA domain (Cdc48 subfamily)
Cassava bacterial blight resistance	2013	fastlmm	Chr2	11656141	1.06e-08	7.97	A/G	EFF=INTERGENIC(MODIFIER||||||||)	Sc02g013870.1	-	11576773	11577554	78587	--
Cassava bacterial blight resistance	2013	fastlmm	Chr2	11656141	1.06e-08	7.97	A/G	EFF=INTERGENIC(MODIFIER||||||||)	Sc02g014020.1	-	11686024	11699149	29883	Ubiquitin carboxyl-terminal hydrolase
Cassava bacterial blight resistance	2013	fastlmm	Chr2	11656141	1.06e-08	7.97	A/G	EFF=INTERGENIC(MODIFIER||||||||)	Sc02g013940.4	-	11617153	11627084	29057	Ulp1 protease family, C-terminal catalytic domain
Cassava bacterial blight resistance	2013	fastlmm	Chr2	11656141	1.06e-08	7.97	A/G	EFF=INTERGENIC(MODIFIER||||||||)	Sc02g013960.1	-	11634781	11635845	20296	DnaJ domain
Cassava bacterial blight resistance	2013	fastlmm	Chr2	11656141	1.06e-08	7.97	A/G	EFF=INTERGENIC(MODIFIER||||||||)	Sc02g013920.1	-	11607177	11611138	45003	--
Cassava bacterial blight resistance	2013	fastlmm	Chr2	11656141	1.06e-08	7.97	A/G	EFF=INTERGENIC(MODIFIER||||||||)	Sc02g013860.1	-	11573021	11573917	82224	RWP-RK domain
Cassava bacterial blight resistance	2013	fastlmm	Chr2	11656141	1.06e-08	7.97	A/G	EFF=INTERGENIC(MODIFIER||||||||)	Sc02g014000.1	+	11671387	11672707	15246	AT-hook motif nuclear-localized protein
Cassava bacterial blight resistance	2013	fastlmm	Chr3	25600806	1.84e-07	6.74	A/G	EFF=INTERGENIC(MODIFIER||||||||)	Sc03g013650.1	-	25533713	25536474	64332	Pyridoxal-phosphate dependent enzyme
Cassava bacterial blight resistance	2013	fastlmm	Chr3	25600806	1.84e-07	6.74	A/G	EFF=INTERGENIC(MODIFIER||||||||)	Sc03g013710.1	+	25575841	25577842	22964	--
Cassava bacterial blight resistance	2013	fastlmm	Chr3	25600806	1.84e-07	6.74	A/G	EFF=INTERGENIC(MODIFIER||||||||)	Sc03g013830.1	+	25650530	25651966	49724	BURP domain
Cassava bacterial blight resistance	2013	fastlmm	Chr3	25600806	1.84e-07	6.74	A/G	EFF=INTERGENIC(MODIFIER||||||||)	Sc03g013700.1	+	25573164	25574564	26242	DExH-box splicing factor binding site
Cassava bacterial blight resistance	2013	fastlmm	Chr3	25600806	1.84e-07	6.74	A/G	EFF=INTERGENIC(MODIFIER||||||||)	Sc03g013790.1	-	25606891	25609023	6085	Plant mobile domain
Cassava bacterial blight resistance	2013	fastlmm	Chr3	25600806	1.84e-07	6.74	A/G	EFF=INTERGENIC(MODIFIER||||||||)	Sc03g013820.1	+	25645748	25649471	44942	Protein kinase domain
Cassava bacterial blight resistance	2013	fastlmm	Chr3	25600806	1.84e-07	6.74	A/G	EFF=INTERGENIC(MODIFIER||||||||)	Sc03g013660.3	+	25541769	25547919	52887	FHA domain
Cassava bacterial blight resistance	2013	fastlmm	Chr3	25600806	1.84e-07	6.74	A/G	EFF=INTERGENIC(MODIFIER||||||||)	Sc03g013750.1	-	25588408	25591082	9724	--
Cassava bacterial blight resistance	2013	fastlmm	Chr3	25600806	1.84e-07	6.74	A/G	EFF=INTERGENIC(MODIFIER||||||||)	Sc03g013740.1	+	25586758	25587608	13198	Ubiquitin family
Cassava bacterial blight resistance	2013	fastlmm	Chr3	25600806	1.84e-07	6.74	A/G	EFF=INTERGENIC(MODIFIER||||||||)	Sc03g013800.1	-	25609772	25612750	8966	Protein kinase domain
Cassava bacterial blight resistance	2013	fastlmm	Chr3	25600806	1.84e-07	6.74	A/G	EFF=INTERGENIC(MODIFIER||||||||)	Sc03g013640.1	+	25527648	25531905	68901	Triose-phosphate Transporter family
Cassava bacterial blight resistance	2013	fastlmm	Chr3	25600806	1.84e-07	6.74	A/G	EFF=INTERGENIC(MODIFIER||||||||)	Sc03g013680.1	+	25553957	25556911	43895	--
Cassava bacterial blight resistance	2013	fastlmm	Chr3	25600806	1.84e-07	6.74	A/G	EFF=INTERGENIC(MODIFIER||||||||)	Sc03g013730.1	-	25583891	25585179	15627	Ankyrin repeats (many copies)
Cassava bacterial blight resistance	2013	fastlmm	Chr3	25600806	1.84e-07	6.74	A/G	EFF=INTERGENIC(MODIFIER||||||||)	Sc03g013630.1	-	25518654	25519681	81125	--
Cassava bacterial blight resistance	2013	fastlmm	Chr3	25600806	1.84e-07	6.74	A/G	EFF=INTRON(MODIFIER||||Sc03g013770|||Sc03g013770.1|2)	Sc03g013770.1	-	25599751	25601826	--	Protein kinase domain
Cassava bacterial blight resistance	2013	fastlmm	Chr3	25600806	1.84e-07	6.74	A/G	EFF=INTERGENIC(MODIFIER||||||||)	Sc03g013620.1	-	25499954	25511923	88883	Endoplasmic reticulum vesicle transporter
Cassava bacterial blight resistance	2013	fastlmm	Chr3	25600806	1.84e-07	6.74	A/G	EFF=INTERGENIC(MODIFIER||||||||)	Sc03g013670.1	+	25551488	25552762	48044	--
Cassava bacterial blight resistance	2013	fastlmm	Chr3	25600806	1.84e-07	6.74	A/G	EFF=DOWNSTREAM(MODIFIER||2999||Sc03g013780|||Sc03g013780.1|)	Sc03g013780.1	-	25603805	25605916	2999	Plant mobile domain
Cassava bacterial blight resistance	2013	fastlmm	Chr3	25600806	1.84e-07	6.74	A/G	EFF=INTERGENIC(MODIFIER||||||||)	Sc03g013810.1	-	25641038	25644017	40232	Protein kinase domain
Cassava bacterial blight resistance	2013	fastlmm	Chr3	25600806	1.84e-07	6.74	A/G	EFF=INTERGENIC(MODIFIER||||||||)	Sc03g013690.1	+	25563374	25571254	29552	Domain of unknown function (DUF4477)
Cassava bacterial blight resistance	2013	fastlmm	Chr3	25600806	1.84e-07	6.74	A/G	EFF=INTERGENIC(MODIFIER||||||||)	Sc03g013720.1	+	25579749	25581148	19658	DExH-box splicing factor binding site
Cassava bacterial blight resistance	2013	fastlmm	Chr3	25600806	1.84e-07	6.74	A/G	EFF=INTERGENIC(MODIFIER||||||||)	Sc03g013760.2	+	25592148	25599373	1433	HEAT-like repeat
Resistant to T. cinnabarinus	2013	fastlmm	Chr18	18164784	2.04e-08	7.69	A/G	EFF=UPSTREAM(MODIFIER||2784||Sc18g013220|||Sc18g013220.1|)	Sc18g013220.1	+	18168535	18167568	2784	Hsp20/alpha crystallin family
Resistant to T. cinnabarinus	2013	fastlmm	Chr18	18164784	2.04e-08	7.69	A/G	EFF=INTERGENIC(MODIFIER||||||||)	Sc18g013210.1	+	18152795	18151497	11989	Protein kinase domain
Resistant to T. cinnabarinus	2013	fastlmm	Chr18	18164784	2.04e-08	7.69	A/G	EFF=INTERGENIC(MODIFIER||||||||)	Sc18g013240.1	-	18218697	18216621	51837	--
Resistant to T. cinnabarinus	2013	fastlmm	Chr18	18164784	2.04e-08	7.69	A/G	EFF=INTERGENIC(MODIFIER||||||||)	Sc18g013230.1	-	18172014	18170743	5959	--
Resistant to T. cinnabarinus	2013	fastlmm	Chr16	8875832	5.23e-07	6.28	A/G	EFF=INTERGENIC(MODIFIER||||||||)	Sc16g005830.1	+	8967701	8969459	91869	--
Resistant to T. cinnabarinus	2013	fastlmm	Chr16	8875832	5.23e-07	6.28	A/G	EFF=INTERGENIC(MODIFIER||||||||)	Sc16g005820.1	-	8950745	8952730	74913	Exo70 exocyst complex subunit
Resistant to T. cinnabarinus	2013	fastlmm	Chr16	8875832	5.23e-07	6.28	A/G	EFF=INTERGENIC(MODIFIER||||||||)	Sc16g005780.1	+	8906093	8909526	30261	Leucine Rich repeats (2 copies)
Resistant to T. cinnabarinus	2013	fastlmm	Chr16	8875832	5.23e-07	6.28	A/G	EFF=INTERGENIC(MODIFIER||||||||)	Sc16g005810.1	+	8937291	8949417	61459	--
Resistant to T. cinnabarinus	2013	fastlmm	Chr16	8875832	5.23e-07	6.28	A/G	EFF=INTERGENIC(MODIFIER||||||||)	Sc16g005760.1	+	8801924	8804238	71594	--
Resistant to T. cinnabarinus	2013	fastlmm	Chr16	8875832	5.23e-07	6.28	A/G	EFF=INTERGENIC(MODIFIER||||||||)	Sc16g005800.1	-	8923666	8925985	47834	Zinc knuckle
Resistant to T. cinnabarinus	2013	fastlmm	Chr16	8875832	5.23e-07	6.28	A/G	EFF=INTERGENIC(MODIFIER||||||||)	Sc16g005790.1	-	8909816	8912102	33984	--
Resistant to T. cinnabarinus	2013	fastlmm	Chr16	8875832	5.23e-07	6.28	A/G	EFF=INTERGENIC(MODIFIER||||||||)	Sc16g005770.1	+	8852078	8858567	17265	RNA recognition motif. (a.k.a. RRM, RBD, or RNP domain)
Storage root starch gelatinization temperature	2013	fastlmm	Chr15	9275775	4.43e-07	6.35	A/G	EFF=INTERGENIC(MODIFIER||||||||)	Sc15g011180.2	+	9208025	9201661	67750	Protein kinase domain
Storage root starch gelatinization temperature	2013	fastlmm	Chr15	9275775	4.43e-07	6.35	A/G	EFF=INTERGENIC(MODIFIER||||||||)	Sc15g011160.3	-	9186274	9182125	89501	MULE transposase domain
Storage root starch gelatinization temperature	2013	fastlmm	Chr15	9275775	4.43e-07	6.35	A/G	EFF=DOWNSTREAM(MODIFIER||1330||Sc15g011270|||Sc15g011270.1||WARNING_TRANSCRIPT_MULTIPLE_STOP_CODONS)	Sc15g011270.1	+	9274445	9268940	1330	K-box region
Storage root starch gelatinization temperature	2013	fastlmm	Chr15	9275775	4.43e-07	6.35	A/G	EFF=INTERGENIC(MODIFIER||||||||)	Sc15g011150.2	+	9181810	9177070	93965	FAR1 DNA-binding domain
Storage root starch gelatinization temperature	2013	fastlmm	Chr15	9275775	4.43e-07	6.35	A/G	EFF=INTERGENIC(MODIFIER||||||||)	Sc15g011220.1	-	9237628	9229071	38147	C2 domain
Storage root starch gelatinization temperature	2013	fastlmm	Chr15	9275775	4.43e-07	6.35	A/G	EFF=NON_SYNONYMOUS_CODING(MODERATE|MISSENSE|ttC/ttG|F163L|Sc15g011280|||Sc15g011280.1|3|WARNING_TRANSCRIPT_INCOMPLETE)	Sc15g011280.1	-	9276476	9274910	--	GDSL-like Lipase/Acylhydrolase
Storage root starch gelatinization temperature	2013	fastlmm	Chr15	9275775	4.43e-07	6.35	A/G	EFF=INTERGENIC(MODIFIER||||||||)	Sc15g011340.1	+	9365093	9354489	78714	Glycosyltransferase family 20
Storage root starch gelatinization temperature	2013	fastlmm	Chr15	9275775	4.43e-07	6.35	A/G	EFF=INTERGENIC(MODIFIER||||||||)	Sc15g011330.1	-	9350349	9348231	72456	GDSL-like Lipase/Acylhydrolase
Storage root starch gelatinization temperature	2013	fastlmm	Chr15	9275775	4.43e-07	6.35	A/G	EFF=INTERGENIC(MODIFIER||||||||)	Sc15g011210.1	+	9227993	9222065	47782	Protein of unknown function (DUF3326)
Storage root starch gelatinization temperature	2013	fastlmm	Chr15	9275775	4.43e-07	6.35	A/G	EFF=INTERGENIC(MODIFIER||||||||)	Sc15g011200.2	+	9221060	9214519	54715	Sugar (and other) transporter
Storage root starch gelatinization temperature	2013	fastlmm	Chr15	9275775	4.43e-07	6.35	A/G	EFF=INTERGENIC(MODIFIER||||||||)	Sc15g011360.1	+	9383164	9372970	97195	NUC153 domain
Storage root starch gelatinization temperature	2013	fastlmm	Chr15	9275775	4.43e-07	6.35	A/G	EFF=INTERGENIC(MODIFIER||||||||)	Sc15g011240.2	-	9250584	9242689	25191	Zn-finger in Ran binding protein and others
Storage root starch gelatinization temperature	2013	fastlmm	Chr15	9275775	4.43e-07	6.35	A/G	EFF=INTERGENIC(MODIFIER||||||||)	Sc15g011320.1	+	9325963	9325046	49271	--
Storage root starch gelatinization temperature	2013	fastlmm	Chr15	9275775	4.43e-07	6.35	A/G	EFF=INTERGENIC(MODIFIER||||||||)	Sc15g011350.1	+	9368444	9367916	92141	Senescence regulator
Storage root starch gelatinization temperature	2013	fastlmm	Chr15	9275775	4.43e-07	6.35	A/G	EFF=INTERGENIC(MODIFIER||||||||)	Sc15g011260.1	+	9263590	9256755	12185	Protein kinase domain
Storage root starch gelatinization temperature	2013	fastlmm	Chr15	9275775	4.43e-07	6.35	A/G	EFF=INTERGENIC(MODIFIER||||||||)	Sc15g011190.1	-	9213303	9208498	62472	--
Storage root starch gelatinization temperature	2013	fastlmm	Chr15	9275775	4.43e-07	6.35	A/G	EFF=INTERGENIC(MODIFIER||||||||)	Sc15g011290.1	+	9301590	9285733	9958	--
Storage root starch gelatinization temperature	2013	fastlmm	Chr15	9275775	4.43e-07	6.35	A/G	EFF=INTERGENIC(MODIFIER||||||||)	Sc15g011310.1	-	9320460	9310982	35207	GDSL-like Lipase/Acylhydrolase
Storage root starch gelatinization temperature	2013	fastlmm	Chr15	9275775	4.43e-07	6.35	A/G	EFF=INTERGENIC(MODIFIER||||||||)	Sc15g011230.1	-	9241817	9239445	33958	NPH3 family
Storage root starch gelatinization temperature	2013	fastlmm	Chr15	9275775	4.43e-07	6.35	A/G	EFF=INTERGENIC(MODIFIER||||||||)	Sc15g011170.1	+	9199143	9195504	76632	Mitochondrial carrier protein
Storage root starch gelatinization temperature	2013	fastlmm	Chr15	9275775	4.43e-07	6.35	A/G	EFF=INTERGENIC(MODIFIER||||||||)	Sc15g011250.1	+	9254792	9253791	20983	Protein of unknown function (DUF1264)
Storage root starch gelatinization temperature	2013	fastlmm	Chr15	9275775	4.43e-07	6.35	A/G	EFF=INTERGENIC(MODIFIER||||||||)	Sc15g011300.1	-	9310278	9308704	32929	GDSL-like Lipase/Acylhydrolase
Storage root amylopectin content	2013	fastlmm	Chr11	1114916	8.34e-08	7.08	A/G	EFF=INTERGENIC(MODIFIER||||||||)	Sc11g000880.1	-	1038360	1037006	76556	alpha/beta hydrolase fold
Storage root amylopectin content	2013	fastlmm	Chr11	1114916	8.34e-08	7.08	A/G	EFF=INTERGENIC(MODIFIER||||||||)	Sc11g001030.1	-	1164751	1162085	47169	--
Storage root amylopectin content	2013	fastlmm	Chr11	1114916	8.34e-08	7.08	A/G	EFF=INTERGENIC(MODIFIER||||||||)	Sc11g000910.1	+	1079800	1074066	35116	Cytochrome P450
Storage root amylopectin content	2013	fastlmm	Chr11	1114916	8.34e-08	7.08	A/G	EFF=INTERGENIC(MODIFIER||||||||)	Sc11g000950.1	-	1135984	1134233	19317	Xyloglucan fucosyltransferase
Storage root amylopectin content	2013	fastlmm	Chr11	1114916	8.34e-08	7.08	A/G	EFF=INTERGENIC(MODIFIER||||||||)	Sc11g001060.1	+	1199307	1193989	79073	Subtilase family
Storage root amylopectin content	2013	fastlmm	Chr11	1114916	8.34e-08	7.08	A/G	EFF=INTERGENIC(MODIFIER||||||||)	Sc11g000900.1	+	1069546	1067326	45370	EamA-like transporter family
Storage root amylopectin content	2013	fastlmm	Chr11	1114916	8.34e-08	7.08	A/G	EFF=INTERGENIC(MODIFIER||||||||)	Sc11g000920.1	+	1083014	1081668	31902	Cystatin domain
Storage root amylopectin content	2013	fastlmm	Chr11	1114916	8.34e-08	7.08	A/G	EFF=INTERGENIC(MODIFIER||||||||)	Sc11g001050.1	+	1192037	1174160	59244	Importin-beta N-terminal domain
Storage root amylopectin content	2013	fastlmm	Chr11	1114916	8.34e-08	7.08	A/G	EFF=INTERGENIC(MODIFIER||||||||)	Sc11g000970.1	-	1141065	1139449	24533	Xyloglucan fucosyltransferase
Storage root amylopectin content	2013	fastlmm	Chr11	1114916	8.34e-08	7.08	A/G	EFF=INTERGENIC(MODIFIER||||||||)	Sc11g001070.1	+	1203413	1199862	84946	Subtilase family
Storage root amylopectin content	2013	fastlmm	Chr11	1114916	8.34e-08	7.08	A/G	EFF=INTERGENIC(MODIFIER||||||||)	Sc11g001000.1	-	1150464	1149457	34541	Myb/SANT-like DNA-binding domain
Storage root amylopectin content	2013	fastlmm	Chr11	1114916	8.34e-08	7.08	A/G	EFF=INTERGENIC(MODIFIER||||||||)	Sc11g000990.1	+	1148520	1146076	31160	PPR repeat family
Storage root amylopectin content	2013	fastlmm	Chr11	1114916	8.34e-08	7.08	A/G	EFF=INTERGENIC(MODIFIER||||||||)	Sc11g001010.1	+	1156005	1153453	38537	NAC domain
Storage root amylopectin content	2013	fastlmm	Chr11	1114916	8.34e-08	7.08	A/G	EFF=INTERGENIC(MODIFIER||||||||)	Sc11g000840.1	-	1023016	1021853	91900	Sulfotransferase domain
Storage root amylopectin content	2013	fastlmm	Chr11	1114916	8.34e-08	7.08	A/G	EFF=INTERGENIC(MODIFIER||||||||)	Sc11g000850.1	+	1028575	1027953	86341	--
Storage root amylopectin content	2013	fastlmm	Chr11	1114916	8.34e-08	7.08	A/G	EFF=INTERGENIC(MODIFIER||||||||)	Sc11g000860.1	+	1031998	1028623	82918	Choline/ethanolamine kinase
Storage root amylopectin content	2013	fastlmm	Chr11	1114916	8.34e-08	7.08	A/G	EFF=INTERGENIC(MODIFIER||||||||)	Sc11g001020.1	+	1161792	1156964	42048	SAC3/GANP/Nin1/mts3/eIF-3 p25 family
Storage root amylopectin content	2013	fastlmm	Chr11	1114916	8.34e-08	7.08	A/G	EFF=INTERGENIC(MODIFIER||||||||)	Sc11g000960.1	-	1138492	1136777	21861	Xyloglucan fucosyltransferase
Storage root amylopectin content	2013	fastlmm	Chr11	1114916	8.34e-08	7.08	A/G	EFF=INTERGENIC(MODIFIER||||||||)	Sc11g000930.1	-	1089666	1084005	25250	Histone-like transcription factor (CBF/NF-Y) and archaeal histone
Storage root amylopectin content	2013	fastlmm	Chr11	1114916	8.34e-08	7.08	A/G	EFF=INTERGENIC(MODIFIER||||||||)	Sc11g000980.2	-	1144914	1142377	27461	UEV domain
Storage root amylopectin content	2013	fastlmm	Chr11	1114916	8.34e-08	7.08	A/G	EFF=INTERGENIC(MODIFIER||||||||)	Sc11g001040.1	-	1169710	1165407	50491	Myb-like DNA-binding domain
Storage root amylopectin content	2013	fastlmm	Chr11	1114916	8.34e-08	7.08	A/G	EFF=INTERGENIC(MODIFIER||||||||)	Sc11g000940.1	+	1095513	1094569	19403	--
Storage root amylopectin content	2013	fastlmm	Chr11	1114916	8.34e-08	7.08	A/G	EFF=INTERGENIC(MODIFIER||||||||)	Sc11g000870.1	+	1035890	1032867	79026	--
Storage root amylopectin content	2013	fastlmm	Chr11	1114916	8.34e-08	7.08	A/G	EFF=INTERGENIC(MODIFIER||||||||)	Sc11g000890.2	+	1045340	1040043	69576	Sulfotransferase domain
Storage root amylopectin content	2013	fastlmm	Chr4	13717836	4.04e-07	6.39	A/G	EFF=INTERGENIC(MODIFIER||||||||)	Sc04g006530.1	+	13664353	13664769	53067	--
Storage root amylopectin content	2013	fastlmm	Chr4	13717836	4.04e-07	6.39	A/G	EFF=INTERGENIC(MODIFIER||||||||)	Sc04g006520.1	-	13658829	13660717	57119	Transposase family tnp2
Storage root amylopectin content	2013	fastlmm	Chr4	13717836	4.04e-07	6.39	A/G	EFF=INTERGENIC(MODIFIER||||||||)	Sc04g006510.1	-	13657045	13657620	60216	Domain of unknown function (DUF4216)
Storage root amylopectin content	2013	fastlmm	Chr4	13717836	4.04e-07	6.39	A/G	EFF=INTERGENIC(MODIFIER||||||||)	Sc04g006540.1	+	13705732	13709062	8774	--
Storage root endothelial color	2013	fastlmm	Chr1	6857875	1.05e-34	33.98	A/G	EFF=INTERGENIC(MODIFIER||||||||)	Sc01g004070.1	-	6957304	6968963	99429	Amino acid kinase family
Storage root endothelial color	2013	fastlmm	Chr1	6857875	1.05e-34	33.98	A/G	EFF=INTERGENIC(MODIFIER||||||||)	Sc01g003950.1	-	6844073	6844857	13018	zinc-binding in reverse transcriptase
Storage root endothelial color	2013	fastlmm	Chr1	6857875	1.05e-34	33.98	A/G	EFF=INTERGENIC(MODIFIER||||||||)	Sc01g003990.1	-	6868680	6876511	10805	Plant protein of unknown function (DUF863)
Storage root endothelial color	2013	fastlmm	Chr1	6857875	1.05e-34	33.98	A/G	EFF=INTERGENIC(MODIFIER||||||||)	Sc01g004060.1	+	6955719	6956421	97844	--
Storage root endothelial color	2013	fastlmm	Chr1	6857875	1.05e-34	33.98	A/G	EFF=INTERGENIC(MODIFIER||||||||)	Sc01g004050.1	+	6951943	6955670	94068	WD domain, G-beta repeat
Storage root endothelial color	2013	fastlmm	Chr1	6857875	1.05e-34	33.98	A/G	EFF=UPSTREAM(MODIFIER||2104||Sc01g003970|||Sc01g003970.1|)	Sc01g003970.1	+	6859979	6862643	2104	PPR repeat
Storage root endothelial color	2013	fastlmm	Chr1	6857875	1.05e-34	33.98	A/G	EFF=INTERGENIC(MODIFIER||||||||)	Sc01g004030.1	+	6942557	6944897	84682	Protein of unknown function, DUF538
Storage root endothelial color	2013	fastlmm	Chr1	6857875	1.05e-34	33.98	A/G	EFF=INTERGENIC(MODIFIER||||||||)	Sc01g003930.1	-	6795269	6795691	62184	--
Storage root endothelial color	2013	fastlmm	Chr1	6857875	1.05e-34	33.98	A/G	EFF=INTERGENIC(MODIFIER||||||||)	Sc01g003940.1	+	6830129	6842860	15015	Divergent CRAL/TRIO domain
Storage root endothelial color	2013	fastlmm	Chr1	6857875	1.05e-34	33.98	A/G	EFF=INTERGENIC(MODIFIER||||||||)	Sc01g004020.1	+	6930918	6935833	73043	Chorismate mutase type II
Storage root endothelial color	2013	fastlmm	Chr1	6857875	1.05e-34	33.98	A/G	EFF=INTRON(MODIFIER||||Sc01g003960|||Sc01g003960.1|5)	Sc01g003960.1	+	6855741	6858848	--	Hemimethylated DNA-binding protein YccV like
Storage root endothelial color	2013	fastlmm	Chr1	6857875	1.05e-34	33.98	A/G	EFF=INTERGENIC(MODIFIER||||||||)	Sc01g004040.1	-	6944898	6949507	87023	Uncharacterised ACR, YagE family COG1723
Storage root endothelial color	2013	fastlmm	Chr1	6857875	1.05e-34	33.98	A/G	EFF=INTERGENIC(MODIFIER||||||||)	Sc01g004010.1	+	6926045	6927761	68170	Peroxidase
Storage root endothelial color	2013	fastlmm	Chr1	6857875	1.05e-34	33.98	A/G	EFF=INTERGENIC(MODIFIER||||||||)	Sc01g004000.1	-	6905002	6907146	47127	Integrase core domain
Storage root endothelial color	2013	fastlmm	Chr1	6857875	1.05e-34	33.98	A/G	EFF=INTERGENIC(MODIFIER||||||||)	Sc01g003980.1	-	6863040	6865254	5165	PPR repeat
Storage root endothelial color	2013	fastlmm	Chr2	7157461	3.07e-44	43.51	A/G	EFF=INTERGENIC(MODIFIER||||||||)	Sc02g008290.1	-	7178599	7183834	21138	K-box region
Storage root endothelial color	2013	fastlmm	Chr2	7157461	3.07e-44	43.51	A/G	EFF=NON_SYNONYMOUS_CODING(MODERATE|MISSENSE|Cat/Aat|H425N|Sc02g008270|||Sc02g008270.1|8|WARNING_TRANSCRIPT_MULTIPLE_STOP_CODONS)	Sc02g008270.1	+	7150099	7163914	--	Glucose inhibited division protein A
Storage root endothelial color	2013	fastlmm	Chr2	7157461	3.07e-44	43.51	A/G	EFF=INTERGENIC(MODIFIER||||||||)	Sc02g008250.1	-	7138540	7143318	14143	Reverse transcriptase (RNA-dependent DNA polymerase)
Storage root endothelial color	2013	fastlmm	Chr2	7157461	3.07e-44	43.51	A/G	EFF=INTERGENIC(MODIFIER||||||||)	Sc02g008230.1	+	7101340	7126953	30508	1,3-beta-glucan synthase component
Storage root endothelial color	2013	fastlmm	Chr2	7157461	3.07e-44	43.51	A/G	EFF=INTERGENIC(MODIFIER||||||||)	Sc02g008310.1	+	7198318	7199471	40857	TB2/DP1, HVA22 family
Storage root endothelial color	2013	fastlmm	Chr2	7157461	3.07e-44	43.51	A/G	EFF=INTERGENIC(MODIFIER||||||||)	Sc02g008280.1	+	7170328	7177480	12867	Glycosyl transferase family 8
Storage root endothelial color	2013	fastlmm	Chr2	7157461	3.07e-44	43.51	A/G	EFF=INTERGENIC(MODIFIER||||||||)	Sc02g008330.1	+	7208538	7210507	51077	PIF1-like helicase
Storage root endothelial color	2013	fastlmm	Chr2	7157461	3.07e-44	43.51	A/G	EFF=INTERGENIC(MODIFIER||||||||)	Sc02g008340.1	-	7210934	7244304	53473	Protein kinase domain
Storage root endothelial color	2013	fastlmm	Chr2	7157461	3.07e-44	43.51	A/G	EFF=INTERGENIC(MODIFIER||||||||)	Sc02g008320.1	-	7200354	7206948	42893	--
Storage root endothelial color	2013	fastlmm	Chr2	7157461	3.07e-44	43.51	A/G	EFF=INTERGENIC(MODIFIER||||||||)	Sc02g008190.1	-	7083695	7088579	68882	N-terminal domain of ribose phosphate pyrophosphokinase
Storage root endothelial color	2013	fastlmm	Chr2	7157461	3.07e-44	43.51	A/G	EFF=INTERGENIC(MODIFIER||||||||)	Sc02g008220.1	-	7096981	7098806	58655	Acyltransferase
Storage root endothelial color	2013	fastlmm	Chr2	7157461	3.07e-44	43.51	A/G	EFF=INTERGENIC(MODIFIER||||||||)	Sc02g008200.1	+	7091174	7093139	64322	X8 domain
Storage root endothelial color	2013	fastlmm	Chr2	7157461	3.07e-44	43.51	A/G	EFF=INTERGENIC(MODIFIER||||||||)	Sc02g008210.1	-	7094137	7095319	62142	Peptidase of plants and bacteria
Storage root endothelial color	2013	fastlmm	Chr2	7157461	3.07e-44	43.51	A/G	EFF=INTERGENIC(MODIFIER||||||||)	Sc02g008240.1	-	7132688	7138115	19346	Protein kinase domain
Storage root endothelial color	2013	fastlmm	Chr2	7157461	3.07e-44	43.51	A/G	EFF=INTERGENIC(MODIFIER||||||||)	Sc02g008300.1	-	7190862	7192820	33401	hAT family C-terminal dimerisation region
Storage root endothelial color	2013	fastlmm	Chr2	7157461	3.07e-44	43.51	A/G	EFF=INTERGENIC(MODIFIER||||||||)	Sc02g008180.1	-	7058603	7080708	76753	Protein kinase domain
Storage root endothelial color	2013	fastlmm	Chr2	7157461	3.07e-44	43.51	A/G	EFF=INTERGENIC(MODIFIER||||||||)	Sc02g008350.1	-	7246513	7247658	89052	--
Storage root endothelial color	2013	fastlmm	Chr2	7157461	3.07e-44	43.51	A/G	EFF=INTERGENIC(MODIFIER||||||||)	Sc02g008260.1	-	7144223	7145649	11812	WRKY DNA -binding domain
Plant height	2016	cmlm	Chr16	38252759	6.26e-07	6.2	A/G	EFF=INTERGENIC(MODIFIER||||||||)	Sc16g016240.1	+	38336559	38339049	83800	--
Plant height	2016	cmlm	Chr16	38252759	6.26e-07	6.2	A/G	EFF=INTERGENIC(MODIFIER||||||||)	Sc16g016170.1	-	38228994	38231973	20786	Thioredoxin-like
Plant height	2016	cmlm	Chr16	38252759	6.26e-07	6.2	A/G	EFF=INTERGENIC(MODIFIER||||||||)	Sc16g016210.1	+	38288702	38291526	35943	ChaC-like protein
Plant height	2016	cmlm	Chr16	38252759	6.26e-07	6.2	A/G	EFF=INTERGENIC(MODIFIER||||||||)	Sc16g016230.1	+	38333832	38334212	81073	--
Plant height	2016	cmlm	Chr16	38252759	6.26e-07	6.2	A/G	EFF=INTERGENIC(MODIFIER||||||||)	Sc16g016200.1	-	38283718	38286312	30959	Myb/SANT-like DNA-binding domain
Plant height	2016	cmlm	Chr16	38252759	6.26e-07	6.2	A/G	EFF=INTERGENIC(MODIFIER||||||||)	Sc16g016190.1	+	38281591	38283437	28832	Protein of unknown function (DUF3537)
Plant height	2016	cmlm	Chr16	38252759	6.26e-07	6.2	A/G	EFF=INTERGENIC(MODIFIER||||||||)	Sc16g016180.1	-	38232207	38234566	18193	Protein kinase domain
Plant height	2016	cmlm	Chr16	38252759	6.26e-07	6.2	A/G	EFF=INTERGENIC(MODIFIER||||||||)	Sc16g016250.1	-	38349203	38349988	96444	Auxin responsive protein
Plant height	2016	cmlm	Chr16	38252759	6.26e-07	6.2	A/G	EFF=INTERGENIC(MODIFIER||||||||)	Sc16g016220.1	-	38305667	38318407	52908	Glycosyl transferase family 1
Stem height	2016	cmlm	Chr5	11917216	5.54e-09	8.26	A/G	EFF=INTERGENIC(MODIFIER||||||||)	Sc05g011640.1	-	11950949	11951591	33733	--
Stem height	2016	cmlm	Chr5	11917216	5.54e-09	8.26	A/G	EFF=INTERGENIC(MODIFIER||||||||)	Sc05g011600.1	-	11818508	11819309	97907	--
Stem height	2016	cmlm	Chr5	11917216	5.54e-09	8.26	A/G	EFF=INTERGENIC(MODIFIER||||||||)	Sc05g011670.1	-	12009402	12010099	92186	--
Stem height	2016	cmlm	Chr5	11917216	5.54e-09	8.26	A/G	EFF=INTERGENIC(MODIFIER||||||||)	Sc05g011620.1	-	11898282	11898767	18449	--
Stem height	2016	cmlm	Chr5	11917216	5.54e-09	8.26	A/G	EFF=INTERGENIC(MODIFIER||||||||)	Sc05g011650.1	-	11971095	11974628	53879	PPR repeat family
Stem height	2016	cmlm	Chr5	11917216	5.54e-09	8.26	A/G	EFF=INTERGENIC(MODIFIER||||||||)	Sc05g011610.1	-	11837940	11838626	78590	--
Stem height	2016	cmlm	Chr5	11917216	5.54e-09	8.26	A/G	EFF=INTRON(MODIFIER||||Sc05g011630|||Sc05g011630.1|1|WARNING_TRANSCRIPT_MULTIPLE_STOP_CODONS)	Sc05g011630.1	+	11916873	11949055	--	--
Stem height	2016	cmlm	Chr5	11917216	5.54e-09	8.26	A/G	EFF=INTERGENIC(MODIFIER||||||||)	Sc05g011660.1	-	12006467	12007228	89251	--
Storage root distribution	2016	fastlmm	Chr5	2929074	8.56e-07	6.07	A/G	EFF=INTERGENIC(MODIFIER||||||||)	Sc05g003910.1	-	2937021	2939785	7947	Ring finger domain
Storage root distribution	2016	fastlmm	Chr5	2929074	8.56e-07	6.07	A/G	EFF=INTERGENIC(MODIFIER||||||||)	Sc05g003800.1	-	2846493	2850307	78767	SRP54-type protein, GTPase domain
Storage root distribution	2016	fastlmm	Chr5	2929074	8.56e-07	6.07	A/G	EFF=INTERGENIC(MODIFIER||||||||)	Sc05g003840.1	-	2872130	2878232	50842	START domain
Storage root distribution	2016	fastlmm	Chr5	2929074	8.56e-07	6.07	A/G	EFF=INTERGENIC(MODIFIER||||||||)	Sc05g003770.1	+	2840620	2841375	87699	Thioesterase superfamily
Storage root distribution	2016	fastlmm	Chr5	2929074	8.56e-07	6.07	A/G	EFF=INTERGENIC(MODIFIER||||||||)	Sc05g003740.1	+	2826148	2830473	98601	Glycosyl transferases group 1
Storage root distribution	2016	fastlmm	Chr5	2929074	8.56e-07	6.07	A/G	EFF=INTERGENIC(MODIFIER||||||||)	Sc05g003790.1	+	2845345	2846265	82809	Thioesterase superfamily
Storage root distribution	2016	fastlmm	Chr5	2929074	8.56e-07	6.07	A/G	EFF=INTERGENIC(MODIFIER||||||||)	Sc05g003750.1	+	2831859	2834502	94572	Myb-like DNA-binding domain
Storage root distribution	2016	fastlmm	Chr5	2929074	8.56e-07	6.07	A/G	EFF=INTERGENIC(MODIFIER||||||||)	Sc05g003850.1	-	2883780	2887745	41329	26S proteasome subunit RPN7
Storage root distribution	2016	fastlmm	Chr5	2929074	8.56e-07	6.07	A/G	EFF=INTERGENIC(MODIFIER||||||||)	Sc05g003960.1	+	2954088	2954504	25014	--
Storage root distribution	2016	fastlmm	Chr5	2929074	8.56e-07	6.07	A/G	EFF=INTERGENIC(MODIFIER||||||||)	Sc05g003930.1	-	2943145	2946464	14071	Ribosomal RNA adenine dimethylase
Storage root distribution	2016	fastlmm	Chr5	2929074	8.56e-07	6.07	A/G	EFF=INTERGENIC(MODIFIER||||||||)	Sc05g004030.1	-	3020654	3023576	91580	Subtilase family
Storage root distribution	2016	fastlmm	Chr5	2929074	8.56e-07	6.07	A/G	EFF=INTERGENIC(MODIFIER||||||||)	Sc05g003940.1	+	2947593	2949540	18519	--
Storage root distribution	2016	fastlmm	Chr5	2929074	8.56e-07	6.07	A/G	EFF=INTERGENIC(MODIFIER||||||||)	Sc05g004020.1	-	2992203	2999245	63129	Phospholipase D C terminal
Storage root distribution	2016	fastlmm	Chr5	2929074	8.56e-07	6.07	A/G	EFF=INTERGENIC(MODIFIER||||||||)	Sc05g003970.1	+	2965771	2971654	36697	SPX domain
Storage root distribution	2016	fastlmm	Chr5	2929074	8.56e-07	6.07	A/G	EFF=INTERGENIC(MODIFIER||||||||)	Sc05g004000.1	+	2986940	2988857	57866	TCP family transcription factor
Storage root distribution	2016	fastlmm	Chr5	2929074	8.56e-07	6.07	A/G	EFF=INTERGENIC(MODIFIER||||||||)	Sc05g003980.1	+	2972273	2975422	43199	Anion-transporting ATPase
Storage root distribution	2016	fastlmm	Chr5	2929074	8.56e-07	6.07	A/G	EFF=INTERGENIC(MODIFIER||||||||)	Sc05g003950.1	+	2951206	2953322	22132	UAA transporter family
Storage root distribution	2016	fastlmm	Chr5	2929074	8.56e-07	6.07	A/G	EFF=UPSTREAM(MODIFIER||3301||Sc05g003880|||Sc05g003880.1|)	Sc05g003880.1	-	2922380	2925773	3301	Peroxisomal biogenesis factor 11 (PEX11)
Storage root distribution	2016	fastlmm	Chr5	2929074	8.56e-07	6.07	A/G	EFF=INTERGENIC(MODIFIER||||||||)	Sc05g003820.1	-	2855412	2859759	69315	Ring finger domain
Storage root distribution	2016	fastlmm	Chr5	2929074	8.56e-07	6.07	A/G	EFF=DOWNSTREAM(MODIFIER||91||Sc05g003890|||Sc05g003890.3|)	Sc05g003890.3	-	2929165	2932767	91	Armadillo/beta-catenin-like repeat
Storage root distribution	2016	fastlmm	Chr5	2929074	8.56e-07	6.07	A/G	EFF=INTERGENIC(MODIFIER||||||||)	Sc05g003760.1	+	2836584	2838884	90190	Thioesterase superfamily
Storage root distribution	2016	fastlmm	Chr5	2929074	8.56e-07	6.07	A/G	EFF=INTERGENIC(MODIFIER||||||||)	Sc05g004040.1	-	3025131	3028695	96057	Subtilase family
Storage root distribution	2016	fastlmm	Chr5	2929074	8.56e-07	6.07	A/G	EFF=INTERGENIC(MODIFIER||||||||)	Sc05g003780.1	+	2841877	2842923	86151	Thioesterase superfamily
Storage root distribution	2016	fastlmm	Chr5	2929074	8.56e-07	6.07	A/G	EFF=INTERGENIC(MODIFIER||||||||)	Sc05g003860.1	-	2888950	2892809	36265	Putative S-adenosyl-L-methionine-dependent methyltransferase
Storage root distribution	2016	fastlmm	Chr5	2929074	8.56e-07	6.07	A/G	EFF=INTERGENIC(MODIFIER||||||||)	Sc05g003920.1	+	2942070	2942564	12996	--
Storage root distribution	2016	fastlmm	Chr5	2929074	8.56e-07	6.07	A/G	EFF=INTERGENIC(MODIFIER||||||||)	Sc05g003810.1	+	2851332	2851940	77134	C2 domain
Storage root distribution	2016	fastlmm	Chr5	2929074	8.56e-07	6.07	A/G	EFF=INTERGENIC(MODIFIER||||||||)	Sc05g004010.1	+	2989956	2993286	60882	Spinocerebellar ataxia type 10 protein domain
Storage root distribution	2016	fastlmm	Chr5	2929074	8.56e-07	6.07	A/G	EFF=INTERGENIC(MODIFIER||||||||)	Sc05g003870.1	+	2917704	2921936	7138	F-box-like
Storage root distribution	2016	fastlmm	Chr5	2929074	8.56e-07	6.07	A/G	EFF=INTERGENIC(MODIFIER||||||||)	Sc05g003990.1	+	2978273	2981461	49199	Peroxisomal membrane protein (Pex16)
Storage root distribution	2016	fastlmm	Chr5	2929074	8.56e-07	6.07	A/G	EFF=INTERGENIC(MODIFIER||||||||)	Sc05g003830.1	-	2862083	2868143	60931	Protein kinase domain
Storage root distribution	2016	fastlmm	Chr5	2929074	8.56e-07	6.07	A/G	EFF=DOWNSTREAM(MODIFIER||4774||Sc05g003900|||Sc05g003900.1|)	Sc05g003900.1	-	2933848	2934972	4774	AP2 domain
Storage root concentration	2016	fastlmm	Chr17	27304074	1.38e-08	7.86	A/G	EFF=INTERGENIC(MODIFIER||||||||)	Sc17g009780.1	-	27251674	27246170	52400	Reverse transcriptase (RNA-dependent DNA polymerase)
Storage root concentration	2016	fastlmm	Chr17	27304074	1.38e-08	7.86	A/G	EFF=INTERGENIC(MODIFIER||||||||)	Sc17g009800.1	+	27314737	27313933	9859	Pathogenesis-related protein Bet v I family
Storage root concentration	2016	fastlmm	Chr17	27304074	1.38e-08	7.86	A/G	EFF=INTERGENIC(MODIFIER||||||||)	Sc17g009840.1	-	27347674	27346467	42393	C2 domain
Storage root concentration	2016	fastlmm	Chr17	27304074	1.38e-08	7.86	A/G	EFF=INTERGENIC(MODIFIER||||||||)	Sc17g009880.1	+	27381368	27377072	72998	Uncharacterised conserved protein (DUF2359)
Storage root concentration	2016	fastlmm	Chr17	27304074	1.38e-08	7.86	A/G	EFF=INTERGENIC(MODIFIER||||||||)	Sc17g009900.1	+	27396840	27389953	85879	ANTH domain
Storage root concentration	2016	fastlmm	Chr17	27304074	1.38e-08	7.86	A/G	EFF=INTERGENIC(MODIFIER||||||||)	Sc17g009820.1	+	27338674	27337711	33637	Pathogenesis-related protein Bet v I family
Storage root concentration	2016	fastlmm	Chr17	27304074	1.38e-08	7.86	A/G	EFF=INTERGENIC(MODIFIER||||||||)	Sc17g009910.1	+	27406132	27401932	97858	Zein-binding
Storage root concentration	2016	fastlmm	Chr17	27304074	1.38e-08	7.86	A/G	EFF=INTERGENIC(MODIFIER||||||||)	Sc17g009850.1	+	27352539	27351903	47829	--
Storage root concentration	2016	fastlmm	Chr17	27304074	1.38e-08	7.86	A/G	EFF=INTERGENIC(MODIFIER||||||||)	Sc17g009770.1	+	27243334	27242560	60740	Pathogenesis-related protein Bet v I family
Storage root concentration	2016	fastlmm	Chr17	27304074	1.38e-08	7.86	A/G	EFF=INTERGENIC(MODIFIER||||||||)	Sc17g009830.1	-	27345766	27342492	38418	Phosphoglucomutase/phosphomannomutase, alpha/beta/alpha domain I
Storage root concentration	2016	fastlmm	Chr17	27304074	1.38e-08	7.86	A/G	EFF=INTERGENIC(MODIFIER||||||||)	Sc17g009870.1	-	27375483	27372472	68398	p21-C-terminal region-binding protein
Storage root concentration	2016	fastlmm	Chr17	27304074	1.38e-08	7.86	A/G	EFF=INTERGENIC(MODIFIER||||||||)	Sc17g009890.1	+	27389361	27383242	79168	Armadillo/beta-catenin-like repeat
Storage root concentration	2016	fastlmm	Chr17	27304074	1.38e-08	7.86	A/G	EFF=INTERGENIC(MODIFIER||||||||)	Sc17g009860.1	-	27365095	27362521	58447	GRAS domain family
Storage root concentration	2016	fastlmm	Chr17	27304074	1.38e-08	7.86	A/G	EFF=INTERGENIC(MODIFIER||||||||)	Sc17g009790.1	+	27254594	27254052	49480	Pathogenesis-related protein Bet v I family
Storage root concentration	2016	fastlmm	Chr17	27304074	1.38e-08	7.86	A/G	EFF=INTERGENIC(MODIFIER||||||||)	Sc17g009810.1	+	27333951	27333409	29335	Pathogenesis-related protein Bet v I family
Storage root diameter	2016	fastlmm	Chr2	2291481	3.51e-07	6.45	A/G	EFF=INTERGENIC(MODIFIER||||||||)	Sc02g002230.1	+	2215024	2217856	73625	Uncharacterised protein family (UPF0081)
Storage root diameter	2016	fastlmm	Chr2	2291481	3.51e-07	6.45	A/G	EFF=INTERGENIC(MODIFIER||||||||)	Sc02g002420.1	+	2350544	2354885	59063	Tetraspanin family
Storage root diameter	2016	fastlmm	Chr2	2291481	3.51e-07	6.45	A/G	EFF=INTERGENIC(MODIFIER||||||||)	Sc02g002280.1	-	2235054	2239966	51515	Plant phosphoribosyltransferase C-terminal
Storage root diameter	2016	fastlmm	Chr2	2291481	3.51e-07	6.45	A/G	EFF=INTERGENIC(MODIFIER||||||||)	Sc02g002470.1	+	2386731	2398507	95250	Methyl-CpG binding domain
Storage root diameter	2016	fastlmm	Chr2	2291481	3.51e-07	6.45	A/G	EFF=INTERGENIC(MODIFIER||||||||)	Sc02g002360.1	+	2324708	2326089	33227	Tubby C 2
Storage root diameter	2016	fastlmm	Chr2	2291481	3.51e-07	6.45	A/G	EFF=INTERGENIC(MODIFIER||||||||)	Sc02g002240.2	+	2219790	2226001	65480	Domain of unknown function (DUF296)
Storage root diameter	2016	fastlmm	Chr2	2291481	3.51e-07	6.45	A/G	EFF=INTERGENIC(MODIFIER||||||||)	Sc02g002400.1	+	2342169	2343146	50688	LIM domain
Storage root diameter	2016	fastlmm	Chr2	2291481	3.51e-07	6.45	A/G	EFF=INTERGENIC(MODIFIER||||||||)	Sc02g002340.2	+	2302864	2306236	11383	Pyridoxal-phosphate dependent enzyme
Storage root diameter	2016	fastlmm	Chr2	2291481	3.51e-07	6.45	A/G	EFF=INTERGENIC(MODIFIER||||||||)	Sc02g002260.1	-	2229866	2232215	59266	Glutathione peroxidase
Storage root diameter	2016	fastlmm	Chr2	2291481	3.51e-07	6.45	A/G	EFF=INTERGENIC(MODIFIER||||||||)	Sc02g002270.1	-	2232564	2234255	57226	Exostosin family
Storage root diameter	2016	fastlmm	Chr2	2291481	3.51e-07	6.45	A/G	EFF=INTERGENIC(MODIFIER||||||||)	Sc02g002390.1	-	2341009	2341218	49528	--
Storage root diameter	2016	fastlmm	Chr2	2291481	3.51e-07	6.45	A/G	EFF=INTERGENIC(MODIFIER||||||||)	Sc02g002290.1	+	2244410	2247573	43908	Glutathione S-transferase, N-terminal domain
Storage root diameter	2016	fastlmm	Chr2	2291481	3.51e-07	6.45	A/G	EFF=INTRON(MODIFIER||||Sc02g002320|||Sc02g002320.1|4)	Sc02g002320.1	+	2290193	2293533	--	Glutathione S-transferase, N-terminal domain
Storage root diameter	2016	fastlmm	Chr2	2291481	3.51e-07	6.45	A/G	EFF=INTERGENIC(MODIFIER||||||||)	Sc02g002440.1	+	2368850	2370034	77369	F-box-like
Storage root diameter	2016	fastlmm	Chr2	2291481	3.51e-07	6.45	A/G	EFF=INTERGENIC(MODIFIER||||||||)	Sc02g002370.1	+	2326980	2327773	35499	Tubby C 2
Storage root diameter	2016	fastlmm	Chr2	2291481	3.51e-07	6.45	A/G	EFF=INTERGENIC(MODIFIER||||||||)	Sc02g002300.1	-	2250530	2253763	37718	Reverse transcriptase (RNA-dependent DNA polymerase)
Storage root diameter	2016	fastlmm	Chr2	2291481	3.51e-07	6.45	A/G	EFF=INTERGENIC(MODIFIER||||||||)	Sc02g002220.1	+	2206024	2210316	81165	BAH domain
Storage root diameter	2016	fastlmm	Chr2	2291481	3.51e-07	6.45	A/G	EFF=DOWNSTREAM(MODIFIER||2403||Sc02g002330|||Sc02g002330.1|)	Sc02g002330.1	-	2293884	2298530	2403	haloacid dehalogenase-like hydrolase
Storage root diameter	2016	fastlmm	Chr2	2291481	3.51e-07	6.45	A/G	EFF=INTERGENIC(MODIFIER||||||||)	Sc02g002250.1	-	2226922	2229197	62284	Glutathione peroxidase
Storage root diameter	2016	fastlmm	Chr2	2291481	3.51e-07	6.45	A/G	EFF=INTERGENIC(MODIFIER||||||||)	Sc02g002380.1	-	2329222	2334697	37741	N-terminal C2 in EEIG1 and EHBP1 proteins
Storage root diameter	2016	fastlmm	Chr2	2291481	3.51e-07	6.45	A/G	EFF=INTERGENIC(MODIFIER||||||||)	Sc02g002450.1	+	2378060	2378734	86579	--
Storage root diameter	2016	fastlmm	Chr2	2291481	3.51e-07	6.45	A/G	EFF=INTERGENIC(MODIFIER||||||||)	Sc02g002410.1	+	2343850	2349554	52369	S1 RNA binding domain
Storage root diameter	2016	fastlmm	Chr2	2291481	3.51e-07	6.45	A/G	EFF=INTERGENIC(MODIFIER||||||||)	Sc02g002310.1	+	2288004	2289506	1975	Pyridoxal-phosphate dependent enzyme
Storage root diameter	2016	fastlmm	Chr2	2291481	3.51e-07	6.45	A/G	EFF=INTERGENIC(MODIFIER||||||||)	Sc02g002460.4	-	2381706	2386477	90225	--
Storage root diameter	2016	fastlmm	Chr2	2291481	3.51e-07	6.45	A/G	EFF=INTERGENIC(MODIFIER||||||||)	Sc02g002430.1	+	2358663	2360689	67182	--
Storage root diameter	2016	fastlmm	Chr2	2291481	3.51e-07	6.45	A/G	EFF=INTERGENIC(MODIFIER||||||||)	Sc02g002350.1	-	2311094	2316552	19613	Protein tyrosine kinase
Storage root dry mass content	2016	fastlmm	Chr2	24398541	1.81e-07	6.74	A/G	EFF=INTERGENIC(MODIFIER||||||||)	Sc02g020620.1	+	24364526	24365425	33116	Retrotransposon gag protein
Storage root dry mass content	2016	fastlmm	Chr2	24398541	1.81e-07	6.74	A/G	EFF=INTERGENIC(MODIFIER||||||||)	Sc02g020610.1	-	24276184	24324708	73833	ABC transporter
Storage root dry mass content	2016	fastlmm	Chr2	24398541	1.81e-07	6.74	A/G	EFF=INTERGENIC(MODIFIER||||||||)	Sc02g020630.1	+	24399824	24488247	1283	Insulinase (Peptidase family M16)
Storage root number per plant	2016	fastlmm	Chr9	11880207	7.34e-09	8.13	A/G	EFF=INTERGENIC(MODIFIER||||||||)	Sc09g008210.1	+	11833451	11836066	44141	F-box domain
Storage root number per plant	2016	fastlmm	Chr9	11880207	7.34e-09	8.13	A/G	EFF=INTERGENIC(MODIFIER||||||||)	Sc09g008220.1	-	11898654	11900809	18447	SNARE domain
Storage root number per plant	2016	fastlmm	Chr9	11880207	7.34e-09	8.13	A/G	EFF=INTERGENIC(MODIFIER||||||||)	Sc09g008200.1	-	11828252	11828853	51354	--
Storage root number per plant	2016	fastlmm	Chr9	11880207	7.34e-09	8.13	A/G	EFF=INTERGENIC(MODIFIER||||||||)	Sc09g008230.1	+	11909850	11911016	29643	F-box domain
Plant height	2020	fastlmm	Chr2	29105267	2.05852e-08	7.69	A/G	EFF=INTERGENIC(MODIFIER||||||||)	Sc02g021520.1	-	29144688	29139908	34641	Transposase family tnp2
Plant height	2020	fastlmm	Chr2	29105267	2.05852e-08	7.69	A/G	EFF=INTERGENIC(MODIFIER||||||||)	Sc02g021530.1	-	29161932	29160091	54824	Transposase family tnp2
Plant height	2020	fastlmm	Chr2	29105267	2.05852e-08	7.69	A/G	EFF=INTERGENIC(MODIFIER||||||||)	Sc02g021500.2	+	29134564	29117757	12490	Exo70 exocyst complex subunit
Plant height	2020	fastlmm	Chr2	29105267	2.05852e-08	7.69	A/G	EFF=INTERGENIC(MODIFIER||||||||)	Sc02g021490.1	+	29052109	29051348	53158	--
Plant height	2020	fastlmm	Chr2	29105267	2.05852e-08	7.69	A/G	EFF=INTERGENIC(MODIFIER||||||||)	Sc02g021480.1	+	29043506	29034881	61761	Vps5 C terminal like
Plant height	2020	fastlmm	Chr2	29105267	2.05852e-08	7.69	A/G	EFF=INTERGENIC(MODIFIER||||||||)	Sc02g021510.1	-	29139766	29137953	32686	Plant transposase (Ptta/En/Spm family)
Plant height	2020	fastlmm	Chr6	3091721	1.66907e-07	6.78	A/G	EFF=INTERGENIC(MODIFIER||||||||)	Sc06g001750.1	-	3045920	3047053	44668	ANTH domain
Plant height	2020	fastlmm	Chr6	3091721	1.66907e-07	6.78	A/G	EFF=INTERGENIC(MODIFIER||||||||)	Sc06g001770.1	-	3065459	3067672	24049	Leucine Rich repeats (2 copies)
Plant height	2020	fastlmm	Chr6	3091721	1.66907e-07	6.78	A/G	EFF=INTERGENIC(MODIFIER||||||||)	Sc06g001730.1	-	3021619	3024917	66804	SNARE associated Golgi protein
Plant height	2020	fastlmm	Chr6	3091721	1.66907e-07	6.78	A/G	EFF=INTERGENIC(MODIFIER||||||||)	Sc06g001740.1	+	3030290	3031640	60081	Ribosomal protein S27
Plant height	2020	fastlmm	Chr6	3091721	1.66907e-07	6.78	A/G	EFF=INTERGENIC(MODIFIER||||||||)	Sc06g001720.1	+	2990283	3001335	90386	Mlo family
Plant height	2020	fastlmm	Chr6	3091721	1.66907e-07	6.78	A/G	EFF=INTERGENIC(MODIFIER||||||||)	Sc06g001840.1	-	3181933	3182407	90212	--
Plant height	2020	fastlmm	Chr6	3091721	1.66907e-07	6.78	A/G	EFF=INTERGENIC(MODIFIER||||||||)	Sc06g001790.1	+	3076782	3084669	7052	Ring hydroxylating alpha subunit (catalytic domain)
Plant height	2020	fastlmm	Chr6	3091721	1.66907e-07	6.78	A/G	EFF=INTERGENIC(MODIFIER||||||||)	Sc06g001820.1	+	3172100	3174591	80379	Transposase family tnp2
Plant height	2020	fastlmm	Chr6	3091721	1.66907e-07	6.78	A/G	EFF=INTERGENIC(MODIFIER||||||||)	Sc06g001760.3	+	3061414	3065185	26536	OST3 / OST6 family
Plant height	2020	fastlmm	Chr6	3091721	1.66907e-07	6.78	A/G	EFF=INTERGENIC(MODIFIER||||||||)	Sc06g001830.1	+	3174734	3176565	83013	Plant transposase (Ptta/En/Spm family)
Plant height	2020	fastlmm	Chr6	3091721	1.66907e-07	6.78	A/G	EFF=INTERGENIC(MODIFIER||||||||)	Sc06g001810.2	-	3156143	3163798	64422	SRP40, C-terminal domain
Plant height	2020	fastlmm	Chr6	3091721	1.66907e-07	6.78	A/G	EFF=INTRON(MODIFIER||||Sc06g001800|||Sc06g001800.1|28|WARNING_TRANSCRIPT_INCOMPLETE)	Sc06g001800.1	-	3085406	3119624	6315	E1-E2 ATPase
Plant height	2020	fastlmm	Chr6	3091721	1.66907e-07	6.78	A/G	EFF=INTERGENIC(MODIFIER||||||||)	Sc06g001780.1	-	3071985	3072395	19326	--
Plant height	2020	fastlmm	Chr11	6826165	5.09278e-07	6.29	A/G	EFF=INTERGENIC(MODIFIER||||||||)	Sc11g005590.1	+	6781909	6781244	44256	Reverse transcriptase (RNA-dependent DNA polymerase)
Plant height	2020	fastlmm	Chr11	6826165	5.09278e-07	6.29	A/G	EFF=INTERGENIC(MODIFIER||||||||)	Sc11g005610.1	+	6904022	6902485	76320	WRKY DNA -binding domain
Plant height	2020	fastlmm	Chr11	6826165	5.09278e-07	6.29	A/G	EFF=INTERGENIC(MODIFIER||||||||)	Sc11g005500.1	-	6728391	6724229	97774	Natural resistance-associated macrophage protein
Plant height	2020	fastlmm	Chr11	6826165	5.09278e-07	6.29	A/G	EFF=INTERGENIC(MODIFIER||||||||)	Sc11g005620.1	-	6912389	6906663	80498	Methyladenine glycosylase
Plant height	2020	fastlmm	Chr11	6826165	5.09278e-07	6.29	A/G	EFF=INTERGENIC(MODIFIER||||||||)	Sc11g005580.1	+	6781225	6778036	44940	Reverse transcriptase (RNA-dependent DNA polymerase)
Plant height	2020	fastlmm	Chr11	6826165	5.09278e-07	6.29	A/G	EFF=INTERGENIC(MODIFIER||||||||)	Sc11g005550.1	+	6759632	6758809	66533	--
Plant height	2020	fastlmm	Chr11	6826165	5.09278e-07	6.29	A/G	EFF=INTERGENIC(MODIFIER||||||||)	Sc11g005540.1	-	6747732	6739543	78433	Natural resistance-associated macrophage protein
Plant height	2020	fastlmm	Chr11	6826165	5.09278e-07	6.29	A/G	EFF=INTERGENIC(MODIFIER||||||||)	Sc11g005510.1	+	6729421	6728670	96744	--
Plant height	2020	fastlmm	Chr11	6826165	5.09278e-07	6.29	A/G	EFF=INTERGENIC(MODIFIER||||||||)	Sc11g005560.1	+	6763605	6759637	62560	DDE superfamily endonuclease
Plant height	2020	fastlmm	Chr11	6826165	5.09278e-07	6.29	A/G	EFF=INTERGENIC(MODIFIER||||||||)	Sc11g005630.1	+	6924529	6922933	96768	Acetyltransferase (GNAT) family
Plant height	2020	fastlmm	Chr11	6826165	5.09278e-07	6.29	A/G	EFF=INTERGENIC(MODIFIER||||||||)	Sc11g005600.1	-	6796468	6794355	29697	Protein kinase domain
Plant height	2020	fastlmm	Chr11	6826165	5.09278e-07	6.29	A/G	EFF=INTERGENIC(MODIFIER||||||||)	Sc11g005520.1	-	6732787	6730358	93378	Tetrapyrrole (Corrin/Porphyrin) Methylases
Plant height	2020	fastlmm	Chr11	6826165	5.09278e-07	6.29	A/G	EFF=INTERGENIC(MODIFIER||||||||)	Sc11g005570.1	-	6774186	6763228	51979	Natural resistance-associated macrophage protein
Plant height	2020	fastlmm	Chr11	6826165	5.09278e-07	6.29	A/G	EFF=INTERGENIC(MODIFIER||||||||)	Sc11g005530.1	-	6737769	6733304	88396	2OG-Fe(II) oxygenase superfamily
Stem diameter	2020	fastlmm	Chr15	25552050	1.89659e-07	6.72	A/G	EFF=INTERGENIC(MODIFIER||||||||)	Sc15g019060.3	+	25599335	25591809	39759	Shikimate kinase
Stem diameter	2020	fastlmm	Chr15	25552050	1.89659e-07	6.72	A/G	EFF=INTERGENIC(MODIFIER||||||||)	Sc15g019030.1	+	25506116	25504400	45934	--
Stem diameter	2020	fastlmm	Chr15	25552050	1.89659e-07	6.72	A/G	EFF=INTERGENIC(MODIFIER||||||||)	Sc15g019050.1	+	25554549	25551828	222	Mitochondrial 39-S ribosomal protein L47 (MRP-L47)
Stem diameter	2020	fastlmm	Chr15	25552050	1.89659e-07	6.72	A/G	EFF=INTERGENIC(MODIFIER||||||||)	Sc15g019070.1	-	25631390	25626237	74187	Myb-like DNA-binding domain
Stem diameter	2020	fastlmm	Chr15	25552050	1.89659e-07	6.72	A/G	EFF=UPSTREAM(MODIFIER||1513||Sc15g019040|||Sc15g019040.1|)	Sc15g019040.1	-	25550537	25547700	1513	PPR repeat family
Stem height	2020	fastlmm	Chr5	11943898	1.44013e-08	7.84	A/G	EFF=INTERGENIC(MODIFIER||||||||)	Sc05g011640.1	-	11950949	11951591	7051	--
Stem height	2020	fastlmm	Chr5	11943898	1.44013e-08	7.84	A/G	EFF=INTERGENIC(MODIFIER||||||||)	Sc05g011670.1	-	12009402	12010099	65504	--
Stem height	2020	fastlmm	Chr5	11943898	1.44013e-08	7.84	A/G	EFF=INTERGENIC(MODIFIER||||||||)	Sc05g011620.1	-	11898282	11898767	45131	--
Stem height	2020	fastlmm	Chr5	11943898	1.44013e-08	7.84	A/G	EFF=INTERGENIC(MODIFIER||||||||)	Sc05g011650.1	-	11971095	11974628	27197	PPR repeat family
Stem height	2020	fastlmm	Chr5	11943898	1.44013e-08	7.84	A/G	EFF=INTRON(MODIFIER||||Sc05g011630|||Sc05g011630.1|8|WARNING_TRANSCRIPT_MULTIPLE_STOP_CODONS)	Sc05g011630.1	+	11916873	11949055	5157	--
Stem height	2020	fastlmm	Chr5	11943898	1.44013e-08	7.84	A/G	EFF=INTERGENIC(MODIFIER||||||||)	Sc05g011660.1	-	12006467	12007228	62569	--
Storage root weight	2020	fastlmm	Chr2	15628399	1.51523e-07	6.82	A/G	EFF=INTERGENIC(MODIFIER||||||||)	Sc02g017870.1	-	15678702	15679802	50303	gag-polypeptide of LTR copia-type
Storage root weight	2020	fastlmm	Chr2	15628399	1.51523e-07	6.82	A/G	EFF=INTERGENIC(MODIFIER||||||||)	Sc02g017740.1	-	15484648	15536122	92277	Multicopper oxidase
Storage root weight	2020	fastlmm	Chr2	15628399	1.51523e-07	6.82	A/G	EFF=INTERGENIC(MODIFIER||||||||)	Sc02g017890.1	+	15722662	15726556	94263	MatE
Storage root weight	2020	fastlmm	Chr2	15628399	1.51523e-07	6.82	A/G	EFF=INTERGENIC(MODIFIER||||||||)	Sc02g017860.1	+	15669232	15672439	40833	Protein kinase domain
Storage root weight	2020	fastlmm	Chr2	15628399	1.51523e-07	6.82	A/G	EFF=INTERGENIC(MODIFIER||||||||)	Sc02g017760.1	+	15558526	15574178	54221	Exocyst complex component Sec6
Storage root weight	2020	fastlmm	Chr2	15628399	1.51523e-07	6.82	A/G	EFF=INTERGENIC(MODIFIER||||||||)	Sc02g017840.1	-	15650706	15654065	22307	--
Storage root weight	2020	fastlmm	Chr2	15628399	1.51523e-07	6.82	A/G	EFF=INTERGENIC(MODIFIER||||||||)	Sc02g017780.1	-	15598562	15602340	26059	Regulator of Vps4 activity in the MVB pathway
Storage root weight	2020	fastlmm	Chr2	15628399	1.51523e-07	6.82	A/G	EFF=INTERGENIC(MODIFIER||||||||)	Sc02g017790.1	+	15616418	15625042	3357	Phosphatidylinositol-4-phosphate 5-Kinase
Storage root weight	2020	fastlmm	Chr2	15628399	1.51523e-07	6.82	A/G	EFF=INTERGENIC(MODIFIER||||||||)	Sc02g017830.1	+	15649360	15650426	20961	Glycosyl hydrolases family 18
Storage root weight	2020	fastlmm	Chr2	15628399	1.51523e-07	6.82	A/G	EFF=INTERGENIC(MODIFIER||||||||)	Sc02g017820.1	-	15631713	15632536	3314	Glycosyl hydrolases family 18
Storage root weight	2020	fastlmm	Chr2	15628399	1.51523e-07	6.82	A/G	EFF=DOWNSTREAM(MODIFIER||2073||Sc02g017810|||Sc02g017810.1|)	Sc02g017810.1	+	15625691	15626326	2073	Protein of unknown function (DUF679)
Storage root weight	2020	fastlmm	Chr2	15628399	1.51523e-07	6.82	A/G	EFF=INTERGENIC(MODIFIER||||||||)	Sc02g017880.1	+	15683702	15686303	55303	WRKY DNA -binding domain
Storage root weight	2020	fastlmm	Chr2	15628399	1.51523e-07	6.82	A/G	EFF=INTERGENIC(MODIFIER||||||||)	Sc02g017900.1	-	15728136	15738721	99737	--
Storage root weight	2020	fastlmm	Chr2	15628399	1.51523e-07	6.82	A/G	EFF=INTERGENIC(MODIFIER||||||||)	Sc02g017770.1	+	15578945	15586655	41744	Protein kinase domain
Storage root weight	2020	fastlmm	Chr2	15628399	1.51523e-07	6.82	A/G	EFF=INTERGENIC(MODIFIER||||||||)	Sc02g017800.1	-	15625513	15629877	1478	Exostosin family
Storage root weight	2020	fastlmm	Chr2	15628399	1.51523e-07	6.82	A/G	EFF=INTERGENIC(MODIFIER||||||||)	Sc02g017850.1	+	15665511	15666995	37112	GDSL-like Lipase/Acylhydrolase
Storage root weight	2020	fastlmm	Chr8	18229497	5.06023e-07	6.3	A/G	EFF=INTERGENIC(MODIFIER||||||||)	Sc08g007900.1	+	18139619	18142229	87268	Cofilin/tropomyosin-type actin-binding protein
Storage root weight	2020	fastlmm	Chr8	18229497	5.06023e-07	6.3	A/G	EFF=INTERGENIC(MODIFIER||||||||)	Sc08g007910.1	+	18202908	18205778	23719	PPR repeat family
Storage root weight	2020	fastlmm	Chr8	18229497	5.06023e-07	6.3	A/G	EFF=INTERGENIC(MODIFIER||||||||)	Sc08g007930.1	+	18254688	18255687	25191	--
Storage root weight	2020	fastlmm	Chr8	18229497	5.06023e-07	6.3	A/G	EFF=INTERGENIC(MODIFIER||||||||)	Sc08g007920.1	+	18250684	18254174	21187	--
Storage root weight	2020	fastlmm	Chr11	17605354	3.30846e-07	6.48	A/G	EFF=INTERGENIC(MODIFIER||||||||)	Sc11g008990.1	+	17594385	17592527	10969	Protein of unknown function (DUF632)
Storage root weight	2020	fastlmm	Chr11	17605354	3.30846e-07	6.48	A/G	EFF=INTERGENIC(MODIFIER||||||||)	Sc11g008980.1	+	17591689	17584941	13665	Protein phosphatase 2C
Storage root weight	2020	fastlmm	Chr11	17605354	3.30846e-07	6.48	A/G	EFF=INTERGENIC(MODIFIER||||||||)	Sc11g009020.1	+	17684079	17676270	70916	ATP synthase alpha/beta family, nucleotide-binding domain
Storage root weight	2020	fastlmm	Chr11	17605354	3.30846e-07	6.48	A/G	EFF=INTRON(MODIFIER||||Sc11g009010|||Sc11g009010.1|8|WARNING_TRANSCRIPT_MULTIPLE_STOP_CODONS)	Sc11g009010.1	+	17607793	17601668	2439	FAD dependent oxidoreductase
Storage root weight	2020	fastlmm	Chr11	17605354	3.30846e-07	6.48	A/G	EFF=INTERGENIC(MODIFIER||||||||)	Sc11g009030.2	+	17695977	17690923	85569	YL1 nuclear protein C-terminal domain
Storage root weight	2020	fastlmm	Chr11	17605354	3.30846e-07	6.48	A/G	EFF=INTERGENIC(MODIFIER||||||||)	Sc11g009000.1	-	17599196	17595639	6158	Protein of unknown function (DUF3353)
Above ground weight	2020	fastlmm	Chr10	30379245	3.58856e-09	8.45	A/G	EFF=INTERGENIC(MODIFIER||||||||)	Sc10g015320.1	-	30463180	30467188	83935	Reverse transcriptase (RNA-dependent DNA polymerase)
Above ground weight	2020	fastlmm	Chr10	30379245	3.58856e-09	8.45	A/G	EFF=INTERGENIC(MODIFIER||||||||)	Sc10g015180.1	+	30303462	30306277	72968	Sodium/hydrogen exchanger family
Above ground weight	2020	fastlmm	Chr10	30379245	3.58856e-09	8.45	A/G	EFF=INTERGENIC(MODIFIER||||||||)	Sc10g015220.2	+	30324809	30329390	49855	Dihydrouridine synthase (Dus)
Above ground weight	2020	fastlmm	Chr10	30379245	3.58856e-09	8.45	A/G	EFF=INTERGENIC(MODIFIER||||||||)	Sc10g015210.1	-	30321133	30323881	55364	Protein of unknown function (DUF1092)
Above ground weight	2020	fastlmm	Chr10	30379245	3.58856e-09	8.45	A/G	EFF=INTERGENIC(MODIFIER||||||||)	Sc10g015310.1	+	30458340	30462914	79095	NB-ARC domain
Above ground weight	2020	fastlmm	Chr10	30379245	3.58856e-09	8.45	A/G	EFF=INTERGENIC(MODIFIER||||||||)	Sc10g015230.1	+	30331249	30335156	44089	Domain of unknown function (DUF4506)
Above ground weight	2020	fastlmm	Chr10	30379245	3.58856e-09	8.45	A/G	EFF=INTERGENIC(MODIFIER||||||||)	Sc10g015270.1	+	30360861	30367192	12053	Retinal pigment epithelial membrane protein
Above ground weight	2020	fastlmm	Chr10	30379245	3.58856e-09	8.45	A/G	EFF=INTERGENIC(MODIFIER||||||||)	Sc10g015200.1	-	30310847	30320366	58879	PHD-finger
Above ground weight	2020	fastlmm	Chr10	30379245	3.58856e-09	8.45	A/G	EFF=INTERGENIC(MODIFIER||||||||)	Sc10g015240.1	+	30336321	30341503	37742	Actin
Above ground weight	2020	fastlmm	Chr10	30379245	3.58856e-09	8.45	A/G	EFF=INTERGENIC(MODIFIER||||||||)	Sc10g015170.1	-	30288025	30299189	80056	--
Above ground weight	2020	fastlmm	Chr10	30379245	3.58856e-09	8.45	A/G	EFF=INTERGENIC(MODIFIER||||||||)	Sc10g015280.2	-	30371166	30378184	1061	CCAAT-binding transcription factor (CBF-B/NF-YA) subunit B
Above ground weight	2020	fastlmm	Chr10	30379245	3.58856e-09	8.45	A/G	EFF=INTERGENIC(MODIFIER||||||||)	Sc10g015300.1	+	30422779	30424212	43534	Retrotransposon gag protein
Above ground weight	2020	fastlmm	Chr10	30379245	3.58856e-09	8.45	A/G	EFF=INTERGENIC(MODIFIER||||||||)	Sc10g015190.2	-	30306784	30309614	69631	RNA polymerase Rpb3/Rpb11 dimerisation domain
Above ground weight	2020	fastlmm	Chr10	30379245	3.58856e-09	8.45	A/G	EFF=INTERGENIC(MODIFIER||||||||)	Sc10g015250.1	-	30343976	30345887	33358	Possible lysine decarboxylase
Above ground weight	2020	fastlmm	Chr10	30379245	3.58856e-09	8.45	A/G	EFF=INTERGENIC(MODIFIER||||||||)	Sc10g015260.1	-	30349078	30350858	28387	Glycosyl hydrolases family 28
Above ground weight	2020	fastlmm	Chr10	30379245	3.58856e-09	8.45	A/G	EFF=INTERGENIC(MODIFIER||||||||)	Sc10g015290.1	+	30397462	30403319	18217	NB-ARC domain
Above ground weight	2020	fastlmm	Chr18	8163963	6.03529e-07	6.22	A/G	EFF=INTERGENIC(MODIFIER||||||||)	Sc18g008800.1	+	8203577	8202829	38866	Thioredoxin
Above ground weight	2020	fastlmm	Chr18	8163963	6.03529e-07	6.22	A/G	EFF=INTERGENIC(MODIFIER||||||||)	Sc18g008830.1	-	8253077	8249089	85126	Exostosin family
Above ground weight	2020	fastlmm	Chr18	8163963	6.03529e-07	6.22	A/G	EFF=INTERGENIC(MODIFIER||||||||)	Sc18g008790.1	+	8199855	8199097	35134	--
Above ground weight	2020	fastlmm	Chr18	8163963	6.03529e-07	6.22	A/G	EFF=INTERGENIC(MODIFIER||||||||)	Sc18g008620.1	+	8105704	8104850	58259	--
Above ground weight	2020	fastlmm	Chr18	8163963	6.03529e-07	6.22	A/G	EFF=INTERGENIC(MODIFIER||||||||)	Sc18g008780.1	-	8199257	8191819	27856	Exonuclease
Above ground weight	2020	fastlmm	Chr18	8163963	6.03529e-07	6.22	A/G	EFF=INTERGENIC(MODIFIER||||||||)	Sc18g008750.1	-	8176360	8174932	10969	Myb-like DNA-binding domain
Above ground weight	2020	fastlmm	Chr18	8163963	6.03529e-07	6.22	A/G	EFF=INTERGENIC(MODIFIER||||||||)	Sc18g008580.1	+	8092519	8090052	71444	Protein kinase domain
Above ground weight	2020	fastlmm	Chr18	8163963	6.03529e-07	6.22	A/G	EFF=INTERGENIC(MODIFIER||||||||)	Sc18g008770.1	+	8191220	8189469	25506	GRAS domain family
Above ground weight	2020	fastlmm	Chr18	8163963	6.03529e-07	6.22	A/G	EFF=INTERGENIC(MODIFIER||||||||)	Sc18g008700.1	-	8161210	8158642	2753	Ras family
Above ground weight	2020	fastlmm	Chr18	8163963	6.03529e-07	6.22	A/G	EFF=INTERGENIC(MODIFIER||||||||)	Sc18g008650.1	+	8128579	8124918	35384	PPR repeat
Above ground weight	2020	fastlmm	Chr18	8163963	6.03529e-07	6.22	A/G	EFF=INTERGENIC(MODIFIER||||||||)	Sc18g008850.1	-	8261331	8259835	95872	MuDR family transposase
Above ground weight	2020	fastlmm	Chr18	8163963	6.03529e-07	6.22	A/G	EFF=INTERGENIC(MODIFIER||||||||)	Sc18g008590.1	+	8096695	8094327	67268	Protein tyrosine kinase
Above ground weight	2020	fastlmm	Chr18	8163963	6.03529e-07	6.22	A/G	EFF=INTERGENIC(MODIFIER||||||||)	Sc18g008670.3	+	8148650	8144555	15313	ACT domain
Above ground weight	2020	fastlmm	Chr18	8163963	6.03529e-07	6.22	A/G	EFF=INTERGENIC(MODIFIER||||||||)	Sc18g008690.1	-	8157553	8154819	6410	X-domain of DnaJ-containing
Above ground weight	2020	fastlmm	Chr18	8163963	6.03529e-07	6.22	A/G	EFF=INTERGENIC(MODIFIER||||||||)	Sc18g008820.1	-	8236677	8234473	70510	Sugar efflux transporter for intercellular exchange
Above ground weight	2020	fastlmm	Chr18	8163963	6.03529e-07	6.22	A/G	EFF=INTERGENIC(MODIFIER||||||||)	Sc18g008810.1	-	8215919	8205000	41037	LIM-domain binding protein
Above ground weight	2020	fastlmm	Chr18	8163963	6.03529e-07	6.22	A/G	EFF=INTERGENIC(MODIFIER||||||||)	Sc18g008640.1	-	8118761	8117037	45202	--
Above ground weight	2020	fastlmm	Chr18	8163963	6.03529e-07	6.22	A/G	EFF=INTERGENIC(MODIFIER||||||||)	Sc18g008610.1	+	8103353	8100977	60610	Staygreen protein
Above ground weight	2020	fastlmm	Chr18	8163963	6.03529e-07	6.22	A/G	EFF=INTERGENIC(MODIFIER||||||||)	Sc18g008740.1	-	8172455	8170881	6918	Plastocyanin-like domain
Above ground weight	2020	fastlmm	Chr18	8163963	6.03529e-07	6.22	A/G	EFF=UPSTREAM(MODIFIER||1144||Sc18g008710|||Sc18g008710.1|)	Sc18g008710.1	+	8166648	8165107	1144	Flavin-binding monooxygenase-like
Above ground weight	2020	fastlmm	Chr18	8163963	6.03529e-07	6.22	A/G	EFF=INTERGENIC(MODIFIER||||||||)	Sc18g008840.1	-	8255668	8253723	89760	von Willebrand factor type A domain
Above ground weight	2020	fastlmm	Chr18	8163963	6.03529e-07	6.22	A/G	EFF=INTERGENIC(MODIFIER||||||||)	Sc18g008630.1	-	8113214	8106431	50749	VHS domain
Above ground weight	2020	fastlmm	Chr18	8163963	6.03529e-07	6.22	A/G	EFF=DOWNSTREAM(MODIFIER||3611||Sc18g008720|||Sc18g008720.1|)	Sc18g008720.1	-	8168833	8167574	3611	--
Above ground weight	2020	fastlmm	Chr18	8163963	6.03529e-07	6.22	A/G	EFF=INTERGENIC(MODIFIER||||||||)	Sc18g008660.1	+	8136091	8131413	27872	Protein kinase domain
Above ground weight	2020	fastlmm	Chr18	8163963	6.03529e-07	6.22	A/G	EFF=INTERGENIC(MODIFIER||||||||)	Sc18g008680.1	+	8154195	8150823	9768	Leucine Rich repeat
Above ground weight	2020	fastlmm	Chr18	8163963	6.03529e-07	6.22	A/G	EFF=INTERGENIC(MODIFIER||||||||)	Sc18g008730.1	+	8170875	8170456	6493	--
Above ground weight	2020	fastlmm	Chr18	8163963	6.03529e-07	6.22	A/G	EFF=INTERGENIC(MODIFIER||||||||)	Sc18g008600.1	+	8097854	8097570	66109	--
Above ground weight	2020	fastlmm	Chr18	8163963	6.03529e-07	6.22	A/G	EFF=INTERGENIC(MODIFIER||||||||)	Sc18g008570.1	+	8084315	8080771	79648	non-haem dioxygenase in morphine synthesis N-terminal
Above ground weight	2020	fastlmm	Chr18	8163963	6.03529e-07	6.22	A/G	EFF=INTERGENIC(MODIFIER||||||||)	Sc18g008760.1	+	8189451	8187936	23973	--
Storage root number per plant	2020	glm	Chr9	31048673	9.5749e-08	7.02	A/G	EFF=INTERGENIC(MODIFIER||||||||)	Sc09g014830.2	+	30964036	30969718	78955	Acetyltransferase (GNAT) family
Storage root number per plant	2020	glm	Chr9	31048673	9.5749e-08	7.02	A/G	EFF=INTERGENIC(MODIFIER||||||||)	Sc09g015000.1	+	31077429	31079546	28756	PPR repeat
Storage root number per plant	2020	glm	Chr9	31048673	9.5749e-08	7.02	A/G	EFF=INTERGENIC(MODIFIER||||||||)	Sc09g015090.2	+	31141417	31146313	92744	--
Storage root number per plant	2020	glm	Chr9	31048673	9.5749e-08	7.02	A/G	EFF=INTERGENIC(MODIFIER||||||||)	Sc09g015050.1	-	31114210	31118894	65537	WRC
Storage root number per plant	2020	glm	Chr9	31048673	9.5749e-08	7.02	A/G	EFF=INTERGENIC(MODIFIER||||||||)	Sc09g015060.1	+	31128900	31130334	80227	NAD dependent epimerase/dehydratase family
Storage root number per plant	2020	glm	Chr9	31048673	9.5749e-08	7.02	A/G	EFF=INTERGENIC(MODIFIER||||||||)	Sc09g015020.1	-	31083139	31086687	34466	--
Storage root number per plant	2020	glm	Chr9	31048673	9.5749e-08	7.02	A/G	EFF=INTERGENIC(MODIFIER||||||||)	Sc09g014920.2	-	31037085	31039561	9112	--
Storage root number per plant	2020	glm	Chr9	31048673	9.5749e-08	7.02	A/G	EFF=INTERGENIC(MODIFIER||||||||)	Sc09g014820.1	+	30956306	30962884	85789	--
Storage root number per plant	2020	glm	Chr9	31048673	9.5749e-08	7.02	A/G	EFF=INTERGENIC(MODIFIER||||||||)	Sc09g014870.3	+	30996626	31005118	43555	WD domain, G-beta repeat
Storage root number per plant	2020	glm	Chr9	31048673	9.5749e-08	7.02	A/G	EFF=INTERGENIC(MODIFIER||||||||)	Sc09g014850.1	-	30973276	30975111	73562	Pathogenesis-related protein Bet v I family
Storage root number per plant	2020	glm	Chr9	31048673	9.5749e-08	7.02	A/G	EFF=INTERGENIC(MODIFIER||||||||)	Sc09g014940.1	-	31042393	31047817	856	V-ATPase subunit H
Storage root number per plant	2020	glm	Chr9	31048673	9.5749e-08	7.02	A/G	EFF=INTERGENIC(MODIFIER||||||||)	Sc09g015070.1	+	31134053	31134866	85380	--
Storage root number per plant	2020	glm	Chr9	31048673	9.5749e-08	7.02	A/G	EFF=INTERGENIC(MODIFIER||||||||)	Sc09g015030.1	-	31088014	31101080	39341	PHD-finger
Storage root number per plant	2020	glm	Chr9	31048673	9.5749e-08	7.02	A/G	EFF=INTERGENIC(MODIFIER||||||||)	Sc09g014840.1	+	30972183	30973238	75435	Phosphate-induced protein 1 conserved region
Storage root number per plant	2020	glm	Chr9	31048673	9.5749e-08	7.02	A/G	EFF=INTERGENIC(MODIFIER||||||||)	Sc09g014990.3	-	31071904	31077131	23231	DnaJ domain
Storage root number per plant	2020	glm	Chr9	31048673	9.5749e-08	7.02	A/G	EFF=INTERGENIC(MODIFIER||||||||)	Sc09g014900.1	-	31019140	31024473	24200	Nuclease-related domain
Storage root number per plant	2020	glm	Chr9	31048673	9.5749e-08	7.02	A/G	EFF=INTERGENIC(MODIFIER||||||||)	Sc09g014930.1	+	31041282	31041699	6974	--
Storage root number per plant	2020	glm	Chr9	31048673	9.5749e-08	7.02	A/G	EFF=INTERGENIC(MODIFIER||||||||)	Sc09g014970.1	-	31061897	31063871	13224	PLATZ transcription factor
Storage root number per plant	2020	glm	Chr9	31048673	9.5749e-08	7.02	A/G	EFF=INTERGENIC(MODIFIER||||||||),UPSTREAM(MODIFIER||774||Sc09g014950|||Sc09g014950.1|)	Sc09g014950.1	+	31049447	31049968	774	--
Storage root number per plant	2020	glm	Chr9	31048673	9.5749e-08	7.02	A/G	EFF=INTERGENIC(MODIFIER||||||||)	Sc09g014980.1	+	31068548	31069501	19875	AIG2-like family
Storage root number per plant	2020	glm	Chr9	31048673	9.5749e-08	7.02	A/G	EFF=INTERGENIC(MODIFIER||||||||)	Sc09g014860.1	+	30990840	30992407	56266	Myb-like DNA-binding domain
Storage root number per plant	2020	glm	Chr9	31048673	9.5749e-08	7.02	A/G	EFF=INTERGENIC(MODIFIER||||||||)	Sc09g014960.1	+	31050603	31055860	1930	pfkB family carbohydrate kinase
Storage root number per plant	2020	glm	Chr9	31048673	9.5749e-08	7.02	A/G	EFF=INTERGENIC(MODIFIER||||||||)	Sc09g015080.1	+	31134910	31135686	86237	--
Storage root number per plant	2020	glm	Chr9	31048673	9.5749e-08	7.02	A/G	EFF=INTERGENIC(MODIFIER||||||||)	Sc09g014890.1	+	31018518	31019109	29564	Agenet domain
Storage root number per plant	2020	glm	Chr9	31048673	9.5749e-08	7.02	A/G	EFF=INTERGENIC(MODIFIER||||||||)	Sc09g015100.1	+	31147355	31151807	98682	Glioma tumor suppressor candidate region
Storage root number per plant	2020	glm	Chr9	31048673	9.5749e-08	7.02	A/G	EFF=INTERGENIC(MODIFIER||||||||)	Sc09g015040.1	+	31108135	31110361	59462	Kelch motif
Storage root number per plant	2020	glm	Chr9	31048673	9.5749e-08	7.02	A/G	EFF=INTERGENIC(MODIFIER||||||||)	Sc09g015010.1	+	31080576	31083068	31903	Alcohol dehydrogenase GroES-like domain
Storage root number per plant	2020	glm	Chr9	31048673	9.5749e-08	7.02	A/G	EFF=INTERGENIC(MODIFIER||||||||)	Sc09g014910.3	-	31026636	31030859	17814	Weak chloroplast movement under blue light
Storage root number per plant	2020	glm	Chr9	31048673	9.5749e-08	7.02	A/G	EFF=INTERGENIC(MODIFIER||||||||)	Sc09g014880.1	+	31005514	31015755	32918	Phosphoenolpyruvate carboxykinase
Storage root number per plant	2020	glm	Chr9	31048673	9.5749e-08	7.02	A/G	EFF=INTERGENIC(MODIFIER||||||||)	Sc09g014810.2	-	30946719	30953885	94788	HSF-type DNA-binding
Cassava bacterial blight resistance	2020	fastlmm	Chr13	12894418	3.05374e-07	6.52	A/G	EFF=INTERGENIC(MODIFIER||||||||)	Sc13g008360.1	-	12944891	12943240	48822	Plant transposase (Ptta/En/Spm family)
Cassava bacterial blight resistance	2020	fastlmm	Chr13	12894418	3.05374e-07	6.52	A/G	EFF=INTERGENIC(MODIFIER||||||||)	Sc13g008350.4	-	12939132	12935555	41137	Plant protein of unknown function (DUF869)
Cassava bacterial blight resistance	2020	fastlmm	Chr13	12894418	3.05374e-07	6.52	A/G	EFF=INTERGENIC(MODIFIER||||||||)	Sc13g008370.1	-	12991372	12989561	95143	Xylanase inhibitor N-terminal
Cassava bacterial blight resistance	2020	fastlmm	Chr13	12894418	3.05374e-07	6.52	A/G	EFF=INTERGENIC(MODIFIER||||||||)	Sc13g008340.1	-	12921783	12903577	9159	Amidase
Cassava bacterial blight resistance	2020	fastlmm	Chr13	13439650	5.66858e-07	6.25	A/G	EFF=INTERGENIC(MODIFIER||||||||)	Sc13g008470.2	-	13490538	13471064	31414	Agenet domain
Cassava bacterial blight resistance	2020	fastlmm	Chr13	13439650	5.66858e-07	6.25	A/G	EFF=INTERGENIC(MODIFIER||||||||)	Sc13g008480.1	+	13496598	13495401	55751	Zinc knuckle
Cassava bacterial blight resistance	2020	fastlmm	Chr13	13439650	5.66858e-07	6.25	A/G	EFF=INTERGENIC(MODIFIER||||||||)	Sc13g008450.1	+	13370566	13345910	69084	SNF2 family N-terminal domain
Cassava bacterial blight resistance	2020	fastlmm	Chr13	13439650	5.66858e-07	6.25	A/G	EFF=SYNONYMOUS_CODING(LOW|SILENT|gcA/gcG|A643|Sc13g008460|||Sc13g008460.1|16|WARNING_TRANSCRIPT_INCOMPLETE)	Sc13g008460.1	+	13440142	13424002	492	Glycosyl hydrolases family 35
Cassava bacterial blight resistance	2020	fastlmm	Chr13	25673112	6.64682e-07	6.18	A/G	EFF=INTERGENIC(MODIFIER||||||||)	Sc13g010740.1	-	25737867	25737388	64276	--
Cassava bacterial blight resistance	2020	fastlmm	Chr13	25673112	6.64682e-07	6.18	A/G	EFF=INTERGENIC(MODIFIER||||||||)	Sc13g010700.1	+	25625889	25622321	47223	Endonuclease/Exonuclease/phosphatase family
Cassava bacterial blight resistance	2020	fastlmm	Chr13	25673112	6.64682e-07	6.18	A/G	EFF=INTERGENIC(MODIFIER||||||||)	Sc13g010730.1	-	25736870	25735867	62755	--
Cassava bacterial blight resistance	2020	fastlmm	Chr13	25673112	6.64682e-07	6.18	A/G	EFF=INTERGENIC(MODIFIER||||||||)	Sc13g010710.1	-	25628529	25627057	44583	Ethylene insensitive 3
Cassava bacterial blight resistance	2020	fastlmm	Chr13	25673112	6.64682e-07	6.18	A/G	EFF=INTERGENIC(MODIFIER||||||||)	Sc13g010720.1	-	25671192	25669712	1920	Ethylene insensitive 3
Resistant to T. cinnabarinus	2020	emmax	Chr8	6436364	1.8347e-15	14.74	A/G	EFF=INTERGENIC(MODIFIER||||||||)	Sc08g005450.1	-	6521975	6526311	85611	Pentatricopeptide repeat domain
Resistant to T. cinnabarinus	2020	emmax	Chr8	6436364	1.8347e-15	14.74	A/G	EFF=INTERGENIC(MODIFIER||||||||)	Sc08g005370.1	+	6331980	6338630	97734	Transmembrane amino acid transporter protein
Resistant to T. cinnabarinus	2020	emmax	Chr8	6436364	1.8347e-15	14.74	A/G	EFF=INTERGENIC(MODIFIER||||||||)	Sc08g005400.1	-	6455008	6457404	18644	Carbohydrate-binding protein of the ER
Resistant to T. cinnabarinus	2020	emmax	Chr8	6436364	1.8347e-15	14.74	A/G	EFF=INTERGENIC(MODIFIER||||||||)	Sc08g005440.1	-	6502313	6507750	65949	Glycosyl hydrolases family 31
Resistant to T. cinnabarinus	2020	emmax	Chr8	6436364	1.8347e-15	14.74	A/G	EFF=INTERGENIC(MODIFIER||||||||)	Sc08g005390.1	-	6423919	6424502	11862	--
Resistant to T. cinnabarinus	2020	emmax	Chr8	6436364	1.8347e-15	14.74	A/G	EFF=INTERGENIC(MODIFIER||||||||)	Sc08g005380.1	-	6423662	6423916	12448	--
Resistant to T. cinnabarinus	2020	emmax	Chr8	6436364	1.8347e-15	14.74	A/G	EFF=INTERGENIC(MODIFIER||||||||)	Sc08g005460.1	-	6533026	6541789	96662	--
Resistant to T. cinnabarinus	2020	emmax	Chr8	6436364	1.8347e-15	14.74	A/G	EFF=INTERGENIC(MODIFIER||||||||)	Sc08g005430.2	-	6488396	6496543	52032	Myosin II heavy chain-like
Resistant to T. cinnabarinus	2020	emmax	Chr8	6436364	1.8347e-15	14.74	A/G	EFF=INTERGENIC(MODIFIER||||||||)	Sc08g005420.1	-	6472306	6472974	35942	Reverse transcriptase-like
Resistant to T. cinnabarinus	2020	emmax	Chr8	6436364	1.8347e-15	14.74	A/G	EFF=INTERGENIC(MODIFIER||||||||)	Sc08g005410.1	-	6467167	6467703	30803	Frigida-like protein
