# Supplementary material for: Resequencing of 388 cassava accessions identifies valuable loci and selection for variation in heterozygosity
Source: Genome Biol. 2021 Nov 16;22:316. doi: 10.1186/s13059-021-02524-7 (PMC8594203; doi:10.1186/s13059-021-02524-7)
Supplement: Supplementary file 7 — Additional file 7: Table S7. MTAs for 7 traits identified in at least two years of phenotyping data. [file 13059_2021_2524_MOESM7_ESM.xlsx]

## Sheet: Sheet1
Table S7. MTAs for 7 traits identified in at least two years of phenotyping data
Trait	Year	Model	Chr	Position	P value	-log10P
Plant height	2016	cmlm	Chr16	38252759	6.26e-07	6.2
Plant height	2020	fastlmm	Chr2	29105267	2.05852e-08	7.69
Plant height	2020	fastlmm	Chr6	3091721	1.66907e-07	6.78
Plant height	2020	fastlmm	Chr11	6826165	5.09278e-07	6.29
Above-ground weight	2013	fastlmm	Chr5	20723982	4.98e-08	7.3
Above-ground weight	2013	fastlmm	Chr4	14065931	2.27e-07	6.64
Above ground weight	2020	fastlmm	Chr10	30379245	3.58856e-09	8.45
Above ground weight	2020	fastlmm	Chr18	8163963	6.03529e-07	6.22
Stem height	2013	fastlmm	Chr6	4795990	7.4e-09	8.13
Stem height	2016	cmlm	Chr8	7287818	5.0282e-08	7.3
Stem height	2016	cmlm	Chr5	11917216	5.54e-09	8.26
Stem height	2020	fastlmm	Chr5	11943898	1.44013e-08	7.84
Storage root concentration	2013	fastlmm	Chr17	21803647	7.57e-08	7.12
Storage root concentration	2016	fastlmm	Chr17	27304074	1.38e-08	7.86
Storage root number per plant	2016	fastlmm	Chr9	11880207	7.34e-09	8.13
Storage root number per plant	2020	fastlmm	Chr9	12004718	4.89209e-07	6.31
Cassava bacterial blight resistance	2013	fastlmm	Chr2	11656141	1.06e-08	7.97
Cassava bacterial blight resistance	2013	fastlmm	Chr3	25600806	1.84e-07	6.74
Cassava bacterial blight resistance	2020	fastlmm	Chr13	12894418	3.05374e-07	6.52
Cassava bacterial blight resistance	2020	fastlmm	Chr13	25673112	6.64682e-07	6.18
Resistant to T. cinnabarinus	2013	fastlmm	Chr18	18164784	2.04e-08	7.69
Resistant to T. cinnabarinus	2013	fastlmm	Chr16	8875832	5.23e-07	6.28
Resistant to T. cinnabarinus	2020	emmax	Chr8	6436364	1.8347e-15	14.74
Note: The repeatedly observed MTAs for stem height and storage root number per plant were marked in red.
