# Supplementary material for: Resequencing of 388 cassava accessions identifies valuable loci and selection for variation in heterozygosity
Source: Genome Biol. 2021 Nov 16;22:316. doi: 10.1186/s13059-021-02524-7 (PMC8594203; doi:10.1186/s13059-021-02524-7)
Supplement: Supplementary file 8 — Additional file 8: Table S8. Overlaps of known QTLs with GWAS signals for two yield associated traits. [file 13059_2021_2524_MOESM8_ESM.xlsx]

## Sheet: Sheet1
Table S8. Overlaps of known QTLs with GWAS signals for two yield associated traits.
GWAS peaks					QTLs			References
Trait	Year	Chromosome	Peak SNP position (bp)	-log10P of SNP	Start (bp)	End (bp)	Length (bp)	Zou et al. Epigenetic map and genetic map basis of complex traits in cassava population. Sci Rep. 2017,7:41232.
Storage root weight	2020	Chr2	15628399	6.82	15577291	15578827	1497	Zou et al. Epigenetic map and genetic map basis of complex traits in cassava population. Sci Rep. 2017,7:41232.
Storage root weight	2020	Chr2	15628399	6.82	15614705	15622039	7309	Zou et al. Epigenetic map and genetic map basis of complex traits in cassava population. Sci Rep. 2017,7:41232.
Storage root number per plant	2016	Chr9	11880207	8.13	12219224	12258330	35741	Zou et al. Epigenetic map and genetic map basis of complex traits in cassava population. Sci Rep. 2017,7:41232.
Storage root number per plant	2016	Chr9	11880207	8.13	11537993	11539380	1389	Wang et al. Molecular diversity analysis, drought related marker-traits association mapping and discovery of excellent alleles for 100-day old plants by EST-SSRs in cassava germplasms (Manihot esculenta Cranz). PLoS One. 2017,12(5):e0177456.
±500 kb region of GWAS signal were used to overlap with QTLs.
