# Supplementary material for: Resequencing of 388 cassava accessions identifies valuable loci and selection for variation in heterozygosity
Source: Genome Biol. 2021 Nov 16;22:316. doi: 10.1186/s13059-021-02524-7 (PMC8594203; doi:10.1186/s13059-021-02524-7)
Supplement: Supplementary file 9 — Additional file 9: Table S9. Expression of candidate genes from GWAS analysis in different tissues and stages of storage root development. [file 13059_2021_2524_MOESM9_ESM.xlsx]

## Sheet: Sheet1
Table S9. Expression of candidate genes from GWAS analysis in different tissues and stages of storage root development.
Trait	Chr	Gene.ID	Strand	Start	End	Annotation	Root_1	Root_2	Root_3	Leaf_1	Leaf_2	Leaf_3	Stem_1	Stem_2	Stem_3	SR_100 DAP1	SR_100 DAP2	SR_100 DAP3	SR_140 DAP1	SR_140 DAP2	SR_140 DAP3	SR_180 DAP1	SR_180 DAP2	SR_180 DAP3	SR_220 DAP1	SR_220 DAP2	SR_220 DAP3	SR_260 DAP1	SR_260 DAP2	SR_260 DAP3	SR_300 DAP1	SR_300 DAP2	SR_300 DAP3	SR_340 DAP1	SR_340 DAP2	SR_340 DAP3
Storage root skin type	Chr10	Sc10g012040	+	26671495	26676456	Auxin response factor	4.48748	3.72267	5.73238	0.047551	0.20567	0.011359	0.051043	0.024395	0.085795	0.094382	0.146894	0.14817	0.081896	0.231117	0.096971	0	0.021098	0.082637	0.022692	0.012073	0.03026	0.036528	0.095639	0.023345	0.266593	0.320737	0.452279	0.141086	0.060691	0.060315
Storage root skin type	Chr10	Sc10g012050	+	26679500	26686610	Auxin response factor	41.6415	37.8372	46.1371	20.8579	21.1373	21.1021	24.5783	23.2734	26.5809	48.5955	48.457	53.5522	52.8952	52.6852	49.6803	41.7272	42.9205	40.3128	47.5177	50.3521	53.0231	77.9139	75.295	73.7208	71.55	66.6512	65.097	39.9196	42.9413	37.914
Storage root skin type	Chr3	Sc03g001750	+	1637159	1640956	Mitochondrial carrier protein	3.11133	3.50197	3.51907	1.91328	1.80718	1.01313	7.0788	7.06949	6.73076	2.75124	4.08303	4.29206	3.51817	3.48237	2.6961	2.58168	2.10534	2.46872	1.05007	1.07489	1.64919	1.15203	1.02225	1.04784	2.46496	1.71195	1.27916	1.25717	0.822782	1.50057
Storage root endothelial color	Chr2	Sc02g008280	+	7170328	7177480	glycosyltransferase	13.3546	21.295	14.0801	14.5253	15.297	11.432	17.7552	14.5537	16.1617	19.5048	14.974	18.7544	18.2135	18.0753	16.1122	11.002	10.9943	11.7403	21.7665	21.0992	21.0759	9.59266	9.22191	9.51252	7.54931	10.0547	6.97295	5.25223	8.3106	5.19395
Storage root scar	Chr13	Sc13g000920	+	2115108	2109313	Isopentenyl-diphosphate delta-isomerase	12.7984	11.1179	11.2201	46.8653	41.0037	37.9528	20.9265	15.4631	15.5482	12.3629	12.2026	12.9264	11.6662	11.7852	11.6424	4.97571	7.21293	5.38193	4.39899	6.21063	7.75783	6.01903	8.56976	5.47239	4.697	4.72409	4.05075	3.55735	2.63807	3.86146
Above-ground weight of cassava plants	Chr5	Sc05g013530	+	20713906	20717835	FAR1-related sequence protein	2.46212	2.03225	2.0476	1.38035	1.24116	0.977975	1.85546	1.59164	1.81763	3.22974	2.45342	1.69466	3.32587	3.24723	3.31998	2.51702	2.69667	2.89622	2.34649	2.60226	1.71534	2.27738	1.93827	2.002	2.05891	2.55197	2.77571	1.43467	1.51578	1.2717
Storage root amylopectin content	Chr11	Sc11g000910	+	1079800	1074066	Cytochrome P450	9.32601	13.0443	11.2902	9.52434	8.78791	4.69469	2.71908	3.65545	3.77083	14.0862	10.7013	9.19748	7.43161	8.00695	8.76842	8.94998	14.8535	8.25321	19.1569	13.3945	12.9768	6.0581	7.10788	7.27897	5.64817	7.03316	7.48585	5.25534	5.49973	6.38229
Resistane to T. cinnabarinus	Chr18	Sc18g013220	+	18168535	18167568	Heat-shock protein	0.105846	0.056572	0.317166	0.86398	0.734001	0.765756	4.2226	3.82025	3.72104	0.190392	0.126819	0.300323	6.19547	6.03488	7.64734	6.82594	6.96841	6.1259	0.140047	0.272936	0.076196	0.166519	0.143748	0	0.11038	0.117143	0.070686	6.07655	6.14871	5.94658
Note: SR, storage root; DAP, days after planting
