# Supplementary material for: Resequencing of 388 cassava accessions identifies valuable loci and selection for variation in heterozygosity
Source: Genome Biol. 2021 Nov 16;22:316. doi: 10.1186/s13059-021-02524-7 (PMC8594203; doi:10.1186/s13059-021-02524-7)
Supplement: Supplementary file 10 — Additional file 10: Table S10. Genomic regions and genes that showed heterozygosity with high frequency (Top 0.95) in 374 cultivars. [file 13059_2021_2524_MOESM10_ESM.xlsx]

## Sheet: Sheet1
Table S10. Genomic regions and genes that showed heterozygosity with high frequency (Top 0.95) in 374 cultivars.
Chromosome	Region start (bp)	Region end (bp)	Region length (bp)	Heterozygous frequency (>305)	Gene number	Gene ID	Gene start (bp)	Gene end (bp)	Gene orientation	Annotation
Chr1	10140000	10160000	20001	318	1
						Sc01g005620.1	10155626	10156373	-	Dirigent-like protein
Chr1	15120000	15140000	20001	311	1
						Sc01g006420.1	15129019	15132061	-	--
Chr1	16600000	16620000	20001	338	1
						Sc01g006630.1	16601355	16605563	-	Reverse transcriptase (RNA-dependent DNA polymerase)
Chr1	18840000	18860000	20001	313	1
						Sc01g006950.1	18852836	18853490	-	gag-polypeptide of LTR copia-type
Chr1	19160000	19180000	20001	311	1
						Sc01g006980.1	19170666	19172865	+	Ring finger domain
Chr1	19700000	19720000	20001	329	2
						Sc01g007150.1	19706584	19707235	+	--
						Sc01g007160.1	19708173	19710664	-	Cys/Met metabolism PLP-dependent enzyme
Chr1	19960000	19980000	20001	309	1
						Sc01g007210.1	19968975	19972582	-	OPT oligopeptide transporter protein
Chr1	2080000	2100000	20001	319	1
						Sc01g000670.1	2081286	2090092	-	Kinesin motor domain
Chr1	21920000	21940000	20001	312	1
						Sc01g007460.1	21929672	21931096	-	bHLH-MYC and R2R3-MYB transcription factors N-terminal
Chr1	22400000	22420000	20001	334	2
						Sc01g007490.1	22419134	22420673	-	bHLH-MYC and R2R3-MYB transcription factors N-terminal
						Sc01g007480.1	22404694	22404924	-	--
Chr1	23140000	23160000	20001	315	1
						Sc01g007560.1	23149754	23150401	-	--
Chr1	23540000	23560000	20001	362	1
						Sc01g007620.1	23529892	23548961	+	DIL domain
Chr1	24860000	24880000	20001	310	2
						Sc01g007920.1	24863268	24866695	+	Protein of unknown function (DUF3741)
						Sc01g007910.1	24862333	24863261	+
Chr1	26040000	26060000	20001	329	2
						Sc01g008330.1	26042536	26048697	-	N-terminal C2 in EEIG1 and EHBP1 proteins
						Sc01g008340.1	26056951	26058081	+	Protein of unknown function (DUF295)
Chr1	26060000	26080000	20001	322	2
						Sc01g008350.1	26069056	26070192	+	Protein of unknown function (DUF295)
						Sc01g008360.1	26076339	26076692	+	Histone-like transcription factor (CBF/NF-Y) and archaeal histone
Chr1	26080000	26100000	20001	324	5
						Sc01g008390.1	26089507	26092106	-	Kinase binding protein CGI-121
						Sc01g008410.1	26097409	26098419	+	Thaumatin family
						Sc01g008370.1	26083714	26083932	-	--
						Sc01g008380.1	26087176	26088490	+	Remorin, C-terminal region
						Sc01g008400.1	26094160	26095320	+	LIM domain
Chr1	26300000	26320000	20001	308	2
						Sc01g008500.1	26300479	26303835	+	NAD dependent epimerase/dehydratase family
						Sc01g008510.1	26309156	26311517	+	HSF-type DNA-binding
Chr1	26540000	26560000	20001	309	1
						Sc01g008670.1	26551611	26552321	+	AP2 domain
Chr1	26580000	26600000	20001	308	2
						Sc01g008700.1	26586720	26587421	-	AP2 domain
						Sc01g008710.1	26594134	26596950	+	--
Chr1	26640000	26660000	20001	332	2
						Sc01g008750.1	26643509	26646414	-	Protein kinase domain
						Sc01g008740.1	26632246	26642688	+	--
Chr1	26680000	26700000	20001	319	1
						Sc01g008770.1	26692060	26694329	+	Aminotransferase class-V
Chr1	26720000	26740000	20001	342	3
						Sc01g008810.1	26728748	26733513	+	Subtilase family
						Sc01g008820.1	26734053	26736175	-	RmlD substrate binding domain
						Sc01g008800.1	26721712	26727778	+	Subtilase family
Chr1	26760000	26780000	20001	327	3
						Sc01g008850.1	26779517	26786505	-	Protein of unknown function (DUF544)
						Sc01g008840.1	26770750	26775780	-	Phospholipase D C terminal
						Sc01g008830.1	26769670	26770300	-	Core histone H2A/H2B/H3/H4
Chr1	26780000	26800000	20001	309	2
						Sc01g008850.1	26779517	26786505	-	Protein of unknown function (DUF544)
						Sc01g008860.1	26796956	26798174	+	Staygreen protein
Chr1	26860000	26880000	20001	320	6
						Sc01g008940.1	26875404	26877914	-	Subtilase family
						Sc01g008920.1	26870361	26870954	+	Reverse transcriptase (RNA-dependent DNA polymerase)
						Sc01g008930.1	26871781	26874057	-	Subtilase family
						Sc01g008950.1	26879912	26882324	-	Subtilase family
						Sc01g008900.1	26862611	26864436	+	non-haem dioxygenase in morphine synthesis N-terminal
						Sc01g008910.1	26864479	26866254	-	D-isomer specific 2-hydroxyacid dehydrogenase, NAD binding domain
Chr1	26880000	26900000	20001	323	4
						Sc01g008980.1	26896930	26913039	+	--
						Sc01g008960.1	26885502	26889242	-	NUDIX domain
						Sc01g008950.1	26879912	26882324	-	Subtilase family
						Sc01g008970.1	26893757	26894879	+	WRC
Chr1	26920000	26940000	20001	315	5
						Sc01g008990.1	26919948	26922545	+	Triose-phosphate Transporter family
						Sc01g009020.1	26929750	26933611	-	SNARE associated Golgi protein
						Sc01g009030.1	26938624	26955480	+	Sodium Bile acid symporter family
						Sc01g009000.1	26925136	26925741	-	Plastocyanin-like domain
						Sc01g009010.1	26926577	26928437	+	Voltage-dependent anion channel
Chr1	26940000	26960000	20001	311	2
						Sc01g009040.1	26954768	26955162	-	--
						Sc01g009030.1	26938624	26955480	+	Sodium Bile acid symporter family
Chr1	27040000	27060000	20001	311	2
						Sc01g009080.1	27045111	27045848	+	MatE
						Sc01g009090.1	27057413	27060611	+	ACT domain
Chr1	27600000	27620000	20001	313	2
						Sc01g009500.1	27606722	27611326	+	No apical meristem (NAM) protein
						Sc01g009510.1	27614538	27620809	-	Pentapeptide repeats (8 copies)
Chr1	27920000	27940000	20001	308	4
						Sc01g009680.1	27920381	27920554	+	Domain of unknown function (DUF4535)
						Sc01g009690.1	27921575	27923830	-	--
						Sc01g009700.1	27928659	27930127	+	--
						Sc01g009710.1	27938494	27950010	+	PPR repeat family
Chr1	2820000	2840000	20001	315	3
						Sc01g001100.1	2824233	2827023	+	Putative tRNA binding domain
						Sc01g001090.1	2808032	2822286	+	Maintenance of mitochondrial structure and function
						Sc01g001110.1	2827256	2827873	+	AN1-like Zinc finger
Chr1	29580000	29600000	20001	372	4
						Sc01g011260.1	29582035	29583507	+	Transferase family
						Sc01g011270.1	29586570	29589161	+	Transferase family
						Sc01g011290.3	29599812	29605156	-	Leucine Rich repeats (2 copies)
						Sc01g011280.1	29591501	29598750	+	Nuclear transport factor 2 (NTF2) domain
Chr1	2980000	3000000	20001	313	2
						Sc01g001210.1	2979296	2985158	+	Mlo family
						Sc01g001220.1	2986676	2988846	-	PPR repeat family
Chr1	30260000	30280000	20001	306	3
						Sc01g011980.1	30268656	30271035	+	Reversibly glycosylated polypeptide
						Sc01g011970.1	30264223	30267346	+	Cytochrome P450
						Sc01g011990.1	30274106	30279810	-	N2,N2-dimethylguanosine tRNA methyltransferase
Chr1	30560000	30580000	20001	316	7
						Sc01g012320.2	30567698	30570832	+	6-phosphogluconate dehydrogenase, C-terminal domain
						Sc01g012360.1	30579243	30580785	-	Biogenesis of lysosome-related organelles complex-1 subunit 2
						Sc01g012300.1	30560628	30561600	+	bZIP transcription factor
						Sc01g012330.1	30572395	30573084	-	--
						Sc01g012350.1	30578047	30578915	-	--
						Sc01g012310.2	30563632	30566187	+	Glycosyl transferase family 8
						Sc01g012340.1	30574540	30574827	-	--
Chr1	30820000	30840000	20001	353	4
						Sc01g012610.1	30816149	30820910	-	Protein of unknown function (DUF2854)
						Sc01g012630.1	30833556	30835598	-	Uncharacterized protein family UPF0016
						Sc01g012640.1	30837735	30841112	-	14-3-3 protein
						Sc01g012620.1	30821862	30831551	-	Zinc-finger domain of monoamine-oxidase A repressor R1
Chr1	30840000	30860000	20001	374	3
						Sc01g012650.1	30841648	30846192	+	Cytochrome c oxidase biogenesis protein Cmc1 like
						Sc01g012660.1	30847641	30854735	-	TCP-1/cpn60 chaperonin family
						Sc01g012640.1	30837735	30841112	-	14-3-3 protein
Chr1	32380000	32400000	20001	373	3
						Sc01g014280.1	32380081	32384517	-	DJ-1/PfpI family
						Sc01g014300.1	32390149	32396348	-	AAA domain
						Sc01g014290.1	32385424	32387837	+	PPR repeat
Chr1	32740000	32760000	20001	355	5
						Sc01g014750.1	32756089	32758158	+	HSF-type DNA-binding
						Sc01g014760.1	32759731	32774537	+	Triose-phosphate Transporter family
						Sc01g014730.1	32746030	32749529	-	GDSL/SGNH-like Acyl-Esterase family found in Pmr5 and Cas1p
						Sc01g014720.1	32742704	32746026	+	Protein kinase domain
						Sc01g014740.1	32752153	32754070	-	Hsp20/alpha crystallin family
Chr1	32960000	32980000	20001	373	3
						Sc01g015050.1	32975356	32983000	-	Haloacid dehalogenase-like hydrolase
						Sc01g015030.1	32955007	32968998	-	Helicase associated domain (HA2)
						Sc01g015040.1	32971715	32974276	+	Protein of unknown function (DUF688)
Chr1	32980000	33000000	20001	372	4
						Sc01g015080.1	32999817	33000969	-	--
						Sc01g015070.1	32993587	32999688	+	--
						Sc01g015060.1	32988727	32992456	-	14-3-3 protein
						Sc01g015050.1	32975356	32983000	-	Haloacid dehalogenase-like hydrolase
Chr1	3500000	3520000	20001	309	1
						Sc01g001570.1	3516811	3517167	-	--
Chr1	3560000	3580000	20001	306	1
						Sc01g001590.1	3567021	3578579	-	Endonuclease/Exonuclease/phosphatase family
Chr1	3640000	3660000	20001	314	2
						Sc01g001680.1	3651848	3655429	-	Protein of unknown function (DUF1666)
						Sc01g001670.2	3646604	3648705	-	--
Chr1	36480000	36500000	20001	313	3
						Sc01g019870.1	36495011	36496720	+	--
						Sc01g019860.1	36486157	36494332	+	Starch synthase catalytic domain
						Sc01g019850.2	36481020	36483370	+	Phenazine biosynthesis-like protein
Chr1	36520000	36540000	20001	313	4
						Sc01g019880.3	36506220	36522487	-	--
						Sc01g019900.1	36535266	36535859	-	Protein kinase domain
						Sc01g019910.1	36535866	36539093	+	LSM domain
						Sc01g019890.1	36527495	36535109	+	--
Chr1	36540000	36560000	20001	314	4
						Sc01g019930.1	36542450	36542826	-	RWP-RK domain
						Sc01g019920.1	36540895	36542230	+	--
						Sc01g019940.2	36552532	36556206	+	--
						Sc01g019950.1	36558359	36566639	-	Alpha/beta hydrolase family
Chr1	36600000	36620000	20001	318	4
						Sc01g020000.1	36619544	36621113	+	ZF-HD protein dimerisation region
						Sc01g019980.3	36607417	36610753	+	Protein of unknown function (DUF3675)
						Sc01g019970.1	36596438	36602229	+	GDA1/CD39 (nucleoside phosphatase) family
						Sc01g019990.1	36613486	36613918	+	--
Chr1	36700000	36720000	20001	308	4
						Sc01g020130.1	36707561	36708415	+	TB2/DP1, HVA22 family
						Sc01g020140.1	36708440	36709489	+
						Sc01g020150.1	36710080	36720501	+	Regulator of chromosome condensation (RCC1) repeat
						Sc01g020120.1	36703759	36705441	+	TCP family transcription factor
Chr1	36720000	36740000	20001	366	4
						Sc01g020170.1	36729542	36730621	-	--
						Sc01g020180.1	36739005	36742242	-	Kelch motif
						Sc01g020150.1	36710080	36720501	+	Regulator of chromosome condensation (RCC1) repeat
						Sc01g020160.1	36722861	36725294	+	S4 domain
Chr1	36960000	36980000	20001	318	1
						Sc01g020450.1	36975378	36976812	+	POT family
Chr1	37220000	37240000	20001	324	3
						Sc01g020740.6	37230927	37236841	+	--
						Sc01g020730.1	37222256	37227167	-	IncA protein
						Sc01g020750.1	37238173	37239918	-	Glycosyltransferase family 92
Chr1	37800000	37820000	20001	318	6
						Sc01g021420.1	37806967	37809034	+	PRA1 family protein
						Sc01g021440.1	37817530	37819065	-	--
						Sc01g021430.1	37809513	37815571	-	Zinc finger, C3HC4 type (RING finger)
						Sc01g021410.1	37801593	37804459	+	Transmembrane amino acid transporter protein
						Sc01g021450.2	37819858	37823011	+	RNA polymerase III subunit Rpc25
						Sc01g021400.1	37797672	37801394	-	Signal recognition particle 9 kDa protein (SRP9)
Chr1	37820000	37840000	20001	315	4
						Sc01g021450.2	37819858	37823011	+	RNA polymerase III subunit Rpc25
						Sc01g021460.1	37825084	37830185	+	F-box domain
						Sc01g021480.1	37839477	37840714	+	AUX/IAA family
						Sc01g021470.1	37832738	37834751	-	AUX/IAA family
Chr1	37840000	37860000	20001	313	4
						Sc01g021510.5	37854503	37858252	-	--
						Sc01g021500.1	37848084	37853772	-	Helix-loop-helix DNA-binding domain
						Sc01g021490.1	37842564	37846817	+	Thioredoxin-like [2Fe-2S] ferredoxin
						Sc01g021480.1	37839477	37840714	+	AUX/IAA family
Chr1	37900000	37920000	20001	306	3
						Sc01g021600.1	37917756	37920149	-	zinc-binding in reverse transcriptase
						Sc01g021590.1	37908560	37911292	-	Protein of unknown function (DUF506)
						Sc01g021580.1	37894728	37903368	-	Guanylate-binding protein, N-terminal domain
Chr1	3860000	3880000	20001	374	2
						Sc01g001850.1	3866672	3867389	-	Probable lipid transfer
						Sc01g001840.1	3860179	3866400	+	Kinesin motor domain
Chr1	38640000	38660000	20001	310	3
						Sc01g022670.3	38636650	38647439	-	STAG domain
						Sc01g022680.1	38650710	38653682	+	RhoGAP domain
						Sc01g022690.1	38654197	38654637	-	--
Chr1	38660000	38680000	20001	312	3
						Sc01g022720.1	38678757	38680553	+	F-box domain
						Sc01g022700.1	38666261	38670902	-	RNA recognition motif. (a.k.a. RRM, RBD, or RNP domain)
						Sc01g022710.2	38673495	38677405	+	U1 zinc finger
Chr1	38680000	38700000	20001	314	4
						Sc01g022720.1	38678757	38680553	+	F-box domain
						Sc01g022740.2	38687702	38690488	-	--
						Sc01g022750.1	38692487	38712902	+	Trypsin
						Sc01g022730.1	38681172	38685584	+	short chain dehydrogenase
Chr1	38720000	38740000	20001	314	3
						Sc01g022790.1	38729056	38732812	+	Tub family
						Sc01g022800.1	38733068	38733984	-	--
						Sc01g022780.1	38720490	38725832	-	Sodium/hydrogen exchanger family
Chr1	38740000	38760000	20001	314	3
						Sc01g022830.1	38754226	38762406	-	Zinc-ribbon
						Sc01g022820.1	38749994	38753213	-	CCT motif
						Sc01g022810.1	38743835	38747897	+	Leucine Rich repeats (2 copies)
Chr1	38760000	38780000	20001	308	7
						Sc01g022850.1	38765433	38766948	-	Ubiquitin-2 like Rad60 SUMO-like
						Sc01g022880.1	38773839	38774471	-	Glutaredoxin
						Sc01g022830.1	38754226	38762406	-	Zinc-ribbon
						Sc01g022840.1	38763772	38764140	+	--
						Sc01g022890.1	38777898	38780603	+	OTU-like cysteine protease
						Sc01g022870.1	38771826	38772131	-	Glutaredoxin
						Sc01g022860.1	38767249	38768253	-
Chr1	39540000	39560000	20001	353	4
						Sc01g024080.1	39539726	39540904	+	Retrotransposon gag protein
						Sc01g024110.1	39559777	39562939	-	ADP-ribosylation factor family
						Sc01g024100.1	39556838	39557302	-	Domain of unknown function (DUF4228)
						Sc01g024090.1	39552063	39552914	-	--
Chr1	39800000	39820000	20001	307	5
						Sc01g024380.1	39804567	39809429	-	Eukaryotic protein of unknown function (DUF846)
						Sc01g024390.1	39810600	39812346	+	Glycosyl transferase family 8
						Sc01g024400.1	39813521	39817024	-	PPR repeat
						Sc01g024370.1	39799539	39800573	-	Myb-like DNA-binding domain
						Sc01g024410.1	39818386	39821386	-	ADP-ribosylation factor family
Chr1	39840000	39860000	20001	309	7
						Sc01g024440.1	39837186	39843703	+	HCO3- transporter family
						Sc01g024500.1	39859079	39863716	-	Protein kinase domain
						Sc01g024460.1	39845521	39846140	-	--
						Sc01g024450.1	39839930	39843378	-	--
						Sc01g024490.1	39854954	39856796	-	Glycosyl hydrolases family 28
						Sc01g024470.1	39849584	39850242	-	--
						Sc01g024480.1	39852819	39853187	-	--
Chr1	40180000	40200000	20001	348	3
						Sc01g025050.1	40188165	40190710	+	No apical meristem (NAM) protein
						Sc01g025060.2	40198573	40199833	+	No apical meristem (NAM) protein
						Sc01g025040.1	40180975	40184692	+	Endonuclease/Exonuclease/phosphatase family
Chr1	40220000	40240000	20001	374	4
						Sc01g025100.1	40222874	40223450	-	--
						Sc01g025090.1	40221614	40222843	-	B3 DNA binding domain
						Sc01g025120.1	40239019	40247677	-	Myb-like DNA-binding domain
						Sc01g025110.1	40233404	40235441	-	Inorganic pyrophosphatase
Chr1	40240000	40260000	20001	373	5
						Sc01g025130.1	40247694	40248494	-	--
						Sc01g025120.1	40239019	40247677	-	Myb-like DNA-binding domain
						Sc01g025140.1	40250110	40251707	-	CAAD domains of cyanobacterial aminoacyl-tRNA synthetase
						Sc01g025150.1	40253717	40256006	-	Helix-loop-helix DNA-binding domain
						Sc01g025160.5	40259498	40262626	-	Cation efflux family
Chr1	40320000	40340000	20001	315	4
						Sc01g025290.1	40326876	40327798	+	Domain of unknown function (DUF4228)
						Sc01g025300.1	40337867	40340938	-	--
						Sc01g025280.1	40323890	40324336	-	--
						Sc01g025270.1	40317967	40320604	-	RNA recognition motif. (a.k.a. RRM, RBD, or RNP domain)
Chr1	4040000	4060000	20001	316	2
						Sc01g002020.1	4049166	4074178	-	Pyridoxal-phosphate dependent enzyme
						Sc01g002010.1	4037830	4044010	-	tRNA synthetases class I (W and Y)
Chr1	40980000	41000000	20001	306	2
						Sc01g026150.1	40991571	40996605	+	Mitochondrial carrier protein
						Sc01g026140.1	40987355	40988144	-	--
Chr1	41060000	41080000	20001	307	4
						Sc01g026310.1	41077842	41081730	-	BTB/POZ domain
						Sc01g026290.1	41073340	41075509	+	CAAD domains of cyanobacterial aminoacyl-tRNA synthetase
						Sc01g026300.1	41075924	41076277	-	Translation initiation factor 1A / IF-1
						Sc01g026280.1	41069665	41072045	+	GDSL-like Lipase/Acylhydrolase
Chr1	41240000	41260000	20001	319	3
						Sc01g026560.1	41259890	41265746	+	D-isomer specific 2-hydroxyacid dehydrogenase, NAD binding domain
						Sc01g026540.1	41244148	41246696	+	Aminotransferase class I and II
						Sc01g026550.1	41250724	41253748	-	Heavy-metal-associated domain
Chr1	41460000	41480000	20001	311	2
						Sc01g026880.1	41472004	41477864	-	Protein kinase domain
						Sc01g026870.1	41464096	41470837	-	Signal peptide peptidase
Chr1	41580000	41600000	20001	323	4
						Sc01g027040.1	41589184	41594363	+	Protein kinase domain
						Sc01g027050.1	41599521	41601346	-	--
						Sc01g027020.1	41583326	41585941	+	Kelch motif
						Sc01g027030.2	41586761	41588495	-	--
Chr1	42040000	42060000	20001	308	4
						Sc01g027620.1	42046224	42047711	-	2OG-Fe(II) oxygenase superfamily
						Sc01g027640.1	42053335	42054348	+	alpha/beta hydrolase fold
						Sc01g027630.1	42050639	42051676	+	alpha/beta hydrolase fold
						Sc01g027610.1	42037102	42042710	+	Glycosyl transferase family 8
Chr1	42440000	42460000	20001	352	2
						Sc01g028120.1	42453354	42454162	-	--
						Sc01g028110.1	42451083	42452082	+	--
Chr1	4900000	4920000	20001	322	3
						Sc01g002600.1	4895917	4900018	-	Single-strand binding protein family
						Sc01g002620.1	4917765	4921757	+	Kinesin motor domain
						Sc01g002610.1	4901650	4909018	-	C3HC zinc finger-like
Chr1	4920000	4940000	20001	327	3
						Sc01g002620.1	4917765	4921757	+	Kinesin motor domain
						Sc01g002640.1	4928811	4934956	-	Histone-like transcription factor (CBF/NF-Y) and archaeal histone
						Sc01g002630.1	4926448	4927624	-	Protein of unknown function, DUF617
Chr1	4960000	4980000	20001	323	3
						Sc01g002670.1	4975722	4976268	-	--
						Sc01g002660.1	4965611	4972860	+	E1-E2 ATPase
						Sc01g002650.1	4965023	4965495	+
Chr1	6620000	6640000	20001	313	1
						Sc01g003790.1	6622806	6627698	-	CobW/HypB/UreG, nucleotide-binding domain
Chr1	6640000	6660000	20001	314	2
						Sc01g003810.1	6648374	6650928	+	Glycosyl hydrolase family 1
						Sc01g003800.1	6641094	6645667	+	Glycosyl hydrolase family 1
Chr1	6660000	6680000	20001	315	2
						Sc01g003820.2	6662062	6664818	+	--
						Sc01g003830.1	6669303	6671261	+	C2H2-type zinc finger
Chr1	6740000	6760000	20001	310	5
						Sc01g003890.1	6741287	6743911	-	Glycosyl hydrolase family 79, N-terminal domain
						Sc01g003900.1	6748011	6749818	+	PPR repeat
						Sc01g003880.1	6739434	6740498	+	--
						Sc01g003910.1	6750034	6752951	-	Leucine Rich repeats (2 copies)
						Sc01g003920.1	6754432	6756420	+	Remorin, C-terminal region
Chr1	6920000	6940000	20001	315	2
						Sc01g004010.1	6926045	6927761	+	Peroxidase
						Sc01g004020.1	6930918	6935833	+	Chorismate mutase type II
Chr1	6940000	6960000	20001	334	5
						Sc01g004030.1	6942557	6944897	+	Protein of unknown function, DUF538
						Sc01g004050.1	6951943	6955670	+	WD domain, G-beta repeat
						Sc01g004060.1	6955719	6956421	+
						Sc01g004040.1	6944898	6949507	-	Uncharacterised ACR, YagE family COG1723
						Sc01g004070.1	6957304	6968963	-	Amino acid kinase family
Chr1	7060000	7080000	20001	333	2
						Sc01g004120.1	7069018	7074737	+	DHHC palmitoyltransferase
						Sc01g004130.1	7075546	7078119	-	--
Chr1	7080000	7100000	20001	334	3
						Sc01g004160.1	7097060	7101178	-	Piwi domain
						Sc01g004140.1	7082917	7084984	+	--
						Sc01g004150.5	7089031	7093037	+	Prefoldin subunit
Chr1	7360000	7380000	20001	311	1
						Sc01g004340.1	7370939	7373794	-	Xyloglucan fucosyltransferase
Chr1	7560000	7580000	20001	309	2
						Sc01g004430.1	7571627	7573294	+	Pollen allergen
						Sc01g004440.1	7575198	7579929	-	SRF-type transcription factor (DNA-binding and dimerisation domain)
Chr1	7700000	7720000	20001	328	2
						Sc01g004550.1	7713559	7714446	-	Ring finger domain
						Sc01g004540.1	7688689	7710388	+	GMC oxidoreductase
Chr1	7800000	7820000	20001	315	2
						Sc01g004620.1	7795083	7800338	-	HEAT repeat
						Sc01g004630.1	7813808	7861035	-	Glycosyl hydrolases family 17
Chr1	8000000	8020000	20001	323	5
						Sc01g004710.1	8000062	8005790	+	TAFII55 protein conserved region
						Sc01g004740.1	8011846	8017320	+	RNA recognition motif. (a.k.a. RRM, RBD, or RNP domain)
						Sc01g004730.1	8009485	8011342	-	Yippee zinc-binding/DNA-binding /Mis18, centromere assembly
						Sc01g004750.1	8018539	8022175	+	OPT oligopeptide transporter protein
						Sc01g004720.1	8006371	8009055	+	PPR repeat
Chr1	8020000	8040000	20001	307	3
						Sc01g004750.1	8018539	8022175	+	OPT oligopeptide transporter protein
						Sc01g004760.1	8023227	8027729	-	Armadillo/beta-catenin-like repeat
						Sc01g004770.1	8027871	8029038	-
Chr1	8300000	8320000	20001	334	1
						Sc01g004950.1	8297390	8313050	-	Leucine Rich repeats (2 copies)
Chr1	8360000	8380000	20001	335	1
						Sc01g004960.1	8363925	8364491	-	Leucine Rich repeats (2 copies)
Chr1	8900000	8920000	20001	312	3
						Sc01g005120.1	8907498	8911364	-	Leucine Rich repeats (2 copies)
						Sc01g005100.1	8900826	8903155	-	SSXT protein (N-terminal region)
						Sc01g005110.1	8904587	8906969	+	--
Chr1	9120000	9140000	20001	309	2
						Sc01g005230.2	9134314	9139194	+	RNA recognition motif. (a.k.a. RRM, RBD, or RNP domain)
						Sc01g005220.1	9117172	9131580	-	Transcription factor IIIC subunit delta N-term
Chr2	1040000	1060000	20001	349	4
						Sc02g000690.1	1042553	1045960	-	--
						Sc02g000710.1	1051885	1053500	+	--
						Sc02g000680.1	1035832	1040481	-	RWP-RK domain
						Sc02g000700.1	1048469	1051755	-	SAC3/GANP/Nin1/mts3/eIF-3 p25 family
Chr2	10640000	10660000	20001	374	2
						Sc02g012810.1	10644743	10648580	+	Protein kinase domain
						Sc02g012820.1	10649099	10658512	+	PCI domain
Chr2	10700000	10720000	20001	366	4
						Sc02g012850.1	10704172	10711764	+	Vacuolar protein sorting-associated protein 26
						Sc02g012840.2	10697436	10702828	+	Protein kinase domain
						Sc02g012870.1	10719607	10724907	+	Myb-like DNA-binding domain
						Sc02g012860.1	10715193	10717955	-	PPR repeat family
Chr2	10720000	10740000	20001	326	4
						Sc02g012890.1	10731580	10738258	+	Tryptophan/tyrosine permease family
						Sc02g012870.1	10719607	10724907	+	Myb-like DNA-binding domain
						Sc02g012900.1	10738487	10744835	+	50S ribosome-binding GTPase
						Sc02g012880.1	10727125	10729417	+	C2H2-type zinc finger
Chr2	10960000	10980000	20001	365	2
						Sc02g013220.1	10965079	10976846	+	Glycosyl hydrolases family 38 C-terminal domain
						Sc02g013230.1	10978041	10984080	+	Protein kinase domain
Chr2	11440000	11460000	20001	310	4
						Sc02g013700.1	11445992	11447622	+	--
						Sc02g013690.1	11441220	11444136	-	Protein of unknown function (DUF1298)
						Sc02g013720.1	11459673	11463992	-	Phosphatidylinositol 3- and 4-kinase
						Sc02g013710.1	11455352	11458750	+	Pectinesterase
Chr2	12660000	12680000	20001	307	5
						Sc02g015110.1	12656286	12661541	+	Peptidase family M20/M25/M40
						Sc02g015120.1	12667252	12668645	+	AP2 domain
						Sc02g015150.1	12678444	12681743	+	--
						Sc02g015130.1	12670492	12676041	+	Aminoacyl-tRNA editing domain
						Sc02g015140.1	12676035	12678369	-	Ring finger domain
Chr2	12680000	12700000	20001	314	1
						Sc02g015150.1	12678444	12681743	+	--
Chr2	13020000	13040000	20001	317	7
						Sc02g015520.1	13029086	13029810	-	Gamma-thionin family
						Sc02g015500.2	13023400	13027770	+	Pheophorbide a oxygenase
						Sc02g015550.1	13037948	13039956	+	ATP synthase subunit C
						Sc02g015510.1	13028018	13028347	-	Double zinc ribbon
						Sc02g015490.1	13015872	13020512	+	Plant protein of unknown function (DUF869)
						Sc02g015530.1	13031276	13031956	-	Ring finger domain
						Sc02g015540.1	13032339	13035557	-	BTB/POZ domain
Chr2	13060000	13080000	20001	309	3
						Sc02g015580.1	13059012	13064875	+	Peptidase family M20/M25/M40
						Sc02g015600.1	13073506	13076501	+	MuDR family transposase
						Sc02g015590.1	13064977	13071249	-	Delta-aminolevulinic acid dehydratase
Chr2	13260000	13280000	20001	322	3
						Sc02g015810.1	13272244	13276120	+	Cyclin, N-terminal domain
						Sc02g015820.1	13276861	13280466	+	Peptidase S24-like
						Sc02g015800.1	13262006	13267032	-	ATPase family associated with various cellular activities (AAA)
Chr2	13280000	13300000	20001	328	3
						Sc02g015830.2	13289632	13292314	+	Transmembrane amino acid transporter protein
						Sc02g015820.1	13276861	13280466	+	Peptidase S24-like
						Sc02g015840.1	13299509	13302806	+	Transmembrane amino acid transporter protein
Chr2	13580000	13600000	20001	311	4
						Sc02g016080.1	13587344	13591478	+	Protein kinase domain
						Sc02g016100.2	13594849	13598639	-	--
						Sc02g016110.1	13599814	13601640	-	Ribosomal protein L24e
						Sc02g016090.1	13593777	13595102	+	Cyanobacterial and plastid NDH-1 subunit M
Chr2	13600000	13620000	20001	315	6
						Sc02g016120.1	13601824	13605162	+	--
						Sc02g016110.1	13599814	13601640	-	Ribosomal protein L24e
						Sc02g016160.1	13616747	13620505	+	Putative S-adenosyl-L-methionine-dependent methyltransferase
						Sc02g016150.1	13610270	13610722	+	EF hand
						Sc02g016130.1	13605573	13608275	+	--
						Sc02g016140.1	13608335	13609363	+	--
Chr2	13620000	13640000	20001	316	3
						Sc02g016180.1	13633357	13634672	+	Sugar efflux transporter for intercellular exchange
						Sc02g016160.1	13616747	13620505	+	Putative S-adenosyl-L-methionine-dependent methyltransferase
						Sc02g016170.2	13623285	13629510	+	PHD-finger
Chr2	14200000	14220000	20001	307	4
						Sc02g016600.1	14206732	14210273	-	GDSL/SGNH-like Acyl-Esterase family found in Pmr5 and Cas1p
						Sc02g016610.1	14213406	14216740	-	Serine carboxypeptidase
						Sc02g016590.1	14202351	14203849	-	Fatty acid desaturase
						Sc02g016580.1	14197921	14200054	-	Cytochrome P450
Chr2	14220000	14240000	20001	307	3
						Sc02g016620.1	14223737	14227821	-	Uncharacterised BCR, YhbC family COG0779
						Sc02g016630.1	14230700	14231896	+	Oxidoreductase-like protein, N-terminal
						Sc02g016640.1	14232770	14240984	+	Sec1 family
Chr2	1440000	1460000	20001	374	2
						Sc02g001310.1	1456205	1460709	+	Galactosyltransferase
						Sc02g001300.1	1449993	1455328	-	HAT (Half-A-TPR) repeat
Chr2	14780000	14800000	20001	307	3
						Sc02g017170.1	14782340	14787902	-	bZIP transcription factor
						Sc02g017160.1	14778235	14780161	-	--
						Sc02g017180.1	14795402	14796627	+	Protein of unknown function (DUF677)
Chr2	14960000	14980000	20001	323	2
						Sc02g017250.1	14958912	14966136	+	Cellulose synthase
						Sc02g017260.1	14966404	14975832	-	--
Chr2	14980000	15000000	20001	316	3
						Sc02g017280.1	14990575	14995633	-	Protein of unknown function (DUF502)
						Sc02g017290.1	14996495	14998434	+	UTP15 C terminal
						Sc02g017270.1	14982047	14989131	+	RNA recognition motif. (a.k.a. RRM, RBD, or RNP domain)
Chr2	16140000	16160000	20001	325	3
						Sc02g018170.1	16149047	16149932	-	Domain of unknown function (DUF4371)
						Sc02g018160.1	16132315	16141390	-	Thioredoxin
						Sc02g018180.1	16153384	16156072	-	Terpene synthase family, metal binding domain
Chr2	16160000	16180000	20001	310	1
						Sc02g018190.1	16162676	16168016	-	Glycosyltransferase family 10 (fucosyltransferase)
Chr2	16200000	16220000	20001	325	2
						Sc02g018220.1	16215306	16225307	+	Auxin responsive protein
						Sc02g018210.3	16202793	16207155	-	--
Chr2	16420000	16440000	20001	328	1
						Sc02g018340.1	16435100	16439797	+	Alkaline and neutral invertase
Chr2	16520000	16540000	20001	374	1
						Sc02g018410.1	16532457	16535933	-	Deoxynucleoside kinase
Chr2	16560000	16580000	20001	344	2
						Sc02g018440.1	16563393	16563871	+	Protein of unknown function (DUF581)
						Sc02g018450.1	16565629	16567012	-	Myb-like DNA-binding domain
Chr2	16640000	16660000	20001	327	2
						Sc02g018500.1	16631656	16642566	+	GDP-fucose protein O-fucosyltransferase
						Sc02g018510.1	16657537	16659244	-	Glycosyl hydrolases family 28
Chr2	16780000	16800000	20001	315	1
						Sc02g018520.1	16789570	16794400	+	--
Chr2	16920000	16940000	20001	316	1
						Sc02g018540.1	16921860	16924166	+	Prefoldin subunit
Chr2	1800000	1820000	20001	313	3
						Sc02g001800.1	1816969	1820986	-	Det1 complexing ubiquitin ligase
						Sc02g001780.1	1802793	1805313	-	Aminotransferase class I and II
						Sc02g001790.1	1810665	1815576	-	YgbB family
Chr2	1820000	1840000	20001	312	6
						Sc02g001810.1	1822096	1825264	+	--
						Sc02g001830.1	1827347	1831323	+	Protein kinase domain
						Sc02g001820.1	1825320	1825947	+	--
						Sc02g001840.1	1831707	1835644	-	Glycosyl hydrolases family 28
						Sc02g001850.1	1837268	1837651	-	--
						Sc02g001800.1	1816969	1820986	-	Det1 complexing ubiquitin ligase
Chr2	1840000	1860000	20001	320	3
						Sc02g001880.1	1847100	1849672	-	PPR repeat family
						Sc02g001860.1	1841781	1843084	+	Fatty acid hydroxylase superfamily
						Sc02g001870.1	1843600	1845343	+	--
Chr2	1860000	1880000	20001	330	2
						Sc02g001890.1	1866804	1870223	+	Protein of unknown function, DUF604
						Sc02g001900.3	1873107	1877254	-	Associated with HOX
Chr2	1880000	1900000	20001	306	2
						Sc02g001920.3	1885168	1890797	-	--
						Sc02g001910.1	1883402	1885186	+	Histidine phosphatase superfamily (branch 1)
Chr2	1960000	1980000	20001	325	3
						Sc02g001950.4	1971668	1974588	+	--
						Sc02g001930.1	1963698	1964521	+	Ring finger domain
						Sc02g001940.1	1966028	1970309	-	PLAC8 family
Chr2	2020000	2040000	20001	313	4
						Sc02g002010.1	2018858	2020591	+	--
						Sc02g002040.1	2036412	2048785	+	short chain dehydrogenase
						Sc02g002030.1	2030347	2032733	+	Major intrinsic protein
						Sc02g002020.1	2021292	2028149	+	Signal peptide peptidase
Chr2	20580000	20600000	20001	334	1
						Sc02g019940.1	20593166	20593684	-	--
Chr2	2060000	2080000	20001	317	3
						Sc02g002070.1	2064808	2068175	-	--
						Sc02g002080.1	2070628	2091211	-	Domain of unknown function (DUF3458)
						Sc02g002060.1	2062142	2063563	-	BTB/POZ domain
Chr2	2080000	2100000	20001	314	2
						Sc02g002090.2	2097359	2101512	+	TIR domain
						Sc02g002080.1	2070628	2091211	-	Domain of unknown function (DUF3458)
Chr2	2100000	2120000	20001	321	5
						Sc02g002100.1	2104760	2107089	-	Ubiquitin-conjugating enzyme
						Sc02g002130.1	2118697	2121857	-	Sin3 binding region of histone deacetylase complex subunit SAP30
						Sc02g002120.1	2113391	2116008	-	Ring finger domain
						Sc02g002090.2	2097359	2101512	+	TIR domain
						Sc02g002110.1	2108188	2111516	-	Ubiquitin-conjugating enzyme
Chr2	2120000	2140000	20001	316	5
						Sc02g002170.1	2137373	2140156	-	CCT motif
						Sc02g002150.1	2126849	2128355	-	--
						Sc02g002140.1	2122033	2126187	-
						Sc02g002130.1	2118697	2121857	-	Sin3 binding region of histone deacetylase complex subunit SAP30
						Sc02g002160.2	2128602	2135571	+	Helicase conserved C-terminal domain
Chr2	2140000	2160000	20001	330	4
						Sc02g002170.1	2137373	2140156	-	CCT motif
						Sc02g002200.1	2159875	2165154	+	Protein tyrosine kinase
						Sc02g002180.1	2141965	2151546	+	Kinesin motor domain
						Sc02g002190.1	2153045	2157243	-	Domain of unknown function (DUF3527)
Chr2	2180000	2200000	20001	307	1
						Sc02g002210.1	2176446	2183950	-	Glutamate-cysteine ligase family 2(GCS2)
Chr2	2200000	2220000	20001	328	3
						Sc02g002220.1	2206024	2210316	+	BAH domain
						Sc02g002240.2	2219790	2226001	+	Domain of unknown function (DUF296)
						Sc02g002230.1	2215024	2217856	+	Uncharacterised protein family (UPF0081)
Chr2	2220000	2240000	20001	320	5
						Sc02g002250.1	2226922	2229197	-	Glutathione peroxidase
						Sc02g002260.1	2229866	2232215	-	Glutathione peroxidase
						Sc02g002280.1	2235054	2239966	-	Plant phosphoribosyltransferase C-terminal
						Sc02g002240.2	2219790	2226001	+	Domain of unknown function (DUF296)
						Sc02g002270.1	2232564	2234255	-	Exostosin family
Chr2	2280000	2300000	20001	324	3
						Sc02g002330.1	2293884	2298530	-	haloacid dehalogenase-like hydrolase
						Sc02g002310.1	2288004	2289506	+	Pyridoxal-phosphate dependent enzyme
						Sc02g002320.1	2290193	2293533	+	Glutathione S-transferase, N-terminal domain
Chr2	23120000	23140000	20001	316	1
						Sc02g020410.1	23084565	23141355	+	DDHD domain
Chr2	2320000	2340000	20001	330	3
						Sc02g002380.1	2329222	2334697	-	N-terminal C2 in EEIG1 and EHBP1 proteins
						Sc02g002370.1	2326980	2327773	+	Tubby C 2
						Sc02g002360.1	2324708	2326089	+	Tubby C 2
Chr2	23480000	23500000	20001	372	2
						Sc02g020470.1	23488020	23488988	-	Retrotransposon gag protein
						Sc02g020480.1	23494946	23497467	+	Protein kinase domain
Chr2	23660000	23680000	20001	311	3
						Sc02g020560.1	23676242	23679605	-	SRF-type transcription factor (DNA-binding and dimerisation domain)
						Sc02g020550.1	23665007	23667691	-	GDSL-like Lipase/Acylhydrolase
						Sc02g020540.1	23660188	23663224	+	--
Chr2	24300000	24320000	20001	327	1
						Sc02g020610.1	24276184	24324708	-	ABC transporter
Chr2	24320000	24340000	20001	340	1
						Sc02g020610.1	24276184	24324708	-	ABC transporter
Chr2	2480000	2500000	20001	331	5
						Sc02g002600.1	2493605	2495166	-	Peroxidase
						Sc02g002590.1	2487074	2489975	-	Peroxidase
						Sc02g002570.1	2480117	2481373	-	Peroxidase
						Sc02g002610.1	2498975	2500933	+	Ribosomal protein L24e
						Sc02g002580.1	2482605	2483825	-	Peroxidase
Chr2	2500000	2520000	20001	316	4
						Sc02g002610.1	2498975	2500933	+	Ribosomal protein L24e
						Sc02g002640.1	2519817	2527870	+	Male gamete fusion factor
						Sc02g002630.1	2510148	2514409	-	Protein of unknown function (DUF4005)
						Sc02g002620.1	2505992	2509612	+	Rhomboid family
Chr2	2520000	2540000	20001	321	3
						Sc02g002660.1	2536861	2549329	-	GPI transamidase subunit PIG-U
						Sc02g002650.1	2527706	2530962	-	Cytochrome P450
						Sc02g002640.1	2519817	2527870	+	Male gamete fusion factor
Chr2	2540000	2560000	20001	318	5
						Sc02g002670.1	2550755	2554037	+	GRAS domain family
						Sc02g002690.1	2556870	2557562	+	Ring finger domain
						Sc02g002680.1	2554233	2555844	-	Cytochrome P450
						Sc02g002660.1	2536861	2549329	-	GPI transamidase subunit PIG-U
						Sc02g002700.1	2558140	2560155	-	Cytochrome P450
Chr2	2560000	2580000	20001	316	4
						Sc02g002720.1	2572120	2575892	+	MBOAT, membrane-bound O-acyltransferase family
						Sc02g002730.1	2576667	2579019	+	BAG domain
						Sc02g002710.1	2565886	2568211	+	Phloem protein 2
						Sc02g002700.1	2558140	2560155	-	Cytochrome P450
Chr2	2580000	2600000	20001	314	2
						Sc02g002750.1	2595604	2598564	+	--
						Sc02g002740.1	2583474	2585039	-	MatE
Chr2	25960000	25980000	20001	331	1
						Sc02g020900.1	25979821	25981239	+	Pectinesterase
Chr2	2600000	2620000	20001	316	3
						Sc02g002770.1	2606785	2612643	+	RanBP1 domain
						Sc02g002760.1	2602871	2606329	+	UAA transporter family
						Sc02g002780.1	2617830	2622088	+
Chr2	2620000	2640000	20001	313	4
						Sc02g002800.1	2635303	2638168	+
						Sc02g002810.2	2638859	2644398	+	Major Facilitator Superfamily
						Sc02g002790.1	2622109	2632980	+	RNA polymerase Rpb1, domain 2
						Sc02g002780.1	2617830	2622088	+
Chr2	26220000	26240000	20001	373	1
						Sc02g020940.1	26219081	26258769	-	Protein of unknown function (DUF1012)
Chr2	2640000	2660000	20001	315	2
						Sc02g002810.2	2638859	2644398	+	Major Facilitator Superfamily
						Sc02g002820.1	2652875	2656386	+	GMC oxidoreductase
Chr2	2660000	2680000	20001	315	2
						Sc02g002830.1	2664747	2669877	+	Hydroxymethylglutaryl-coenzyme A synthase C terminal
						Sc02g002840.1	2676724	2680047	+	Subtilase family
Chr2	2680000	2700000	20001	313	4
						Sc02g002850.1	2682552	2684776	-	RmlD substrate binding domain
						Sc02g002840.1	2676724	2680047	+	Subtilase family
						Sc02g002870.1	2695966	2705500	-	Protein of unknown function (DUF544)
						Sc02g002860.1	2687580	2691678	-	KNOX2 domain
Chr2	27120000	27140000	20001	374	1
						Sc02g021160.1	27132718	27122890	-	tRNA synthetase class II core domain (G, H, P, S and T)
Chr2	2800000	2820000	20001	308	1
						Sc02g003000.1	2797575	2808325	-	Cytochrome P450
Chr2	28620000	28640000	20001	335	1
						Sc02g021420.1	28622395	28620929	-	--
Chr2	2960000	2980000	20001	311	5
						Sc02g003210.1	2978787	2980869	-	PPR repeat
						Sc02g003180.1	2963862	2966581	-	Cornichon protein
						Sc02g003190.1	2967803	2969866	-	--
						Sc02g003200.1	2975403	2977248	-	--
						Sc02g003170.1	2961379	2963099	-	Transcription factor TFIIH complex subunit Tfb5
Chr2	30280000	30300000	20001	318	1
						Sc02g021710.1	30285209	30284490	+	Protein of unknown function (DUF640)
Chr2	31020000	31040000	20001	311	1
						Sc02g021790.1	31037617	31036751	+	Retroviral aspartyl protease
Chr2	33620000	33640000	20001	330	1
						Sc02g022330.1	33633989	33620463	-	BRO1-like domain
Chr2	3500000	3520000	20001	310	1
						Sc02g003750.1	3510233	3510879	+	Domain of unknown function (DUF4535)
Chr2	3540000	3560000	20001	310	3
						Sc02g003760.1	3536505	3541698	+	HIT zinc finger
						Sc02g003770.1	3543247	3543912	+	Heavy-metal-associated domain
						Sc02g003780.1	3547635	3552186	-	MSP (Major sperm protein) domain
Chr2	35480000	35500000	20001	313	1
						Sc02g022780.1	35496935	35493523	+	--
Chr2	3600000	3620000	20001	309	1
						Sc02g003820.1	3611776	3621390	-	Pex19 protein family
Chr2	3660000	3680000	20001	316	3
						Sc02g003850.1	3666792	3669159	-	EamA-like transporter family
						Sc02g003870.3	3674743	3677370	-	--
						Sc02g003860.1	3671114	3673692	+	PPR repeat family
Chr2	3900000	3920000	20001	323	3
						Sc02g004110.1	3907534	3908532	-	AP2 domain
						Sc02g004100.1	3897228	3902275	-	NUDIX domain
						Sc02g004120.1	3911814	3912833	-	AP2 domain
Chr2	40000	60000	20001	360	3
						Sc02g000040.1	47959	50433	+	Glycosyl hydrolases family 17
						Sc02g000030.3	42541	46658	+	Starch synthase catalytic domain
						Sc02g000050.1	51013	59773	-	Ubiquitin carboxyl-terminal hydrolase
Chr2	4040000	4060000	20001	315	4
						Sc02g004260.1	4040565	4042588	-	FAD binding domain
						Sc02g004250.1	4039237	4040212	+	--
						Sc02g004270.1	4052716	4054091	+	Transferase family
						Sc02g004280.1	4056964	4059652	+	--
Chr2	4060000	4080000	20001	313	3
						Sc02g004300.1	4069330	4074331	-	--
						Sc02g004290.1	4065846	4066358	-	--
						Sc02g004310.2	4076625	4082105	+	MSP (Major sperm protein) domain
Chr2	4080000	4100000	20001	317	2
						Sc02g004320.1	4087650	4093370	+	Inhibitor of apoptosis-promoting Bax1
						Sc02g004310.2	4076625	4082105	+	MSP (Major sperm protein) domain
Chr2	4160000	4180000	20001	314	5
						Sc02g004410.1	4147922	4164317	-	Clp protease
						Sc02g004440.1	4170797	4175304	-	Amidohydrolase family
						Sc02g004450.1	4179337	4184089	+	--
						Sc02g004430.1	4168736	4170516	+	--
						Sc02g004420.1	4165775	4167242	-	Glycosyl hydrolases family 28
Chr2	4180000	4200000	20001	307	2
						Sc02g004460.1	4195630	4198815	+	Amino acid permease
						Sc02g004450.1	4179337	4184089	+	--
Chr2	4440000	4460000	20001	317	5
						Sc02g004830.1	4455637	4459058	+	Pectinesterase
						Sc02g004820.1	4450757	4453935	+	Pectinesterase
						Sc02g004790.1	4439924	4442830	-	--
						Sc02g004800.1	4443228	4444716	+	PPR repeat family
						Sc02g004810.1	4448385	4449320	-	--
Chr2	4460000	4480000	20001	319	5
						Sc02g004880.1	4477932	4485704	+	Domain of unknown function DUF221
						Sc02g004850.1	4462246	4464214	-	PPR repeat
						Sc02g004860.1	4465366	4468655	-	Vesicle transport v-SNARE protein N-terminus
						Sc02g004870.1	4469153	4476131	-	Sec7 domain
						Sc02g004840.1	4460159	4462045	+	Protein of unknown function (DUF1997)
Chr2	4520000	4540000	20001	322	4
						Sc02g004970.1	4537865	4538819	-	Plastocyanin-like domain
						Sc02g004940.1	4519552	4524107	-	Protein kinase domain
						Sc02g004960.1	4533084	4537005	-	Domain of unknown function (DUF3598)
						Sc02g004950.1	4526335	4531051	-	WRKY DNA -binding domain
Chr2	4540000	4560000	20001	317	4
						Sc02g005000.1	4555441	4556803	+	Uncharacterized ACR, COG1678
						Sc02g005010.1	4557249	4558633	-	UDP-glucoronosyl and UDP-glucosyl transferase
						Sc02g004980.1	4542653	4544713	-	Plastocyanin-like domain
						Sc02g004990.2	4546790	4553372	-	Chorismate mutase type II
Chr2	4580000	4600000	20001	308	3
						Sc02g005030.1	4578798	4580486	-	Dual specificity phosphatase, catalytic domain
						Sc02g005040.1	4581301	4585741	-	Cyclic nucleotide-binding domain
						Sc02g005050.1	4595237	4601147	+	Cyclic nucleotide-binding domain
Chr2	4600000	4620000	20001	306	5
						Sc02g005050.1	4595237	4601147	+	Cyclic nucleotide-binding domain
						Sc02g005090.1	4615326	4621387	-	AAA domain (Cdc48 subfamily)
						Sc02g005080.1	4612825	4615530	+	PPR repeat family
						Sc02g005060.1	4601410	4604159	+	RING-type zinc-finger
						Sc02g005070.1	4605642	4609367	+	--
Chr2	4640000	4660000	20001	310	4
						Sc02g005150.1	4645182	4647020	-	--
						Sc02g005130.1	4640358	4641005	-	Ring finger domain
						Sc02g005160.1	4650554	4657484	+	Carbohydrate phosphorylase
						Sc02g005140.1	4643399	4644040	-	Ring finger domain
Chr2	4680000	4700000	20001	374	2
						Sc02g005180.1	4682077	4690269	+	Carbohydrate phosphorylase
						Sc02g005190.1	4697174	4709860	+	Carbohydrate phosphorylase
Chr2	4700000	4720000	20001	362	1
						Sc02g005190.1	4697174	4709860	+	Carbohydrate phosphorylase
Chr2	4780000	4800000	20001	310	3
						Sc02g005230.2	4795831	4798969	+	Targeting protein for Xklp2 (TPX2)
						Sc02g005210.1	4782603	4784505	-	C2H2-type zinc finger
						Sc02g005220.2	4786746	4790683	-	--
Chr2	4800000	4820000	20001	312	4
						Sc02g005250.1	4803899	4808856	+	Insulinase (Peptidase family M16)
						Sc02g005270.1	4815416	4817035	-	No apical meristem (NAM) protein
						Sc02g005240.1	4800073	4802202	+	Ribosomal protein S19e
						Sc02g005260.1	4809133	4811458	+	Biotin-requiring enzyme
Chr2	4840000	4860000	20001	336	3
						Sc02g005340.1	4843109	4850950	-	--
						Sc02g005350.1	4853370	4864059	-	Alpha amylase, catalytic domain
						Sc02g005330.1	4838599	4840066	-	UDP-glucoronosyl and UDP-glucosyl transferase
Chr2	4860000	4880000	20001	324	3
						Sc02g005370.1	4873019	4880259	+	--
						Sc02g005350.1	4853370	4864059	-	Alpha amylase, catalytic domain
						Sc02g005360.1	4865599	4870672	-	WD domain, G-beta repeat
Chr2	4900000	4920000	20001	351	3
						Sc02g005400.1	4911913	4914733	-	Serine carboxypeptidase
						Sc02g005410.1	4918562	4919246	+	--
						Sc02g005390.1	4908177	4910932	-	Exo70 exocyst complex subunit
Chr2	4940000	4960000	20001	319	3
						Sc02g005460.1	4952790	4954199	-	Transferase family
						Sc02g005440.1	4939269	4941692	-	Protein of unknown function (DUF1675)
						Sc02g005450.2	4944591	4949594	-	Nuclear transport factor 2 (NTF2) domain
Chr2	4980000	5000000	20001	338	3
						Sc02g005520.1	4999728	5004554	-	NLI interacting factor-like phosphatase
						Sc02g005510.1	4988897	4993736	-	Domain of unknown function (DUF4378)
						Sc02g005500.1	4984077	4985199	+	Bromodomain associated
Chr2	5000000	5020000	20001	339	5
						Sc02g005530.2	5007948	5013374	+	Alpha/beta hydrolase family
						Sc02g005560.2	5017781	5021706	+	PCI domain
						Sc02g005540.2	5013764	5015474	+	--
						Sc02g005520.1	4999728	5004554	-	NLI interacting factor-like phosphatase
						Sc02g005550.1	5016409	5017133	-	Ribosomal L39 protein
Chr2	5080000	5100000	20001	328	5
						Sc02g005660.1	5098120	5100682	+	Uncharacterized conserved protein (DUF2039)
						Sc02g005620.1	5085648	5086255	+	--
						Sc02g005640.1	5091510	5092125	+	--
						Sc02g005650.1	5094020	5096951	+	Carbohydrate-binding protein of the ER
						Sc02g005630.1	5087308	5090125	+	Carbohydrate-binding protein of the ER
Chr2	5200000	5220000	20001	310	5
						Sc02g005790.1	5212998	5214410	-	GRAS domain family
						Sc02g005800.1	5219617	5220614	+	Myb-like DNA-binding domain
						Sc02g005780.1	5207337	5212684	-	N2,N2-dimethylguanosine tRNA methyltransferase
						Sc02g005760.1	5197445	5200685	+	Cytochrome P450
						Sc02g005770.1	5205064	5206573	+	Reversibly glycosylated polypeptide
Chr2	5220000	5240000	20001	354	4
						Sc02g005820.1	5229259	5235266	+	SRF-type transcription factor (DNA-binding and dimerisation domain)
						Sc02g005800.1	5219617	5220614	+	Myb-like DNA-binding domain
						Sc02g005810.1	5221390	5224043	+	--
						Sc02g005830.1	5238544	5243189	+	K-box region
Chr2	5240000	5260000	20001	316	4
						Sc02g005860.1	5256417	5264915	+	HAUS augmin-like complex subunit 5
						Sc02g005850.2	5249214	5254525	-	Ring finger domain
						Sc02g005830.1	5238544	5243189	+	K-box region
						Sc02g005840.3	5244385	5248003	+	DSBA-like thioredoxin domain
Chr2	5260000	5280000	20001	317	4
						Sc02g005870.1	5266590	5268793	+	Pollen proteins Ole e I like
						Sc02g005880.1	5270260	5273314	+	Ribosomal protein L7Ae/L30e/S12e/Gadd45 family
						Sc02g005890.1	5277061	5298132	+	E3 ubiquitin-protein ligase UBR4
						Sc02g005860.1	5256417	5264915	+	HAUS augmin-like complex subunit 5
Chr2	5280000	5300000	20001	309	1
						Sc02g005890.1	5277061	5298132	+	E3 ubiquitin-protein ligase UBR4
Chr2	5300000	5320000	20001	313	3
						Sc02g005900.1	5303236	5306885	+	GDP-fucose protein O-fucosyltransferase
						Sc02g005920.1	5316140	5322324	-	GDP-fucose protein O-fucosyltransferase
						Sc02g005910.1	5308726	5312707	-	--
Chr2	5440000	5460000	20001	357	5
						Sc02g006160.2	5443755	5447568	-	Protein kinase domain
						Sc02g006170.1	5453180	5455150	-	PPR repeat
						Sc02g006150.1	5438360	5442416	+	--
						Sc02g006190.1	5459758	5460134	-	PPR repeat family
						Sc02g006180.1	5456029	5457358	-	--
Chr2	5460000	5480000	20001	374	7
						Sc02g006210.1	5464522	5466635	-	PPR repeat family
						Sc02g006230.1	5471257	5472342	-	Adenosylmethionine decarboxylase
						Sc02g006240.1	5472478	5472729	-	S-adenosyl-l-methionine decarboxylase leader peptide
						Sc02g006200.1	5460334	5463185	-	Sec1 family
						Sc02g006220.1	5468263	5469398	+	Ribosomal RNA-processing protein 7 (RRP7)
						Sc02g006190.1	5459758	5460134	-	PPR repeat family
						Sc02g006250.1	5476141	5481226	-	Rab-GTPase-TBC domain
Chr2	5620000	5640000	20001	306	5
						Sc02g006400.1	5623986	5626654	+	GDSL/SGNH-like Acyl-Esterase family found in Pmr5 and Cas1p
						Sc02g006410.1	5630294	5632100	+	GDSL/SGNH-like Acyl-Esterase family found in Pmr5 and Cas1p
						Sc02g006420.1	5632928	5635990	-	--
						Sc02g006430.1	5637482	5639690	+	--
						Sc02g006390.1	5619923	5620773	-	--
Chr2	5960000	5980000	20001	307	4
						Sc02g006860.1	5970712	5980130	-	HEAT repeat
						Sc02g006850.1	5965252	5967778	-	Enolase C-terminal domain-like
						Sc02g006840.1	5961016	5961255	-	--
						Sc02g006830.1	5959988	5960272	-	Probable lipid transfer
Chr2	6060000	6080000	20001	309	2
						Sc02g006950.1	6079259	6082382	-	ASF1 like histone chaperone
						Sc02g006940.1	6069517	6071948	-	MatE
Chr2	6080000	6100000	20001	308	4
						Sc02g006970.1	6096606	6097113	-	Domain of unknown function (DUF4228)
						Sc02g006960.1	6085331	6095503	-	ATP dependent DNA ligase domain
						Sc02g006950.1	6079259	6082382	-	ASF1 like histone chaperone
						Sc02g006980.2	6099164	6105679	-	Protein tyrosine kinase
Chr2	6220000	6240000	20001	310	3
						Sc02g007200.1	6226380	6227763	-	Helix-loop-helix DNA-binding domain
						Sc02g007220.1	6239923	6243027	-	pfkB family carbohydrate kinase
						Sc02g007210.1	6235340	6238910	+	Protein kinase domain
Chr2	6240000	6260000	20001	310	6
						Sc02g007240.1	6247886	6248618	+	Pathogenesis-related protein Bet v I family
						Sc02g007270.1	6253450	6261185	+	--
						Sc02g007230.1	6243067	6245191	+	EF hand
						Sc02g007250.1	6249632	6250884	+	Pathogenesis-related protein Bet v I family
						Sc02g007260.1	6251164	6253218	-	C2 domain
						Sc02g007220.1	6239923	6243027	-	pfkB family carbohydrate kinase
Chr2	6260000	6280000	20001	321	4
						Sc02g007300.1	6277630	6278953	-	Polyprenyl synthetase
						Sc02g007290.1	6266394	6268727	-	GRAS domain family
						Sc02g007280.1	6263613	6264553	+	--
						Sc02g007270.1	6253450	6261185	+	--
Chr2	6380000	6400000	20001	373	3
						Sc02g007410.1	6393456	6398265	-	Lipase (class 3)
						Sc02g007400.1	6387291	6391288	+	RNA recognition motif. (a.k.a. RRM, RBD, or RNP domain)
						Sc02g007390.1	6379611	6382340	-	Reverse transcriptase-like
Chr2	6400000	6420000	20001	322	3
						Sc02g007430.1	6404736	6408404	-	Glycosyl hydrolases family 17
						Sc02g007440.2	6410420	6417291	+	--
						Sc02g007420.1	6401453	6404127	+	GDSL-like Lipase/Acylhydrolase
Chr2	6420000	6440000	20001	306	2
						Sc02g007460.2	6439138	6442907	+	ADP-ribosylation factor family
						Sc02g007450.1	6428655	6430630	-	Myb-like DNA-binding domain
Chr2	6440000	6460000	20001	322	4
						Sc02g007480.1	6453396	6454868	-	Salt stress response/antifungal
						Sc02g007470.1	6444171	6447181	-	Protein kinase domain
						Sc02g007490.1	6456776	6458154	-	NUDIX domain
						Sc02g007460.2	6439138	6442907	+	ADP-ribosylation factor family
Chr2	6460000	6480000	20001	320	2
						Sc02g007510.1	6476128	6479335	+	Glutamine synthetase, catalytic domain
						Sc02g007500.1	6469618	6474528	-	Reverse transcriptase (RNA-dependent DNA polymerase)
Chr2	6480000	6500000	20001	306	4
						Sc02g007520.1	6480740	6491207	-	JAB1/Mov34/MPN/PAD-1 ubiquitin protease
						Sc02g007550.1	6497618	6499438	+	--
						Sc02g007530.1	6481225	6483094	-	Plant transposase (Ptta/En/Spm family)
						Sc02g007540.1	6493072	6494012	+	--
Chr2	8980000	9000000	20001	320	4
						Sc02g010610.1	8996491	8999788	+	Catalase
						Sc02g010600.1	8991740	8992519	+	--
						Sc02g010580.1	8979973	8986301	+	Ubiquitin family
						Sc02g010590.1	8989061	8989729	+	--
Chr2	9000000	9020000	20001	315	3
						Sc02g010630.1	9010930	9011816	-	Dirigent-like protein
						Sc02g010640.1	9013209	9018549	-	Xylanase inhibitor N-terminal
						Sc02g010620.1	9001067	9010440	+	SacI homology domain
Chr2	9020000	9040000	20001	323	4
						Sc02g010650.1	9020436	9025665	+	Dihydrodipicolinate synthetase family
						Sc02g010660.1	9025932	9028919	-	Protein kinase domain
						Sc02g010680.1	9038694	9050498	-	Lethal giant larvae(Lgl) like, C-terminal
						Sc02g010670.1	9031359	9034726	-	RWP-RK domain
Chr2	9040000	9060000	20001	328	2
						Sc02g010690.1	9056064	9061760	+	Domain of unknown function (DUF4378)
						Sc02g010680.1	9038694	9050498	-	Lethal giant larvae(Lgl) like, C-terminal
Chr2	9080000	9100000	20001	310	5
						Sc02g010740.1	9095395	9097575	+	--
						Sc02g010730.1	9091589	9095347	-	Protein kinase domain
						Sc02g010710.1	9069258	9082809	-	MutL C terminal dimerisation domain
						Sc02g010720.1	9084801	9087329	+	--
						Sc02g010750.1	9098049	9101491	+	--
Chr2	9100000	9120000	20001	313	6
						Sc02g010770.1	9103105	9104790	-	Transmembrane amino acid transporter protein
						Sc02g010790.3	9111614	9115424	-	Protein phosphatase 2C
						Sc02g010800.1	9118479	9122727	+	Receptor family ligand binding region
						Sc02g010760.1	9101535	9102380	+	--
						Sc02g010780.1	9108930	9109768	-	Ribosomal protein L11, RNA binding domain
						Sc02g010750.1	9098049	9101491	+	--
Chr2	9120000	9140000	20001	319	5
						Sc02g010800.1	9118479	9122727	+	Receptor family ligand binding region
						Sc02g010810.1	9123063	9125570	-	Membrane transport protein
						Sc02g010820.1	9131893	9135787	+	Mlo family
						Sc02g010830.1	9137962	9139456	+	Ring finger domain
						Sc02g010840.1	9137962	9143314	-	Alpha and gamma adaptin binding protein p34
Chr2	9220000	9240000	20001	311	3
						Sc02g010980.1	9234687	9235280	-	--
						Sc02g010970.2	9228893	9233033	+	Hydroxymethylglutaryl-coenzyme A reductase
						Sc02g010990.1	9236480	9240668	+	Calcineurin-like phosphoesterase
Chr3	11480000	11500000	20001	374	2
						Sc03g007490.1	11479943	11481476	-	Phloem protein 2
						Sc03g007500.1	11490637	11495073	-	Protein kinase domain
Chr3	12660000	12680000	20001	318	1
						Sc03g007840.1	12678836	12679558	-	VQ motif
Chr3	12880000	12900000	20001	309	1
						Sc03g007880.1	12895082	12898312	-	PLATZ transcription factor
Chr3	1680000	1700000	20001	354	3
						Sc03g001830.3	1680384	1686533	-	Phospholipase/Carboxylesterase
						Sc03g001840.2	1687556	1694814	-	Cyclophilin type peptidyl-prolyl cis-trans isomerase/CLD
						Sc03g001850.1	1696596	1700505	+	PPR repeat family
Chr3	20880000	20900000	20001	312	1
						Sc03g010540.1	20886072	20887450	+	non-haem dioxygenase in morphine synthesis N-terminal
Chr3	21360000	21380000	20001	314	1
						Sc03g010740.1	21365635	21368917	-	Orn/Lys/Arg decarboxylase, major domain
Chr3	21960000	21980000	20001	309	1
						Sc03g011060.1	21977055	21991067	-	Di-glucose binding within endoplasmic reticulum
Chr3	21980000	22000000	20001	317	2
						Sc03g011060.1	21977055	21991067	-	Di-glucose binding within endoplasmic reticulum
						Sc03g011070.1	21996620	22004205	+	Protein tyrosine kinase
Chr3	220000	240000	20001	367	2
						Sc03g000110.1	238824	240231	-	Protein of unknown function (DUF1218)
						Sc03g000100.1	215782	228564	+	50S ribosome-binding GTPase
Chr3	23420000	23440000	20001	319	2
						Sc03g012130.1	23424909	23429782	-	WD domain, G-beta repeat
						Sc03g012120.2	23420367	23423666	+	Core-2/I-Branching enzyme
Chr3	24020000	24040000	20001	313	2
						Sc03g012380.1	24018535	24026106	-	Plasma-membrane choline transporter
						Sc03g012390.1	24027599	24037566	-	Domain of unknown function (DUF1771)
Chr3	24700000	24720000	20001	374	1
						Sc03g013030.1	24716317	24760182	+	Protein tyrosine kinase
Chr3	24740000	24760000	20001	372	1
						Sc03g013030.1	24716317	24760182	+	Protein tyrosine kinase
Chr3	25140000	25160000	20001	333	4
						Sc03g013310.1	25154433	25157184	+	KOW motif
						Sc03g013280.1	25138881	25140178	-
						Sc03g013290.1	25148240	25149399	+
						Sc03g013300.1	25149415	25153889	+	Protein tyrosine kinase
Chr3	2540000	2560000	20001	345	4
						Sc03g003030.1	2546040	2546552	-	recA bacterial DNA recombination protein
						Sc03g003060.1	2559036	2562267	+	Methyltransferase domain
						Sc03g003040.1	2547069	2548769	-	recA bacterial DNA recombination protein
						Sc03g003050.1	2551747	2552947	+	--
Chr3	25420000	25440000	20001	326	3
						Sc03g013530.1	25427789	25432783	-	Transport protein particle (TRAPP) component
						Sc03g013540.1	25433921	25434358	-	Protease inhibitor/seed storage/LTP family
						Sc03g013520.1	25423623	25424571	-	--
Chr3	25840000	25860000	20001	306	3
						Sc03g013940.1	25846040	25853791	+	Hsp70 protein
						Sc03g013950.1	25854228	25858681	-	--
						Sc03g013930.1	25837385	25844630	+	Ataxin 2 SM domain
Chr3	26060000	26080000	20001	308	3
						Sc03g014180.1	26078685	26096302	-	MutS domain V
						Sc03g014170.1	26075367	26078146	+	GDSL-like Lipase/Acylhydrolase
						Sc03g014160.1	26070419	26072929	+	GDSL-like Lipase/Acylhydrolase
Chr3	26100000	26120000	20001	306	5
						Sc03g014190.1	26099526	26104984	+	Rab3 GTPase-activating protein catalytic subunit
						Sc03g014210.1	26107278	26108697	-	Serine carboxypeptidase
						Sc03g014200.1	26105271	26106074	-	--
						Sc03g014230.1	26118564	26122884	+	--
						Sc03g014220.1	26110592	26113111	+	RNA recognition motif. (a.k.a. RRM, RBD, or RNP domain)
Chr3	26140000	26160000	20001	309	3
						Sc03g014250.1	26134661	26142601	-	Histidine biosynthesis protein
						Sc03g014270.1	26151300	26157420	-	Eukaryotic aspartyl protease
						Sc03g014260.1	26145768	26147574	-	Protein kinase domain
Chr3	26280000	26300000	20001	367	2
						Sc03g014430.1	26290349	26299531	+	Cell differentiation family, Rcd1-like
						Sc03g014420.1	26277885	26289374	+	Alpha amylase, C-terminal all-beta domain
Chr3	26620000	26640000	20001	308	3
						Sc03g014910.1	26624580	26630084	+	WRKY DNA -binding domain
						Sc03g014930.1	26633647	26636583	-	GRAS domain family
						Sc03g014920.1	26631889	26633598	+	--
Chr3	27160000	27180000	20001	350	3
						Sc03g015540.1	27161151	27177090	-	Cellulose synthase
						Sc03g015530.1	27156141	27160484	-	emp24/gp25L/p24 family/GOLD
						Sc03g015550.1	27178672	27182087	-	Cellulose synthase
Chr3	27220000	27240000	20001	372	3
						Sc03g015610.1	27233890	27237136	-	RNA recognition motif. (a.k.a. RRM, RBD, or RNP domain)
						Sc03g015600.1	27227081	27229895	+	OPT oligopeptide transporter protein
						Sc03g015620.1	27238279	27239775	+	KH domain
Chr3	27260000	27280000	20001	374	4
						Sc03g015710.1	27278508	27281940	-	S-adenosyl-L-homocysteine hydrolase
						Sc03g015680.1	27263207	27266118	+	Ring finger domain
						Sc03g015690.1	27266854	27271389	+	Polyprenyl synthetase
						Sc03g015700.1	27273196	27274283	+	Rapid ALkalinization Factor (RALF)
Chr3	27280000	27300000	20001	374	3
						Sc03g015730.1	27295407	27313061	-	RecF/RecN/SMC N terminal domain
						Sc03g015720.1	27291896	27294336	+	Serine hydroxymethyltransferase
						Sc03g015710.1	27278508	27281940	-	S-adenosyl-L-homocysteine hydrolase
Chr3	27340000	27360000	20001	367	3
						Sc03g015750.1	27343841	27345845	+	NAD dependent epimerase/dehydratase family
						Sc03g015760.1	27350187	27351717	-	RNA recognition motif. (a.k.a. RRM, RBD, or RNP domain)
						Sc03g015770.1	27354827	27359674	+	Reverse transcriptase (RNA-dependent DNA polymerase)
Chr3	27400000	27420000	20001	373	5
						Sc03g015850.1	27409932	27410981	-	F-box domain
						Sc03g015870.1	27418468	27438579	+	Glycosyl hydrolases family 35
						Sc03g015840.1	27407055	27408889	+	--
						Sc03g015830.1	27402212	27405685	+	Magnesium transporter NIPA
						Sc03g015860.1	27413848	27416857	-	Zinc finger, C3HC4 type (RING finger)
Chr3	27440000	27460000	20001	327	3
						Sc03g015890.1	27452588	27453623	-	Paired amphipathic helix repeat
						Sc03g015900.1	27458599	27463093	+	Ceramidase
						Sc03g015880.1	27446363	27446821	+	--
Chr3	27520000	27540000	20001	326	1
						Sc03g015970.1	27518036	27525268	-	PUB domain
Chr3	27580000	27600000	20001	348	1
						Sc03g015980.1	27587974	27591626	+	Elongation factor Tu GTP binding domain
Chr3	27720000	27740000	20001	306	3
						Sc03g016200.1	27729781	27736420	-	Glycosyl hydrolase family 1
						Sc03g016180.1	27721153	27721838	-	--
						Sc03g016190.1	27724062	27728731	+	--
Chr3	27780000	27800000	20001	311	3
						Sc03g016240.1	27792907	27796614	+	Synaptobrevin
						Sc03g016250.1	27797745	27800460	-	Tetratricopeptide repeat
						Sc03g016230.1	27788136	27790749	-	--
Chr3	28400000	28420000	20001	306	4
						Sc03g016870.1	28413848	28426255	+	--
						Sc03g016860.1	28412785	28413705	+	Glutathione S-transferase, N-terminal domain
						Sc03g016840.1	28397933	28406780	+	GRIM-19 protein
						Sc03g016850.1	28409471	28410452	+	Glutathione S-transferase, N-terminal domain
Chr3	28540000	28560000	20001	309	4
						Sc03g016930.1	28553371	28553670	-
						Sc03g016910.1	28524307	28543562	-	Myosin head (motor domain)
						Sc03g016920.1	28550886	28552393	+	--
						Sc03g016940.1	28553687	28562996	-	Lipase (class 3)
Chr3	28600000	28620000	20001	317	6
						Sc03g017020.1	28605309	28607318	+	--
						Sc03g017060.1	28618781	28619751	-	Myb-like DNA-binding domain
						Sc03g017030.1	28609366	28611088	+	--
						Sc03g017010.1	28602777	28604276	-	Ammonium Transporter Family
						Sc03g017040.1	28612651	28615888	+	BT1 family
						Sc03g017050.1	28615790	28618139	-	PPR repeat family
Chr3	28660000	28680000	20001	327	3
						Sc03g017100.1	28664240	28668700	-	--
						Sc03g017110.1	28669781	28673577	-	Leucine Rich repeats (2 copies)
						Sc03g017090.1	28659507	28663806	+	SAD/SRA domain
Chr3	28800000	28820000	20001	321	4
						Sc03g017180.1	28802615	28803657	-	EF-hand domain pair
						Sc03g017190.1	28808428	28814461	+	Aconitase family (aconitate hydratase)
						Sc03g017200.1	28815114	28818933	+	Aconitase family (aconitate hydratase)
						Sc03g017170.1	28783275	28801584	-	MutS domain V
Chr3	28820000	28840000	20001	318	6
						Sc03g017210.1	28821367	28823753	-	AUX/IAA family
						Sc03g017220.1	28827659	28827892	-	--
						Sc03g017260.7	28838069	28843011	-	Nuclear transport factor 2 (NTF2) domain
						Sc03g017250.1	28835634	28837766	+	Tetratricopeptide repeat
						Sc03g017230.1	28830464	28830697	-	--
						Sc03g017240.1	28833321	28835048	-	C2 domain
Chr3	2900000	2920000	20001	319	2
						Sc03g003410.1	2905670	2908454	+	Survival protein SurE
						Sc03g003420.1	2911891	2914006	+	HSF-type DNA-binding
Chr3	2940000	2960000	20001	309	3
						Sc03g003440.1	2935378	2941886	+	Protein kinase domain
						Sc03g003460.1	2947026	2958193	-	MBOAT, membrane-bound O-acyltransferase family
						Sc03g003450.1	2944730	2945491	-	Domain of unknown function (DUF3511)
Chr3	2960000	2980000	20001	308	1
						Sc03g003470.1	2973531	2976477	+	NB-ARC domain
Chr3	2980000	3000000	20001	308	2
						Sc03g003490.1	2989828	3006750	+	Protein kinase domain
						Sc03g003480.1	2983616	2988492	+	Protein kinase domain
Chr3	30420000	30440000	20001	321	3
						Sc03g019430.1	30427796	30430459	+	Copper amine oxidase, enzyme domain
						Sc03g019450.1	30437317	30439611	+	Protein kinase domain
						Sc03g019440.1	30430704	30433232	+	Copper amine oxidase, enzyme domain
Chr3	30480000	30500000	20001	311	2
						Sc03g019520.1	30479579	30481687	-	Sugar (and other) transporter
						Sc03g019530.1	30484347	30495249	-	AMP-binding enzyme
Chr3	30620000	30640000	20001	306	5
						Sc03g019760.1	30637080	30638401	-	--
						Sc03g019750.1	30631374	30635227	-	GDSL/SGNH-like Acyl-Esterase family found in Pmr5 and Cas1p
						Sc03g019730.1	30622977	30623415	-	--
						Sc03g019720.2	30618341	30621316	-	Protein kinase domain
						Sc03g019740.1	30625125	30631356	-	ThiF family
Chr3	3080000	3100000	20001	336	1
						Sc03g003560.1	3092396	3106391	+	Myosin head (motor domain)
Chr3	3100000	3120000	20001	352	1
						Sc03g003560.1	3092396	3106391	+	Myosin head (motor domain)
Chr3	3120000	3140000	20001	313	2
						Sc03g003570.1	3125233	3132639	+	N-terminal C2 in EEIG1 and EHBP1 proteins
						Sc03g003580.1	3135352	3140998	-	Alpha/beta hydrolase family
Chr3	31280000	31300000	20001	321	4
						Sc03g020530.1	31287288	31290221	-	Synaptobrevin
						Sc03g020540.1	31293082	31298180	+	Myosin tail
						Sc03g020520.1	31284513	31284854	+	--
						Sc03g020550.1	31299886	31301363	+	Heavy-metal-associated domain
Chr3	31500000	31520000	20001	370	5
						Sc03g020860.1	31512593	31513692	-	Protein of unknown function (DUF581)
						Sc03g020870.1	31518381	31520013	-	MatE
						Sc03g020840.2	31502626	31506674	-	Dynein light chain type 1
						Sc03g020830.1	31495843	31502306	+	FANCI solenoid 2
						Sc03g020850.1	31506513	31509668	+	Dynein light chain type 1
Chr3	3160000	3180000	20001	310	3
						Sc03g003600.1	3156435	3163758	+	Transcription factor regulating root and shoot growth via Pin3
						Sc03g003610.1	3165214	3166727	+	--
						Sc03g003620.1	3170691	3173554	+	Snf7
Chr3	31760000	31780000	20001	313	5
						Sc03g021190.1	31758765	31760353	+	MATH domain
						Sc03g021210.1	31766088	31769562	-	COBRA-like protein
						Sc03g021220.1	31771640	31772560	+	--
						Sc03g021200.1	31762934	31765623	+	Response regulator receiver domain
						Sc03g021230.1	31774735	31775946	-	GATA zinc finger
Chr3	31800000	31820000	20001	314	4
						Sc03g021250.1	31795388	31803582	+	Domain of unknown function (DUF3511)
						Sc03g021260.1	31802019	31807607	+	Domain of unknown function (DUF4378)
						Sc03g021280.1	31813172	31818838	-	JAB1/Mov34/MPN/PAD-1 ubiquitin protease
						Sc03g021270.1	31808394	31810409	-	Myb-like DNA-binding domain
Chr3	31860000	31880000	20001	318	3
						Sc03g021320.1	31863723	31873104	+	CG-1 domain
						Sc03g021330.1	31873919	31875811	-	ADP-ribosylation factor family
						Sc03g021340.1	31878061	31887335	-	Pyridine nucleotide-disulphide oxidoreductase
Chr3	31880000	31900000	20001	315	2
						Sc03g021350.1	31889953	31909456	+	Component of IIS longevity pathway SMK-1
						Sc03g021340.1	31878061	31887335	-	Pyridine nucleotide-disulphide oxidoreductase
Chr3	31900000	31920000	20001	318	5
						Sc03g021380.1	31916429	31919176	+	Glycosyl hydrolases family 17
						Sc03g021360.1	31910929	31912519	+	Zinc knuckle
						Sc03g021350.1	31889953	31909456	+	Component of IIS longevity pathway SMK-1
						Sc03g021390.1	31919231	31921313	-	TENA/THI-4/PQQC family
						Sc03g021370.1	31913646	31914846	+	Transcription factor S-II (TFIIS)
Chr3	3220000	3240000	20001	312	5
						Sc03g003670.1	3221729	3224816	-	Replication factor-A C terminal domain
						Sc03g003660.1	3220654	3221625	+	Photosystem II reaction centre X protein (PsbX)
						Sc03g003680.1	3226578	3228884	-	Ribosomal protein S3, C-terminal domain
						Sc03g003690.1	3235879	3236223	-	Protein of unknown function (DUF1313)
						Sc03g003700.1	3236230	3238149	-	--
Chr3	33000000	33020000	20001	333	1
						Sc03g022400.1	33007661	33034423	-	SNF2 family N-terminal domain
Chr3	3360000	3380000	20001	313	3
						Sc03g003830.1	3364058	3368857	-	GDP-fucose protein O-fucosyltransferase
						Sc03g003820.1	3360704	3363613	+	Mob1/phocein family
						Sc03g003840.1	3371920	3374819	-	Acetyltransferase (GNAT) family
Chr3	3400000	3420000	20001	311	2
						Sc03g003870.1	3409870	3415621	-	TMEM192 family
						Sc03g003860.1	3402180	3408881	+	Tubulin-tyrosine ligase family
Chr3	3480000	3500000	20001	316	5
						Sc03g003930.1	3477786	3480283	-	Protein of unknown function (DUF1677)
						Sc03g003960.1	3492810	3499675	-	Glycosyl hydrolases family 35
						Sc03g003970.1	3499718	3501930	-	Proteasome subunit A N-terminal signature
						Sc03g003940.1	3484175	3486739	+	Strictosidine synthase
						Sc03g003950.1	3486733	3491212	-	Proteasome subunit
Chr3	3660000	3680000	20001	307	4
						Sc03g004190.1	3656520	3663469	+	Auxin response factor
						Sc03g004220.1	3675591	3682905	-	Sucrose synthase
						Sc03g004210.1	3670957	3671577	+	AP2 domain
						Sc03g004200.1	3664168	3666387	-	Chaperonin 10 Kd subunit
Chr3	3680000	3700000	20001	313	1
						Sc03g004220.1	3675591	3682905	-	Sucrose synthase
Chr3	560000	580000	20001	373	5
						Sc03g000400.1	567170	573740	+	Elongation factor Tu GTP binding domain
						Sc03g000430.1	579434	582269	-	C2H2 type zinc-finger (2 copies)
						Sc03g000390.1	558562	564526	+	ABC1 family
						Sc03g000420.1	576064	578967	+	Protein of unknown function (DUF1644)
						Sc03g000410.1	573680	577222	+
Chr3	580000	600000	20001	373	3
						Sc03g000430.1	579434	582269	-	C2H2 type zinc-finger (2 copies)
						Sc03g000440.1	583548	588722	+	--
						Sc03g000450.1	589093	593566	+	JAB1/Mov34/MPN/PAD-1 ubiquitin protease
Chr3	600000	620000	20001	374	3
						Sc03g000480.2	616628	619231	+	Transcriptional regulator of RNA polII, SAGA, subunit
						Sc03g000470.1	609075	615213	-	Cenp-O kinetochore centromere component
						Sc03g000460.1	602188	608823	+	E1-E2 ATPase
Chr3	6280000	6300000	20001	320	2
						Sc03g005930.1	6288262	6291269	-	Glycosyl hydrolase family 1
						Sc03g005940.1	6297735	6301016	+	Exostosin family
Chr3	6340000	6360000	20001	325	2
						Sc03g005970.1	6356138	6364728	-	Lyase
						Sc03g005960.1	6348707	6354610	-	Programmed cell death protein 2, C-terminal putative domain
Chr3	6360000	6380000	20001	319	1
						Sc03g005970.1	6356138	6364728	-	Lyase
Chr3	700000	720000	20001	374	3
						Sc03g000610.1	701674	709408	-	Ubiquitin carboxyl-terminal hydrolase
						Sc03g000620.1	714518	719366	+	Histidine kinase-, DNA gyrase B-, and HSP90-like ATPase
						Sc03g000600.1	695238	700535	+	B3 DNA binding domain
Chr3	7200000	7220000	20001	313	5
						Sc03g006330.1	7213590	7214648	+	NB-ARC domain
						Sc03g006340.1	7214754	7215603	+	--
						Sc03g006320.1	7212543	7213587	+	NB-ARC domain
						Sc03g006310.1	7207582	7211770	+	Aminotransferase class I and II
						Sc03g006350.1	7219249	7239307	+	--
Chr3	7240000	7260000	20001	308	1
						Sc03g006360.1	7249497	7259453	-	NB-ARC domain
Chr3	760000	780000	20001	369	3
						Sc03g000680.1	764510	766579	+	CCT motif
						Sc03g000690.1	775439	781625	-	Protein phosphatase 2C
						Sc03g000670.1	760492	764199	+	ADP-ribosylation factor family
Chr3	8120000	8140000	20001	312	2
						Sc03g006670.2	8115232	8122527	-	Transcription factor S-II (TFIIS), central domain
						Sc03g006680.2	8133763	8140527	-	Cyclin, N-terminal domain
Chr3	820000	840000	20001	374	3
						Sc03g000770.2	826385	830035	+	Lariat debranching enzyme, C-terminal domain
						Sc03g000760.1	820078	825055	-	Eukaryotic translation initiation factor eIF2A
						Sc03g000780.1	831083	844082	-	Dynamin central region
Chr3	8220000	8240000	20001	315	2
						Sc03g006710.2	8208953	8224232	+	tify domain
						Sc03g006720.1	8236849	8238622	-	2OG-Fe(II) oxygenase superfamily
Chr3	8340000	8360000	20001	311	1
						Sc03g006770.5	8339678	8351078	-	WD domain, G-beta repeat
Chr3	8360000	8380000	20001	322	3
						Sc03g006780.1	8365709	8366776	-	hAT family C-terminal dimerisation region
						Sc03g006800.1	8373602	8375215	-	--
						Sc03g006790.1	8366891	8368186	-	Domain of unknown function (DUF4371)
Chr3	840000	860000	20001	374	4
						Sc03g000800.1	850300	855144	+	Monogalactosyldiacylglycerol (MGDG) synthase
						Sc03g000780.1	831083	844082	-	Dynamin central region
						Sc03g000790.1	845317	847502	-	--
						Sc03g000810.1	856587	861704	+	EamA-like transporter family
Chr3	860000	880000	20001	374	4
						Sc03g000810.1	856587	861704	+	EamA-like transporter family
						Sc03g000820.1	862103	865290	+	Protein of unknown function (DUF1077)
						Sc03g000830.1	870291	871353	-	--
						Sc03g000840.1	872546	882376	-	Surp module
Chr3	8860000	8880000	20001	320	1
						Sc03g006860.1	8859618	8864115	+	Sulfate transporter family
Chr3	8880000	8900000	20001	308	1
						Sc03g006870.1	8896845	8902195	-	Rhamnogalacturonate lyase family
Chr3	900000	920000	20001	373	2
						Sc03g000870.1	903605	907630	-	Glutathione peroxidase
						Sc03g000880.1	912743	920684	+	Protein phosphatase 2C
Chr3	920000	940000	20001	374	7
						Sc03g000920.1	930096	930729	-	Plastocyanin-like domain
						Sc03g000900.1	922716	924013	+	Sas10/Utp3/C1D family
						Sc03g000930.1	931946	932362	+	--
						Sc03g000880.1	912743	920684	+	Protein phosphatase 2C
						Sc03g000890.1	920894	921820	-	--
						Sc03g000940.1	932480	936558	-	Endomembrane protein 70
						Sc03g000910.1	927602	929814	+	YbaB/EbfC DNA-binding family
Chr3	960000	980000	20001	353	4
						Sc03g000950.1	960975	966863	+	NPH3 family
						Sc03g000980.1	976926	980706	-	WRKY DNA -binding domain
						Sc03g000970.1	972477	975939	-	--
						Sc03g000960.1	967785	971735	+	PLD-like domain
Chr3	980000	1000000	20001	374	3
						Sc03g000990.1	980330	989930	-	RNA polymerase Rpb2, domain 6
						Sc03g001000.1	993148	1002744	+	Formin Homology 2 Domain
						Sc03g000980.1	976926	980706	-	WRKY DNA -binding domain
Chr4	10800000	10820000	20001	338	1
						Sc04g006020.1	10808478	10814765	+	--
Chr4	11060000	11080000	20001	306	1
						Sc04g006050.1	11070446	11085403	+	Protein tyrosine kinase
Chr4	11660000	11680000	20001	312	1
						Sc04g006200.1	11666608	11667009	+	WD domain, G-beta repeat
Chr4	13700000	13720000	20001	358	1
						Sc04g006540.1	13705732	13709062	+	--
Chr4	17400000	17420000	20001	311	2
						Sc04g007050.1	17407011	17409859	-	Glycosyl hydrolase family 3 N terminal domain
						Sc04g007060.1	17415754	17439922	+	CoA binding domain
Chr4	17420000	17440000	20001	332	1
						Sc04g007060.1	17415754	17439922	+	CoA binding domain
Chr4	18380000	18400000	20001	338	2
						Sc04g007260.2	18389890	18396171	-	RNA recognition motif. (a.k.a. RRM, RBD, or RNP domain)
						Sc04g007250.1	18386504	18387098	+	--
Chr4	18460000	18480000	20001	306	1
						Sc04g007270.1	18477413	18478787	+	Pectinesterase
Chr4	18620000	18640000	20001	313	2
						Sc04g007310.2	18634734	18639469	-	DEAD/DEAH box helicase
						Sc04g007300.1	18627251	18630327	+	OPT oligopeptide transporter protein
Chr4	20860000	20880000	20001	322	1
						Sc04g007610.1	20841936	20871371	-	Protein phosphatase 2C
Chr4	21060000	21080000	20001	325	2
						Sc04g007630.1	21079502	21080021	+	Reverse transcriptase (RNA-dependent DNA polymerase)
						Sc04g007620.1	21062445	21064724	+	Aluminium activated malate transporter
Chr4	21740000	21760000	20001	314	1
						Sc04g007710.1	21748537	21762752	+	WD domain, G-beta repeat
Chr4	2240000	2260000	20001	318	2
						Sc04g001880.1	2259339	2261279	+	Ribosomal L18p/L5e family
						Sc04g001870.1	2241211	2246105	+	AMP-binding enzyme
Chr4	23440000	23460000	20001	316	1
						Sc04g007950.1	23448660	23451596	+	DnaJ domain
Chr4	25360000	25380000	20001	325	1
						Sc04g008300.1	25370632	25373418	-	GDSL-like Lipase/Acylhydrolase
Chr4	2600000	2620000	20001	320	6
						Sc04g002260.1	2611898	2612134	-	--
						Sc04g002290.1	2617651	2618202	-	--
						Sc04g002270.1	2612864	2613607	-
						Sc04g002250.1	2610000	2610263	+	--
						Sc04g002240.1	2603046	2608266	+	Associated with HOX
						Sc04g002280.1	2615633	2616164	-	--
Chr4	26500000	26520000	20001	311	2
						Sc04g008640.1	26515562	26522302	+	Protein tyrosine kinase
						Sc04g008630.1	26497231	26503289	+	Bromodomain
Chr4	26520000	26540000	20001	313	2
						Sc04g008650.1	26524624	26533710	-	Glycosyl transferase family 8
						Sc04g008640.1	26515562	26522302	+	Protein tyrosine kinase
Chr4	2660000	2680000	20001	309	4
						Sc04g002370.1	2677343	2680416	+	Ion transport protein
						Sc04g002360.1	2672296	2676321	+	Ion transport protein
						Sc04g002340.1	2656965	2661405	+	3' exoribonuclease family, domain 1
						Sc04g002350.1	2666515	2669496	+	Ion transport protein
Chr4	2680000	2700000	20001	316	3
						Sc04g002390.1	2687173	2689801	-	Male sterility protein
						Sc04g002380.1	2681929	2684885	+	Cyclic nucleotide-binding domain
						Sc04g002370.1	2677343	2680416	+	Ion transport protein
Chr4	2720000	2740000	20001	330	2
						Sc04g002420.1	2732456	2736530	+	Glycosyl transferase family 2
						Sc04g002410.1	2723592	2727637	+	Possible lysine decarboxylase
Chr4	2740000	2760000	20001	311	3
						Sc04g002450.1	2756053	2762161	+	--
						Sc04g002430.1	2740017	2746493	+	Protein of unknown function (DUF707)
						Sc04g002440.1	2749566	2753073	+	Triose-phosphate Transporter family
Chr4	2760000	2780000	20001	307	3
						Sc04g002460.1	2769715	2773372	+	Auxin response factor
						Sc04g002450.1	2756053	2762161	+	--
						Sc04g002470.1	2778396	2787526	-	SIT4 phosphatase-associated protein
Chr4	2780000	2800000	20001	325	3
						Sc04g002480.2	2792135	2796484	+	Domain of unknown function (DUF588)
						Sc04g002470.1	2778396	2787526	-	SIT4 phosphatase-associated protein
						Sc04g002490.1	2798527	2806555	-	MEKHLA domain
Chr4	28060000	28080000	20001	323	2
						Sc04g009260.1	28075241	28075654	-	--
						Sc04g009250.1	28065171	28068169	+	PPR repeat
Chr4	28200000	28220000	20001	374	3
						Sc04g009370.1	28210877	28214666	+	Proteasome regulatory subunit C-terminal
						Sc04g009380.1	28215123	28218182	-	Sedlin, N-terminal conserved region
						Sc04g009360.1	28194927	28206076	+	RNA recognition motif. (a.k.a. RRM, RBD, or RNP domain)
Chr4	28260000	28280000	20001	307	1
						Sc04g009410.2	28257855	28262469	+	Arabidopsis phospholipase-like protein (PEARLI 4)
Chr4	28760000	28780000	20001	365	2
						Sc04g009660.1	28761597	28762870	+	Myb-like DNA-binding domain
						Sc04g009670.1	28772139	28777833	-	Proteasome subunit
Chr4	2880000	2900000	20001	314	2
						Sc04g002520.1	2886422	2887252	+	Ribosomal protein L11, N-terminal domain
						Sc04g002530.1	2894956	2896978	+	Major intrinsic protein
Chr4	29240000	29260000	20001	323	4
						Sc04g009940.1	29255634	29262462	+	Auxin responsive protein
						Sc04g009920.1	29250867	29251490	-	--
						Sc04g009930.1	29253333	29253632	+	Auxin responsive protein
						Sc04g009910.1	29249044	29249602	+	Auxin responsive protein
Chr4	29880000	29900000	20001	358	2
						Sc04g010530.1	29888504	29893673	+	Reverse transcriptase (RNA-dependent DNA polymerase)
						Sc04g010540.1	29894646	29900460	+	Coatomer (COPI) alpha subunit C-terminus
Chr4	30440000	30460000	20001	347	3
						Sc04g011040.1	30440537	30442744	+	Exo70 exocyst complex subunit
						Sc04g011050.1	30444531	30455556	+	RNA polymerase II-binding domain.
						Sc04g011060.1	30458550	30460796	+	Pollen proteins Ole e I like
Chr4	30460000	30480000	20001	323	3
						Sc04g011080.1	30465343	30473532	-	Actin
						Sc04g011060.1	30458550	30460796	+	Pollen proteins Ole e I like
						Sc04g011070.1	30460808	30463130	-	Transferase family
Chr4	30880000	30900000	20001	316	3
						Sc04g011440.1	30897459	30901578	-	Mitochondrial carrier protein
						Sc04g011430.1	30882226	30889089	+	V-ATPase subunit C
						Sc04g011420.1	30878274	30880203	+	B3 DNA binding domain
Chr4	30920000	30940000	20001	373	1
						Sc04g011460.1	30921584	30928150	-	K+ potassium transporter
Chr4	31440000	31460000	20001	326	4
						Sc04g011930.1	31441645	31443435	+	WD domain, G-beta repeat
						Sc04g011960.1	31459664	31461974	+	tRNA synthetases class I (W and Y)
						Sc04g011950.1	31451738	31454046	+	Glyceraldehyde 3-phosphate dehydrogenase, C-terminal domain
						Sc04g011940.1	31446425	31447719	-	Heavy-metal-associated domain
Chr4	31500000	31520000	20001	308	3
						Sc04g012080.1	31513542	31515145	+	IBR domain
						Sc04g012070.1	31511033	31512412	+	IBR domain
						Sc04g012060.1	31499709	31501383	+	IBR domain
Chr4	32300000	32320000	20001	333	3
						Sc04g012920.1	32312327	32316595	-	E1-E2 ATPase
						Sc04g012930.1	32318383	32320129	-	double strand RNA binding domain from DEAD END PROTEIN 1
						Sc04g012910.1	32301591	32305886	+	E1-E2 ATPase
Chr4	32400000	32420000	20001	355	2
						Sc04g012990.1	32408735	32409604	+	--
						Sc04g013000.1	32415145	32422526	+	ABC-2 type transporter
Chr4	32520000	32540000	20001	333	1
						Sc04g013060.1	32522270	32527023	-	Prenyltransferase and squalene oxidase repeat
Chr4	32820000	32840000	20001	373	2
						Sc04g013370.1	32821655	32829647	+	WD domain, G-beta repeat
						Sc04g013380.1	32834171	32847513	-	Leucine Rich repeats (2 copies)
Chr4	32840000	32860000	20001	354	3
						Sc04g013400.1	32857152	32859676	+	--
						Sc04g013380.1	32834171	32847513	-	Leucine Rich repeats (2 copies)
						Sc04g013390.1	32850671	32856462	+	CobW/HypB/UreG, nucleotide-binding domain
Chr4	33040000	33060000	20001	336	3
						Sc04g013620.1	33053050	33064576	-	Translation initiation factor eIF3 subunit 135
						Sc04g013610.1	33048933	33052171	-	Protein kinase domain
						Sc04g013600.1	33044598	33045334	+	VQ motif
Chr4	33060000	33080000	20001	306	3
						Sc04g013620.1	33053050	33064576	-	Translation initiation factor eIF3 subunit 135
						Sc04g013640.1	33074819	33080886	+	Formamidopyrimidine-DNA glycosylase H2TH domain
						Sc04g013630.1	33070367	33072657	+	PPR repeat
Chr4	33080000	33100000	20001	308	4
						Sc04g013650.1	33080912	33084558	-	Alpha/beta hydrolase family
						Sc04g013660.4	33084761	33087787	-	Ubiquitin family
						Sc04g013640.1	33074819	33080886	+	Formamidopyrimidine-DNA glycosylase H2TH domain
						Sc04g013670.1	33095643	33099330	+	MULE transposase domain
Chr4	33120000	33140000	20001	374	4
						Sc04g013730.1	33133371	33137264	-	SRP54-type protein, GTPase domain
						Sc04g013740.1	33139642	33140196	+	--
						Sc04g013720.1	33125690	33132935	+	PX domain
						Sc04g013710.1	33118032	33122786	-	Domain of unknown function (DUF4413)
Chr4	33160000	33180000	20001	374	2
						Sc04g013790.1	33161430	33164610	-	--
						Sc04g013800.1	33167625	33179526	+	PROCN (NUC071) domain
Chr4	33180000	33200000	20001	349	5
						Sc04g013840.1	33193859	33195137	+	Hpt domain
						Sc04g013810.1	33180790	33187370	-	--
						Sc04g013850.1	33198627	33199890	+	Tubby C 2
						Sc04g013830.1	33187635	33190016	+	Fatty acid desaturase
						Sc04g013820.1	33181952	33184025	+	PAP2 superfamily
Chr4	33220000	33240000	20001	351	2
						Sc04g013890.1	33233854	33237326	+	Protein kinase domain
						Sc04g013900.1	33238356	33240306	-	TPR repeat
Chr4	33240000	33260000	20001	306	7
						Sc04g013920.1	33245928	33246369	-	--
						Sc04g013950.1	33257373	33258003	-	--
						Sc04g013940.1	33249062	33253809	-	Protein of unknown function (DUF4050)
						Sc04g013900.1	33238356	33240306	-	TPR repeat
						Sc04g013930.1	33247299	33248109	-	Hsp20/alpha crystallin family
						Sc04g013910.1	33241360	33244248	-	--
						Sc04g013960.1	33259843	33266025	-	Phospholipase D C terminal
Chr4	33260000	33280000	20001	374	5
						Sc04g013960.1	33259843	33266025	-	Phospholipase D C terminal
						Sc04g013980.2	33272985	33276036	+	--
						Sc04g014000.1	33279117	33279726	-	zinc-binding in reverse transcriptase
						Sc04g013970.1	33271072	33271770	+	AP2 domain
						Sc04g013990.1	33277480	33278776	+	SPX domain
Chr4	33280000	33300000	20001	325	4
						Sc04g014020.1	33285299	33286784	+	Embryo-specific protein 3, (ATS3)
						Sc04g014030.1	33291474	33295727	+	Helicase conserved C-terminal domain
						Sc04g014040.1	33297939	33305235	+	Glycosyl hydrolases family 28
						Sc04g014010.1	33280052	33281972	+	RNA polymerase Rpc34 subunit
Chr4	33300000	33320000	20001	323	5
						Sc04g014080.1	33313360	33317858	+	Peptidase S24-like
						Sc04g014050.1	33305338	33306684	-	Xylanase inhibitor N-terminal
						Sc04g014060.1	33307590	33309548	+	Rhomboid family
						Sc04g014040.1	33297939	33305235	+	Glycosyl hydrolases family 28
						Sc04g014070.1	33308530	33312060	-	Protein of unknown function, DUF393
Chr4	33320000	33340000	20001	333	4
						Sc04g014090.3	33320151	33324644	+	PPR repeat family
						Sc04g014100.1	33325586	33329208	-	GDP-fucose protein O-fucosyltransferase
						Sc04g014110.1	33331094	33333935	-	NB-ARC domain
						Sc04g014120.1	33338504	33339470	+	Glyoxalase-like domain
Chr4	33500000	33520000	20001	315	5
						Sc04g014280.1	33500195	33505367	-	FAD binding domain of DNA photolyase
						Sc04g014310.1	33515716	33516546	+	F-box domain
						Sc04g014290.1	33508728	33512722	+	--
						Sc04g014300.1	33514199	33515395	+	F-box associated
						Sc04g014320.1	33519029	33521678	+	F-box associated
Chr4	34060000	34080000	20001	311	4
						Sc04g014870.3	34074878	34086331	-	Coatomer WD associated region
						Sc04g014840.1	34051502	34061491	+	--
						Sc04g014860.1	34068495	34072153	-	NUP50 (Nucleoporin 50 kDa)
						Sc04g014850.1	34064302	34065288	+	--
Chr4	34080000	34100000	20001	313	3
						Sc04g014890.1	34099885	34103472	+	Sulfate transporter family
						Sc04g014880.1	34089424	34091648	-	WD domain, G-beta repeat
						Sc04g014870.3	34074878	34086331	-	Coatomer WD associated region
Chr4	34100000	34120000	20001	330	4
						Sc04g014910.1	34110087	34113297	-	Protein of unknown function (DUF581)
						Sc04g014890.1	34099885	34103472	+	Sulfate transporter family
						Sc04g014900.1	34105167	34107567	-	Integral membrane protein S linking to the trans Golgi network
						Sc04g014920.3	34117851	34122747	-	PPR repeat family
Chr4	34140000	34160000	20001	331	8
						Sc04g014990.1	34149798	34151155	-
						Sc04g015010.1	34152858	34154448	-	--
						Sc04g014960.1	34140715	34141993	+	--
						Sc04g014970.1	34145428	34146119	-	--
						Sc04g015000.1	34151157	34152780	-	--
						Sc04g015030.1	34159233	34161412	+	Ras family
						Sc04g014980.1	34147223	34148339	-	Plant invertase/pectin methylesterase inhibitor
						Sc04g015020.1	34157239	34158435	+	Myb/SANT-like DNA-binding domain
Chr4	34160000	34180000	20001	340	7
						Sc04g015060.1	34165983	34166936	-	Glutathione S-transferase, N-terminal domain
						Sc04g015070.1	34167326	34169926	-	Regulator of Vps4 activity in the MVB pathway
						Sc04g015030.1	34159233	34161412	+	Ras family
						Sc04g015090.1	34178496	34180121	+	Translation machinery associated TMA7
						Sc04g015040.1	34161882	34162982	-	Glutathione S-transferase, N-terminal domain
						Sc04g015050.1	34164498	34165248	-	Glutathione S-transferase, N-terminal domain
						Sc04g015080.1	34176920	34177423	+	Skp1 family, dimerisation domain
Chr4	34180000	34200000	20001	315	4
						Sc04g015090.1	34178496	34180121	+	Translation machinery associated TMA7
						Sc04g015120.2	34193153	34198905	+	Kinesin motor domain
						Sc04g015110.1	34186291	34187588	-	SOR/SNZ family
						Sc04g015100.1	34182488	34184188	+	Mitochondrial carrier protein
Chr4	34740000	34760000	20001	343	4
						Sc04g015560.1	34740731	34747416	-	Thioredoxin
						Sc04g015570.1	34749027	34751948	-	Late embryogenesis abundant protein
						Sc04g015550.1	34736900	34740695	+	Sulfite exporter TauE/SafE
						Sc04g015580.2	34757403	34761819	+	La domain
Chr4	34760000	34780000	20001	341	6
						Sc04g015610.1	34769025	34771807	-	D-isomer specific 2-hydroxyacid dehydrogenase, NAD binding domain
						Sc04g015580.2	34757403	34761819	+	La domain
						Sc04g015630.1	34775945	34781426	-	D-isomer specific 2-hydroxyacid dehydrogenase, NAD binding domain
						Sc04g015620.1	34774402	34775710	-	D-isomer specific 2-hydroxyacid dehydrogenase, catalytic domain
						Sc04g015600.1	34766464	34768295	-	D-isomer specific 2-hydroxyacid dehydrogenase, NAD binding domain
						Sc04g015590.1	34764786	34765260	+	Dynein light chain type 1
Chr4	34820000	34840000	20001	345	6
						Sc04g015780.1	34837413	34839788	-	Isochorismatase family
						Sc04g015750.1	34826887	34829897	+	Thioesterase superfamily
						Sc04g015760.1	34829865	34831889	-	POT family
						Sc04g015770.1	34833510	34834641	+	PLAC8 family
						Sc04g015740.1	34824877	34825766	+	PLAC8 family
						Sc04g015730.1	34819979	34822951	+	Cytochrome C biogenesis protein
Chr4	34840000	34860000	20001	342	3
						Sc04g015790.1	34842463	34845604	-	--
						Sc04g015800.1	34848226	34852760	-	Pex2 / Pex12 amino terminal region
						Sc04g015810.1	34853803	34854805	-	--
Chr4	34860000	34880000	20001	339	5
						Sc04g015840.1	34867303	34869973	+	WD domain, G-beta repeat
						Sc04g015860.2	34871895	34876184	+	ENTH domain
						Sc04g015820.1	34860638	34864014	+	AUX/IAA family
						Sc04g015830.1	34863519	34866843	-	--
						Sc04g015850.1	34870015	34870641	-	--
Chr4	34880000	34900000	20001	341	3
						Sc04g015890.1	34890452	34902744	+	Ankyrin repeats (3 copies)
						Sc04g015880.1	34884680	34885375	+	AP2 domain
						Sc04g015870.1	34880262	34883224	-	CHCH domain
Chr4	34900000	34920000	20001	325	5
						Sc04g015890.1	34890452	34902744	+	Ankyrin repeats (3 copies)
						Sc04g015910.1	34905584	34908985	-	Domain of unknown function (DUF588)
						Sc04g015930.1	34917133	34918430	-	--
						Sc04g015920.1	34910746	34914672	-	Nup53/35/40-type RNA recognition motif
						Sc04g015900.1	34902960	34903848	-	Plastocyanin-like domain
Chr4	34980000	35000000	20001	315	1
						Sc04g016020.1	34992468	35001579	+	ABC-2 type transporter
Chr4	35000000	35020000	20001	318	3
						Sc04g016030.1	35002790	35009125	+	ABC-2 type transporter
						Sc04g016020.1	34992468	35001579	+	ABC-2 type transporter
						Sc04g016040.1	35013086	35019764	+	Malic enzyme, NAD binding domain
Chr4	35020000	35040000	20001	306	2
						Sc04g016050.1	35024123	35028262	+	Myb-like DNA-binding domain
						Sc04g016060.1	35038145	35039902	+	Hpt domain
Chr4	35060000	35080000	20001	310	2
						Sc04g016100.1	35078265	35084954	-	Hexokinase
						Sc04g016090.1	35070079	35073835	+	AUX/IAA family
Chr4	35080000	35100000	20001	308	3
						Sc04g016110.7	35085973	35091771	-	Poly(A) polymerase central domain
						Sc04g016120.1	35095331	35097791	+	Protein of unknown function (DUF4005)
						Sc04g016100.1	35078265	35084954	-	Hexokinase
Chr4	35100000	35120000	20001	324	4
						Sc04g016160.1	35116743	35125151	-	Insulinase (Peptidase family M16)
						Sc04g016130.1	35102506	35103354	-	--
						Sc04g016150.1	35110656	35115176	-	DNA-directed RNA polymerase III subunit Rpc31
						Sc04g016140.1	35107119	35109649	-	Profilin
Chr4	35160000	35180000	20001	322	4
						Sc04g016260.1	35169561	35172741	-	MED6 mediator sub complex component
						Sc04g016230.1	35161321	35162450	+	2OG-Fe(II) oxygenase superfamily
						Sc04g016250.1	35165268	35167951	-	Family of unknown function (DUF706)
						Sc04g016240.1	35163536	35164678	-	2OG-Fe(II) oxygenase superfamily
Chr4	35180000	35200000	20001	351	1
						Sc04g016270.1	35186274	35187983	-	Helix-loop-helix DNA-binding domain
Chr4	35220000	35240000	20001	359	7
						Sc04g016350.1	35232735	35235154	-	Ribosomal L28e protein family
						Sc04g016360.1	35237148	35244778	+	RWD domain
						Sc04g016330.1	35227784	35228207	-	--
						Sc04g016320.1	35224102	35225835	+	Snf7
						Sc04g016340.1	35229752	35232451	+	Ras family
						Sc04g016310.1	35223070	35223862	+	Jacalin-like lectin domain
						Sc04g016300.1	35220948	35222386	-	--
Chr4	35260000	35280000	20001	373	3
						Sc04g016390.1	35266315	35272839	+	Ubiquitin carboxyl-terminal hydrolase
						Sc04g016380.1	35254159	35263069	-	--
						Sc04g016400.1	35276976	35277737	-	Dof domain, zinc finger
Chr4	35280000	35300000	20001	374	2
						Sc04g016420.1	35287596	35298051	-	WD domain, G-beta repeat
						Sc04g016410.1	35283508	35285719	+	Eukaryotic translation initiation factor 3 subunit 7 (eIF-3)
Chr4	35300000	35320000	20001	313	3
						Sc04g016440.1	35308672	35315518	-	ABC transporter
						Sc04g016450.1	35317638	35319110	-	Integrase core domain
						Sc04g016430.1	35305900	35307944	+	Putative Phosphatase
Chr4	35320000	35340000	20001	307	4
						Sc04g016490.1	35332923	35333291	-	Hsp20/alpha crystallin family
						Sc04g016480.1	35329175	35329660	+	Hsp20/alpha crystallin family
						Sc04g016460.1	35325388	35326548	+	Hsp20/alpha crystallin family
						Sc04g016470.1	35328982	35331450	-	--
Chr4	35340000	35360000	20001	373	4
						Sc04g016500.1	35340846	35347426	+	Protein tyrosine kinase
						Sc04g016530.1	35358254	35359234	-	PRA1 family protein
						Sc04g016510.1	35350558	35354670	-	RNA recognition motif. (a.k.a. RRM, RBD, or RNP domain)
						Sc04g016520.1	35354739	35355387	-
Chr4	35380000	35400000	20001	363	3
						Sc04g016570.1	35388747	35396779	+	Ribonuclease III domain
						Sc04g016550.1	35380967	35385061	-
						Sc04g016560.1	35385076	35386573	-	--
Chr4	35400000	35420000	20001	374	2
						Sc04g016590.2	35417640	35422551	+	--
						Sc04g016580.1	35409515	35416866	+	Glycosyl hydrolases family 35
Chr4	35420000	35440000	20001	374	3
						Sc04g016610.1	35433328	35444112	+	Root hair defective 3 GTP-binding protein (RHD3)
						Sc04g016600.1	35423525	35428427	-	Endomembrane protein 70
						Sc04g016590.2	35417640	35422551	+	--
Chr4	35440000	35460000	20001	367	3
						Sc04g016610.1	35433328	35444112	+	Root hair defective 3 GTP-binding protein (RHD3)
						Sc04g016620.1	35449805	35453790	+	GMC oxidoreductase
						Sc04g016630.1	35455288	35460505	-	Protein tyrosine kinase
Chr4	35840000	35860000	20001	310	4
						Sc04g017130.1	35847019	35847468	-	Ring finger domain
						Sc04g017140.1	35849075	35850468	+	F-box associated domain
						Sc04g017120.2	35845293	35847862	+	Snf7
						Sc04g017150.2	35853791	35859711	-	TGS domain
Chr4	35880000	35900000	20001	310	1
						Sc04g017180.2	35876622	35897059	+	--
Chr4	35900000	35920000	20001	366	2
						Sc04g017190.1	35902761	35909835	+	Transcription initiation factor TFIID subunit A
						Sc04g017200.1	35911224	35915641	+	Ubiquitin-like autophagy protein Apg12
Chr4	4420000	4440000	20001	322	3
						Sc04g003560.1	4428754	4429832	+	Core histone H2A/H2B/H3/H4
						Sc04g003550.1	4425425	4427376	-	Ribosomal protein S8
						Sc04g003570.1	4430758	4432025	-	Core histone H2A/H2B/H3/H4
Chr4	4560000	4580000	20001	312	2
						Sc04g003610.1	4562304	4563948	+	RNA recognition motif. (a.k.a. RRM, RBD, or RNP domain)
						Sc04g003620.1	4571345	4577336	-	--
Chr4	4580000	4600000	20001	313	2
						Sc04g003630.1	4587425	4592788	-	ACT domain
						Sc04g003640.1	4594113	4595158	-	Core histone H2A/H2B/H3/H4
Chr4	5060000	5080000	20001	333	2
						Sc04g003850.1	5061674	5062299	-	--
						Sc04g003860.1	5066825	5068049	-	MULE transposase domain
Chr4	5260000	5280000	20001	306	2
						Sc04g003960.1	5256015	5263475	-	DEAD/DEAH box helicase
						Sc04g003970.1	5270760	5273416	-	Ankyrin repeats (many copies)
Chr4	580000	600000	20001	309	4
						Sc04g000380.1	599852	602636	-	2Fe-2S iron-sulfur cluster binding domain
						Sc04g000370.1	584551	597218	+	RNA recognition motif. (a.k.a. RRM, RBD, or RNP domain)
						Sc04g000350.2	577503	580182	-	--
						Sc04g000360.1	580872	583070	+	S25 ribosomal protein
Chr4	5920000	5940000	20001	327	1
						Sc04g004260.1	5923624	5930393	-	PspA/IM30 family
Chr4	600000	620000	20001	308	5
						Sc04g000390.1	603626	606665	-	Ribosomal protein L1p/L10e family
						Sc04g000380.1	599852	602636	-	2Fe-2S iron-sulfur cluster binding domain
						Sc04g000400.1	608135	609131	-	--
						Sc04g000410.1	613406	617285	-	Endomembrane protein 70
						Sc04g000420.1	619400	620659	+	Leucine Rich repeats (2 copies)
Chr4	6720000	6740000	20001	334	3
						Sc04g004580.1	6723980	6726878	+	--
						Sc04g004570.1	6721295	6723412	+	PPR repeat family
						Sc04g004590.1	6728161	6730314	+	Rab-GTPase-TBC domain
Chr4	680000	700000	20001	313	3
						Sc04g000510.1	686477	693706	+	ATPase family associated with various cellular activities (AAA)
						Sc04g000500.1	680897	682078	-	Glycosyltransferase family 29 (sialyltransferase)
						Sc04g000520.1	695268	699133	+	Subtilase family
Chr4	720000	740000	20001	309	2
						Sc04g000530.1	715388	723202	+	WD domain, G-beta repeat
						Sc04g000540.1	734751	737653	+	Male sterility protein
Chr4	7740000	7760000	20001	321	1
						Sc04g005120.1	7754150	7766264	+	ATPase family associated with various cellular activities (AAA)
Chr4	7820000	7840000	20001	318	2
						Sc04g005160.1	7825884	7829859	+	Aph-1 protein
						Sc04g005170.1	7829996	7834706	-	Putative methyltransferase
Chr4	8000000	8020000	20001	330	2
						Sc04g005240.1	7987410	8010824	+	tRNA synthetases class I (I, L, M and V)
						Sc04g005250.1	8012560	8016950	-	Biotin and Thiamin Synthesis associated domain
Chr4	8500000	8520000	20001	325	3
						Sc04g005430.1	8498595	8501963	-	Protein kinase domain
						Sc04g005440.1	8512150	8514578	+	Protein kinase domain
						Sc04g005450.1	8518540	8519034	+	gag-polypeptide of LTR copia-type
Chr4	860000	880000	20001	312	3
						Sc04g000630.2	852631	860197	-	Cyclophilin type peptidyl-prolyl cis-trans isomerase/CLD
						Sc04g000650.1	877617	880640	+	Protein kinase domain
						Sc04g000640.1	862641	866135	-	Protein kinase domain
Chr4	9300000	9320000	20001	306	2
						Sc04g005730.3	9294235	9301234	+	RNA recognition motif. (a.k.a. RRM, RBD, or RNP domain)
						Sc04g005740.1	9307227	9314394	+	--
Chr5	1120000	1140000	20001	336	2
						Sc05g001560.1	1128870	1130946	+	No apical meristem (NAM) protein
						Sc05g001570.1	1132870	1133697	+	--
Chr5	1220000	1240000	20001	313	2
						Sc05g001680.1	1234286	1237324	+	Protein of unknown function (DUF4005)
						Sc05g001670.1	1223786	1229009	+	No apical meristem (NAM) protein
Chr5	1620000	1640000	20001	311	2
						Sc05g002160.1	1619670	1624673	-	Auxin response factor
						Sc05g002170.1	1635101	1640755	-	CAS/CSE protein, C-terminus
Chr5	1640000	1660000	20001	321	3
						Sc05g002180.1	1649839	1650535	+	AP2 domain
						Sc05g002170.1	1635101	1640755	-	CAS/CSE protein, C-terminus
						Sc05g002190.1	1656172	1658795	+	bHLH-MYC and R2R3-MYB transcription factors N-terminal
Chr5	18000000	18020000	20001	374	1
						Sc05g012710.1	18014831	18016426	-	--
Chr5	20000	40000	20001	342	3
						Sc05g000030.1	16056	27449	-	Lyase
						Sc05g000050.1	39484	40143	+	gag-polypeptide of LTR copia-type
						Sc05g000040.1	30391	34180	-	Programmed cell death protein 2, C-terminal putative domain
Chr5	20040000	20060000	20001	306	2
						Sc05g013230.1	20040633	20044261	+	--
						Sc05g013240.1	20045358	20051211	-	Cellulose synthase
Chr5	20360000	20380000	20001	329	2
						Sc05g013400.1	20363254	20364369	+	--
						Sc05g013390.3	20343394	20361802	-	Protein of unknown function (DUF3615)
Chr5	22980000	23000000	20001	314	3
						Sc05g015060.1	22995670	22997270	-	TB2/DP1, HVA22 family
						Sc05g015040.1	22979732	22984608	+	Gcd10p family
						Sc05g015050.1	22985809	22989337	-	TB2/DP1, HVA22 family
Chr5	23060000	23080000	20001	315	2
						Sc05g015090.1	23063696	23064397	-	AP2 domain
						Sc05g015100.1	23076460	23077923	+	Thioredoxin
Chr5	23100000	23120000	20001	317	2
						Sc05g015120.1	23098757	23102835	+	Cytokinin dehydrogenase 1, FAD and cytokinin binding
						Sc05g015130.2	23103019	23108890	-	Tetrapyrrole (Corrin/Porphyrin) Methylases
Chr5	23120000	23140000	20001	323	2
						Sc05g015140.1	23128895	23132184	-	Ubiquitin-conjugating enzyme
						Sc05g015150.1	23136048	23141714	+	50S ribosome-binding GTPase
Chr5	25480000	25500000	20001	306	3
						Sc05g017000.1	25487873	25488269	-	EF hand
						Sc05g016990.1	25470782	25480686	+	EF hand
						Sc05g017010.1	25497221	25497505	-	EF hand
Chr5	2580000	2600000	20001	341	2
						Sc05g003360.1	2580097	2584459	+	--
						Sc05g003370.1	2591493	2598171	+	Domain of unknown function (DUF4378)
Chr5	2700000	2720000	20001	318	4
						Sc05g003550.1	2702281	2704258	+	--
						Sc05g003570.1	2708531	2709749	+	--
						Sc05g003580.1	2714453	2719203	+	Domain of unknown function (DUF296)
						Sc05g003560.1	2707390	2707816	-	--
Chr5	27020000	27040000	20001	311	3
						Sc05g018050.1	27015336	27022041	+	Kinesin motor domain
						Sc05g018070.1	27033845	27034619	-	--
						Sc05g018060.2	27026238	27028514	+	--
Chr5	27320000	27340000	20001	320	1
						Sc05g018250.1	27329882	27358581	-	Carbohydrate binding domain
Chr5	27340000	27360000	20001	324	1
						Sc05g018250.1	27329882	27358581	-	Carbohydrate binding domain
Chr5	27360000	27380000	20001	323	1
						Sc05g018260.1	27378736	27384420	-	Carbohydrate binding domain
Chr5	27380000	27400000	20001	318	4
						Sc05g018270.1	27384835	27389361	-	Glycosyl hydrolase family 10
						Sc05g018280.2	27390538	27393479	+	--
						Sc05g018260.1	27378736	27384420	-	Carbohydrate binding domain
						Sc05g018290.2	27394335	27395894	-	Erg28 like protein
Chr5	27440000	27460000	20001	318	2
						Sc05g018320.1	27441643	27449051	+	KH domain
						Sc05g018330.1	27449449	27453466	-	Transmembrane amino acid transporter protein
Chr5	27480000	27500000	20001	325	3
						Sc05g018360.1	27492566	27496182	-	Protein kinase domain
						Sc05g018350.4	27485400	27490922	+	FGGY family of carbohydrate kinases, N-terminal domain
						Sc05g018340.1	27466283	27483219	+	Putative serine esterase (DUF676)
Chr5	27600000	27620000	20001	319	2
						Sc05g018400.2	27611683	27615203	+	Glycosyltransferase family 43
						Sc05g018410.1	27618726	27619550	+	gag-polypeptide of LTR copia-type
Chr5	27620000	27640000	20001	319	2
						Sc05g018420.1	27629009	27632494	-	NB-ARC domain
						Sc05g018430.1	27637256	27640751	+	Glutamyl-tRNAGlu reductase, N-terminal domain
Chr5	27640000	27660000	20001	323	2
						Sc05g018430.1	27637256	27640751	+	Glutamyl-tRNAGlu reductase, N-terminal domain
						Sc05g018440.2	27643622	27648213	-	AUX/IAA family
Chr5	280000	300000	20001	351	4
						Sc05g000350.1	287263	288940	-	--
						Sc05g000330.1	279677	280940	-	Universal stress protein family
						Sc05g000360.1	292352	299687	-	MCM2/3/5 family
						Sc05g000340.1	283893	286463	+	Protein of unknown function (DUF3675)
Chr5	28340000	28360000	20001	322	3
						Sc05g018980.1	28351703	28355592	+	ATPase family associated with various cellular activities (AAA)
						Sc05g018990.3	28357174	28361282	-	OPT oligopeptide transporter protein
						Sc05g018970.1	28344820	28346424	+	Yippee zinc-binding/DNA-binding /Mis18, centromere assembly
Chr5	28360000	28380000	20001	320	3
						Sc05g019010.1	28379789	28384015	-	Rab-GTPase-TBC domain
						Sc05g019000.2	28371898	28374836	+	Cytochrome b5-like Heme/Steroid binding domain
						Sc05g018990.3	28357174	28361282	-	OPT oligopeptide transporter protein
Chr5	28380000	28400000	20001	316	2
						Sc05g019020.1	28396699	28399686	-	Glucosamine-6-phosphate isomerases/6-phosphogluconolactonase
						Sc05g019010.1	28379789	28384015	-	Rab-GTPase-TBC domain
Chr5	28440000	28460000	20001	314	2
						Sc05g019050.1	28442088	28450658	+	S1 RNA binding domain
						Sc05g019060.1	28456231	28457589	+	Pectinesterase
Chr5	28460000	28480000	20001	306	1
						Sc05g019070.1	28463547	28464547	+	Protein of unknown function (DUF1264)
Chr5	28700000	28720000	20001	309	4
						Sc05g019230.1	28711232	28712912	+	--
						Sc05g019220.1	28707913	28710814	+	Chitinase class I
						Sc05g019210.1	28702897	28706041	+	Mitochondrial ATP synthase epsilon chain
						Sc05g019240.1	28713528	28716639	-	Transmembrane amino acid transporter protein
Chr5	28740000	28760000	20001	321	2
						Sc05g019280.1	28753177	28774648	+	La domain
						Sc05g019270.2	28734955	28745171	+	WD domain, G-beta repeat
Chr5	28760000	28780000	20001	319	2
						Sc05g019290.1	28778208	28780287	+	--
						Sc05g019280.1	28753177	28774648	+	La domain
Chr5	28780000	28800000	20001	327	3
						Sc05g019300.1	28781673	28785251	+	NAC domain
						Sc05g019290.1	28778208	28780287	+	--
						Sc05g019310.1	28788991	28797205	+	SPFH domain / Band 7 family
Chr5	28800000	28820000	20001	327	1
						Sc05g019320.1	28808975	28843588	+	Xylanase inhibitor N-terminal
Chr5	28820000	28840000	20001	374	1
						Sc05g019320.1	28808975	28843588	+	Xylanase inhibitor N-terminal
Chr5	28840000	28860000	20001	329	3
						Sc05g019330.1	28847875	28852658	-	EF hand
						Sc05g019340.1	28856991	28865438	-	Exonuclease
						Sc05g019320.1	28808975	28843588	+	Xylanase inhibitor N-terminal
Chr5	28860000	28880000	20001	320	2
						Sc05g019350.1	28868452	28888924	-	VIT family
						Sc05g019340.1	28856991	28865438	-	Exonuclease
Chr5	28900000	28920000	20001	308	2
						Sc05g019370.1	28905308	28916278	-	Peptidase family C78
						Sc05g019360.1	28901540	28910198	+	ABC transporter transmembrane region
Chr5	28920000	28940000	20001	348	3
						Sc05g019390.1	28929219	28930805	-	--
						Sc05g019380.1	28921416	28923311	-	--
						Sc05g019400.1	28939510	28942386	-	Tim17/Tim22/Tim23/Pmp24 family
Chr5	28940000	28960000	20001	325	6
						Sc05g019440.1	28954133	28954664	-	--
						Sc05g019400.1	28939510	28942386	-	Tim17/Tim22/Tim23/Pmp24 family
						Sc05g019450.1	28959817	28982886	-	Peptidase M16 inactive domain
						Sc05g019410.1	28945521	28947813	+	Sigma 54 modulation protein / S30EA ribosomal protein
						Sc05g019430.1	28950820	28951920	+
						Sc05g019420.1	28948941	28950759	-	mTERF
Chr5	29040000	29060000	20001	309	1
						Sc05g019500.1	29050503	29055027	-	FKBP-type peptidyl-prolyl cis-trans isomerase
Chr5	29060000	29080000	20001	306	2
						Sc05g019520.1	29078781	29084033	+	--
						Sc05g019510.1	29061340	29074772	+	Sec23/Sec24 trunk domain
Chr5	29080000	29100000	20001	341	3
						Sc05g019530.1	29083110	29086644	-	PPR repeat family
						Sc05g019520.1	29078781	29084033	+	--
						Sc05g019540.1	29099806	29107982	+	--
Chr5	29200000	29220000	20001	323	3
						Sc05g019640.1	29217874	29232084	+	Helix-loop-helix DNA-binding domain
						Sc05g019620.3	29202841	29211598	-	--
						Sc05g019630.1	29213896	29214219	+	--
Chr5	29420000	29440000	20001	308	3
						Sc05g019760.1	29422745	29424280	-	Exostosin family
						Sc05g019770.1	29427286	29428840	-	Basic region leucine zipper
						Sc05g019780.1	29431171	29432826	+	Fe-S metabolism associated domain
Chr5	29840000	29860000	20001	313	3
						Sc05g019990.2	29836933	29841378	+	--
						Sc05g020010.1	29852467	29865693	+	Actin
						Sc05g020000.1	29843383	29848617	-	ARID/BRIGHT DNA binding domain
Chr5	29960000	29980000	20001	317	4
						Sc05g020110.1	29962899	29964310	+	Fructose-bisphosphate aldolase class-I
						Sc05g020120.1	29969451	29991129	+	Elongation factor P, C-terminal
						Sc05g020100.1	29962634	29962798	-	--
						Sc05g020090.1	29955665	29961973	+	Uracil phosphoribosyltransferase
Chr5	300000	320000	20001	373	2
						Sc05g000370.3	300924	309443	-	Exocyst complex component Sec5
						Sc05g000380.1	318704	320121	+	bZIP transcription factor
Chr5	30180000	30200000	20001	307	2
						Sc05g020310.1	30181231	30185782	-	Subtilase family
						Sc05g020320.1	30191565	30194799	-	BTB/POZ domain
Chr5	320000	340000	20001	351	6
						Sc05g000410.1	331435	332970	-	--
						Sc05g000390.1	323872	324252	-	CP12 domain
						Sc05g000420.1	334488	336691	+	SMP-30/Gluconolaconase/LRE-like region
						Sc05g000430.1	338354	341817	+	GDSL/SGNH-like Acyl-Esterase family found in Pmr5 and Cas1p
						Sc05g000400.1	325055	330320	+	Prolyl oligopeptidase family
						Sc05g000380.1	318704	320121	+	bZIP transcription factor
Chr5	3560000	3580000	20001	308	2
						Sc05g004580.1	3563639	3572262	+	--
						Sc05g004590.1	3573139	3574446	-	NAD dependent epimerase/dehydratase family
Chr5	400000	420000	20001	357	1
						Sc05g000540.1	417921	433541	-	Ethylbenzene dehydrogenase
Chr5	460000	480000	20001	374	4
						Sc05g000590.1	463417	463984	+	Glutaredoxin
						Sc05g000610.1	468078	472231	-	Ribonucleases P/MRP protein subunit POP1
						Sc05g000580.1	455112	460539	+	Leucine rich repeat N-terminal domain
						Sc05g000600.1	467544	468047	-
Chr5	4640000	4660000	20001	371	1
						Sc05g005910.1	4640809	4643079	+	WAX2 C-terminal domain
Chr5	4700000	4720000	20001	369	2
						Sc05g005930.1	4717273	4721336	-	WAX2 C-terminal domain
						Sc05g005920.1	4709504	4712366	+	WAX2 C-terminal domain
Chr5	5880000	5900000	20001	306	5
						Sc05g007250.1	5885682	5890552	+	LSM domain
						Sc05g007230.1	5878102	5880364	-	Xylanase inhibitor C-terminal
						Sc05g007260.1	5892185	5897198	+	GDSL/SGNH-like Acyl-Esterase family found in Pmr5 and Cas1p
						Sc05g007240.1	5881396	5882709	+	Xylanase inhibitor C-terminal
						Sc05g007270.1	5898071	5898883	-	Salt stress response/antifungal
Chr5	7460000	7480000	20001	308	3
						Sc05g008880.1	7468249	7472858	+	NHL repeat
						Sc05g008890.1	7475925	7476167	-	--
						Sc05g008870.1	7461748	7466088	+	Glycosyltransferase family 20
Chr5	7480000	7500000	20001	339	2
						Sc05g008900.2	7484977	7488920	-	--
						Sc05g008910.1	7494407	7508556	+	Adaptin N terminal region
Chr5	7700000	7720000	20001	311	2
						Sc05g009130.1	7705813	7709281	+	RNA recognition motif. (a.k.a. RRM, RBD, or RNP domain)
						Sc05g009140.1	7711988	7715872	-	--
Chr5	7760000	7780000	20001	323	3
						Sc05g009210.3	7778462	7787133	-	Leucine Rich repeat
						Sc05g009200.2	7775827	7776570	-	Gibberellin regulated protein
						Sc05g009190.1	7760759	7762527	-	UDP-glucoronosyl and UDP-glucosyl transferase
Chr5	7840000	7860000	20001	331	2
						Sc05g009250.1	7853618	7854099	+
						Sc05g009240.1	7852974	7853606	+	No apical meristem (NAM) protein
Chr5	8180000	8200000	20001	320	4
						Sc05g009550.1	8179833	8181671	+	--
						Sc05g009570.2	8188151	8192758	+	Protein of unknown function (DUF569)
						Sc05g009560.1	8181768	8184020	+	PPR repeat family
						Sc05g009580.1	8195822	8197590	+	DnaJ domain
Chr5	8220000	8240000	20001	317	3
						Sc05g009610.1	8229370	8232530	-	POT family
						Sc05g009600.1	8209951	8223436	-	Adenosine/AMP deaminase
						Sc05g009620.4	8236072	8240685	-	PPR repeat family
Chr5	8360000	8380000	20001	322	2
						Sc05g009700.1	8374950	8380543	+	Protein tyrosine kinase
						Sc05g009690.4	8359302	8369644	+	--
Chr5	8380000	8400000	20001	313	4
						Sc05g009700.1	8374950	8380543	+	Protein tyrosine kinase
						Sc05g009730.1	8395932	8399739	-	Eukaryotic porin
						Sc05g009720.1	8389603	8394114	+	SPFH domain / Band 7 family
						Sc05g009710.1	8381724	8385171	-	Domain of unknown function (DUF1338)
Chr5	8440000	8460000	20001	309	2
						Sc05g009750.1	8438325	8448036	+	Alpha amylase, catalytic domain
						Sc05g009760.1	8452239	8459357	+	Pectate lyase
Chr5	8460000	8480000	20001	306	3
						Sc05g009780.1	8464882	8466626	-	--
						Sc05g009790.1	8467392	8479150	-	Protein of unknown function (DUF1664)
						Sc05g009770.1	8461000	8463191	+	AP2 domain
Chr5	8680000	8700000	20001	314	2
						Sc05g009960.1	8683000	8685025	-	Ribosomal protein L34e
						Sc05g009970.1	8686596	8690001	-	Protein of unknown function (DUF1666)
Chr5	8700000	8720000	20001	308	2
						Sc05g009990.1	8713636	8714528	-	--
						Sc05g009980.1	8702390	8703562	-	ZF-HD protein dimerisation region
Chr5	8720000	8740000	20001	343	3
						Sc05g010020.1	8733970	8738824	-	GDA1/CD39 (nucleoside phosphatase) family
						Sc05g010000.1	8721211	8724780	-	Protein of unknown function (DUF3675)
						Sc05g010010.1	8728677	8730209	-	DYW family of nucleic acid deaminases
Chr5	8840000	8860000	20001	328	7
						Sc05g010080.2	8836463	8840854	-	--
						Sc05g010140.1	8859123	8863029	-	Ribosomal L18p/L5e family
						Sc05g010110.1	8850442	8852114	+
						Sc05g010130.1	8856330	8856983	-	Protein of unknown function (DUF679)
						Sc05g010100.1	8846731	8847920	+	Ribonuclease T2 family
						Sc05g010120.1	8852340	8855764	+	Galactosyltransferase
						Sc05g010090.1	8844027	8845514	+	Ribonuclease T2 family
Chr5	8860000	8880000	20001	329	5
						Sc05g010180.1	8874303	8876548	-
						Sc05g010150.1	8866253	8866924	+	Ring finger domain
						Sc05g010170.1	8869809	8871364	-	MYB-CC type transfactor, LHEQLE motif
						Sc05g010160.1	8867183	8868962	-	GMC oxidoreductase
						Sc05g010140.1	8859123	8863029	-	Ribosomal L18p/L5e family
Chr5	8960000	8980000	20001	314	2
						Sc05g010240.1	8962277	8962792	+	EF hand
						Sc05g010250.2	8965694	8967750	-	Myb-like DNA-binding domain
Chr5	9020000	9040000	20001	307	1
						Sc05g010270.1	9029036	9030878	-	Pollen allergen
Chr5	9060000	9080000	20001	307	2
						Sc05g010290.1	9078829	9079274	-	--
						Sc05g010280.1	9061570	9067674	-	--
Chr5	9080000	9100000	20001	309	4
						Sc05g010310.2	9086307	9088920	-	cAMP-regulated phosphoprotein/endosulfine conserved region
						Sc05g010320.1	9091686	9092446	+	Domain of unknown function (DUF588)
						Sc05g010300.1	9080248	9082545	-	Methyltransferase domain
						Sc05g010330.1	9092554	9093639	-	Oxygen evolving enhancer protein 3 (PsbQ)
Chr5	9100000	9120000	20001	310	3
						Sc05g010360.1	9113749	9115245	-	No apical meristem (NAM) protein
						Sc05g010340.1	9106343	9109508	+	Protein of unknown function (DUF962)
						Sc05g010350.1	9110415	9112737	-	Cytochrome P450
Chr5	9120000	9140000	20001	310	1
						Sc05g010370.1	9135050	9147135	+	DBC1
Chr5	9140000	9160000	20001	318	5
						Sc05g010390.1	9149612	9151882	+	Mitochondrial carrier protein
						Sc05g010410.1	9156038	9158837	-	Xyloglucan fucosyltransferase
						Sc05g010370.1	9135050	9147135	+	DBC1
						Sc05g010380.1	9148284	9149068	-	SET domain
						Sc05g010400.1	9152850	9154310	-	Domain of unknown function (DUF377)
Chr5	9240000	9260000	20001	308	4
						Sc05g010500.1	9252790	9253801	-	--
						Sc05g010510.1	9257074	9279685	+	Domain of unknown function DUF221
						Sc05g010480.1	9242256	9245130	-	Vesicle transport v-SNARE protein N-terminus
						Sc05g010490.1	9247564	9251596	-	PCI domain
Chr5	9620000	9640000	20001	309	3
						Sc05g010700.1	9624539	9625912	-	--
						Sc05g010720.1	9638904	9640194	-	Glycosyl hydrolases family 16
						Sc05g010710.1	9629339	9637998	-	Glycosyl hydrolase family 79, N-terminal domain
Chr6	1180000	1200000	20001	327	6
						Sc06g000680.1	1186871	1187698	+	--
						Sc06g000670.1	1185636	1186668	+	Thymidylate kinase
						Sc06g000690.1	1189716	1190663	+	EF hand
						Sc06g000660.1	1183439	1185445	+	PPR repeat family
						Sc06g000700.1	1195459	1197105	+	Ras family
						Sc06g000710.1	1199264	1203099	-	Protein of unknown function (DUF1295)
Chr6	14720000	14740000	20001	319	2
						Sc06g004970.1	14716010	14722445	+	Calcineurin-like phosphoesterase
						Sc06g004980.1	14724719	14726033	+	Iron/zinc purple acid phosphatase-like protein C
Chr6	14860000	14880000	20001	318	1
						Sc06g005050.1	14869082	14882145	+	Mak10 subunit, NatC N(alpha)-terminal acetyltransferase
Chr6	1600000	1620000	20001	318	3
						Sc06g000960.1	1590332	1603566	+	Protein kinase domain
						Sc06g000970.1	1606325	1610900	+	PHP domain
						Sc06g000980.1	1611683	1618894	-	Endoplasmic reticulum vesicle transporter
[truncated: 3,115 more rows]
