# Supplementary material for: Resequencing of 388 cassava accessions identifies valuable loci and selection for variation in heterozygosity
Source: Genome Biol. 2021 Nov 16;22:316. doi: 10.1186/s13059-021-02524-7 (PMC8594203; doi:10.1186/s13059-021-02524-7)
Supplement: Supplementary file 11 — Additional file 11: Table S11. KEGG enrichment of the genes in the genomic regions that showed heterozygosity with high frequency (Top 0.95) in 374 cultivars. [file 13059_2021_2524_MOESM11_ESM.xlsx]

## Sheet: Sheet1
Table S11. KEGG enrichment of the genes in the genomic regions that showed heterozygosity with high frequency (Top 0.95) in 374 cultivars.
Pathway	KO ID	Cluter frequency	Genome frequency	P-value
Cyanoamino acid metabolism	ko00460	21 out of 594 3.53535353535354%	88 out of 6322 1.39196456817463%	4.51323e-05
Starch and sucrose metabolism	ko00500	55 out of 594 9.25925925925926%	351 out of 6322 5.55204049351471%	7.89842e-05
Phenylpropanoid biosynthesis	ko00940	37 out of 594 6.22895622895623%	270 out of 6322 4.2708003796267%	0.0115519
Glycine, serine and threonine metabolism	ko00260	15 out of 594 2.52525252525253%	91 out of 6322 1.43941790572604%	0.0215074
Ascorbate and aldarate metabolism	ko00053	11 out of 594 1.85185185185185%	60 out of 6322 0.949066751028156%	0.0223113
Endocytosis	ko04144	25 out of 594 4.20875420875421%	183 out of 6322 2.89465359063587%	0.0351169
Glyoxylate and dicarboxylate metabolism	ko00630	13 out of 594 2.18855218855219%	81 out of 6322 1.28124011388801%	0.0376408
Diterpenoid biosynthesis	ko00904	7 out of 594 1.17845117845118%	36 out of 6322 0.569440050616893%	0.0470827
Valine, leucine and isoleucine degradation	ko00280	9 out of 594 1.51515151515152%	55 out of 6322 0.869977855109143%	0.0687046
Ether lipid metabolism	ko00565	6 out of 594 1.01010101010101%	32 out of 6322 0.506168933881683%	0.0740274
Valine, leucine and isoleucine biosynthesis	ko00290	6 out of 594 1.01010101010101%	33 out of 6322 0.521986713065486%	0.0836499
Glutathione metabolism	ko00480	16 out of 594 2.69360269360269%	118 out of 6322 1.86649794368871%	0.0847281
2-Oxocarboxylic acid metabolism	ko01210	12 out of 594 2.02020202020202%	86 out of 6322 1.36032900980702%	0.105517
C5-Branched dibasic acid metabolism	ko00660	3 out of 594 0.505050505050505%	13 out of 6322 0.205631129389434%	0.116111
Amino sugar and nucleotide sugar metabolism	ko00520	22 out of 594 3.7037037037037%	180 out of 6322 2.84720025308447%	0.119289
Protein export	ko03060	9 out of 594 1.51515151515152%	62 out of 6322 0.980702309395761%	0.123597
Plant-pathogen interaction	ko04626	28 out of 594 4.71380471380471%	238 out of 6322 3.76463144574502%	0.123882
Limonene and pinene degradation	ko00903	2 out of 594 0.336700336700337%	8 out of 6322 0.126542233470421%	0.169026
Glycerophospholipid metabolism	ko00564	14 out of 594 2.35690235690236%	116 out of 6322 1.8348623853211%	0.197907
Galactose metabolism	ko00052	11 out of 594 1.85185185185185%	91 out of 6322 1.43941790572604%	0.232681
Proteasome	ko03050	9 out of 594 1.51515151515152%	73 out of 6322 1.15469788041759%	0.244303
Pentose and glucuronate interconversions	ko00040	20 out of 594 3.36700336700337%	180 out of 6322 2.84720025308447%	0.245429
Vitamin B6 metabolism	ko00750	3 out of 594 0.505050505050505%	19 out of 6322 0.300537804492249%	0.262139
Linoleic acid metabolism	ko00591	5 out of 594 0.841750841750842%	37 out of 6322 0.585257829800696%	0.264603
Histidine metabolism	ko00340	4 out of 594 0.673400673400673%	28 out of 6322 0.442897817146473%	0.2662
Pantothenate and CoA biosynthesis	ko00770	5 out of 594 0.841750841750842%	38 out of 6322 0.601075608984499%	0.283282
Plant hormone signal transduction	ko04075	43 out of 594 7.23905723905724%	420 out of 6322 6.64346725719709%	0.294462
Protein processing in endoplasmic reticulum	ko04141	32 out of 594 5.38720538720539%	313 out of 6322 4.95096488453021%	0.331619
Citrate cycle (TCA cycle)	ko00020	9 out of 594 1.51515151515152%	80 out of 6322 1.26542233470421%	0.336304
beta-Alanine metabolism	ko00410	7 out of 594 1.17845117845118%	61 out of 6322 0.964884530211958%	0.348044
Peroxisome	ko04146	12 out of 594 2.02020202020202%	111 out of 6322 1.75577348940209%	0.348725
RNA polymerase	ko03020	7 out of 594 1.17845117845118%	62 out of 6322 0.980702309395761%	0.363899
Ribosome	ko03010	42 out of 594 7.07070707070707%	425 out of 6322 6.7225561531161%	0.386474
Other glycan degradation	ko00511	3 out of 594 0.505050505050505%	24 out of 6322 0.379626700411262%	0.395318
RNA transport	ko03013	21 out of 594 3.53535353535354%	208 out of 6322 3.29009807023094%	0.397414
Carotenoid biosynthesis	ko00906	6 out of 594 1.01010101010101%	55 out of 6322 0.869977855109143%	0.414837
Brassinosteroid biosynthesis	ko00905	3 out of 594 0.505050505050505%	25 out of 6322 0.395444479595065%	0.421492
Phenylalanine, tyrosine and tryptophan biosynthesis	ko00400	7 out of 594 1.17845117845118%	66 out of 6322 1.04397342613097%	0.427576
Propanoate metabolism	ko00640	4 out of 594 0.673400673400673%	36 out of 6322 0.569440050616893%	0.442069
Carbon fixation in photosynthetic organisms	ko00710	11 out of 594 1.85185185185185%	109 out of 6322 1.72413793103448%	0.44872
Mismatch repair	ko03430	5 out of 594 0.841750841750842%	47 out of 6322 0.743435621638722%	0.456006
Homologous recombination	ko03440	6 out of 594 1.01010101010101%	58 out of 6322 0.917431192660551%	0.46649
Isoquinoline alkaloid biosynthesis	ko00950	3 out of 594 0.505050505050505%	27 out of 6322 0.42708003796267%	0.472579
Cysteine and methionine metabolism	ko00270	13 out of 594 2.18855218855219%	133 out of 6322 2.10376463144574%	0.483873
Arachidonic acid metabolism	ko00590	2 out of 594 0.336700336700337%	17 out of 6322 0.268902246124644%	0.483943
Nitrogen metabolism	ko00910	5 out of 594 0.841750841750842%	49 out of 6322 0.775071180006327%	0.493469
Oxidative phosphorylation	ko00190	18 out of 594 3.03030303030303%	188 out of 6322 2.97374248655489%	0.503619
Glycosaminoglycan degradation	ko00531	2 out of 594 0.336700336700337%	18 out of 6322 0.284720025308447%	0.514943
Sesquiterpenoid and triterpenoid biosynthesis	ko00909	3 out of 594 0.505050505050505%	29 out of 6322 0.458715596330275%	0.52151
Sulfur metabolism	ko00920	5 out of 594 0.841750841750842%	51 out of 6322 0.806706738373932%	0.529939
Inositol phosphate metabolism	ko00562	7 out of 594 1.17845117845118%	74 out of 6322 1.17051565960139%	0.551131
Pyrimidine metabolism	ko00240	14 out of 594 2.35690235690236%	150 out of 6322 2.37266687757039%	0.5525
Cutin, suberine and wax biosynthesis	ko00073	3 out of 594 0.505050505050505%	31 out of 6322 0.49035115469788%	0.567861
Spliceosome	ko03040	22 out of 594 3.7037037037037%	239 out of 6322 3.78044922492882%	0.57482
Glycerolipid metabolism	ko00561	8 out of 594 1.34680134680135%	87 out of 6322 1.37614678899083%	0.580126
Phenylalanine metabolism	ko00360	16 out of 594 2.69360269360269%	175 out of 6322 2.76811135716545%	0.585298
Terpenoid backbone biosynthesis	ko00900	7 out of 594 1.17845117845118%	77 out of 6322 1.2179689971528%	0.594512
Lysine degradation	ko00310	4 out of 594 0.673400673400673%	44 out of 6322 0.695982284087314%	0.603604
Pyruvate metabolism	ko00620	12 out of 594 2.02020202020202%	134 out of 6322 2.11958241062955%	0.614325
Tryptophan metabolism	ko00380	5 out of 594 0.841750841750842%	56 out of 6322 0.885795634292945%	0.615422
Basal transcription factors	ko03022	5 out of 594 0.841750841750842%	57 out of 6322 0.901613413476748%	0.631388
Tropane, piperidine and pyridine alkaloid biosynthesis	ko00960	3 out of 594 0.505050505050505%	35 out of 6322 0.553622271433091%	0.6518
ABC transporters	ko02010	3 out of 594 0.505050505050505%	36 out of 6322 0.569440050616893%	0.670866
Sphingolipid metabolism	ko00600	3 out of 594 0.505050505050505%	36 out of 6322 0.569440050616893%	0.670866
Selenocompound metabolism	ko00450	2 out of 594 0.336700336700337%	24 out of 6322 0.379626700411262%	0.673773
Flavonoid biosynthesis	ko00941	5 out of 594 0.841750841750842%	60 out of 6322 0.949066751028156%	0.676793
Nucleotide excision repair	ko03420	6 out of 594 1.01010101010101%	73 out of 6322 1.15469788041759%	0.694547
Butanoate metabolism	ko00650	2 out of 594 0.336700336700337%	25 out of 6322 0.395444479595065%	0.695711
Arginine and proline metabolism	ko00330	9 out of 594 1.51515151515152%	108 out of 6322 1.70832015185068%	0.697176
Steroid biosynthesis	ko00100	4 out of 594 0.673400673400673%	50 out of 6322 0.79088895919013%	0.704218
Tyrosine metabolism	ko00350	4 out of 594 0.673400673400673%	53 out of 6322 0.838342296741537%	0.747052
Alanine, aspartate and glutamate metabolism	ko00250	4 out of 594 0.673400673400673%	53 out of 6322 0.838342296741537%	0.747052
Stilbenoid, diarylheptanoid and gingerol biosynthesis	ko00945	3 out of 594 0.505050505050505%	41 out of 6322 0.648528946535906%	0.754673
Pentose phosphate pathway	ko00030	6 out of 594 1.01010101010101%	80 out of 6322 1.26542233470421%	0.775547
Fatty acid biosynthesis	ko00061	5 out of 594 0.841750841750842%	68 out of 6322 1.07560898449858%	0.778818
Aminoacyl-tRNA biosynthesis	ko00970	5 out of 594 0.841750841750842%	69 out of 6322 1.09142676368238%	0.789632
alpha-Linolenic acid metabolism	ko00592	5 out of 594 0.841750841750842%	70 out of 6322 1.10724454286618%	0.80003
Sulfur relay system	ko04122	2 out of 594 0.336700336700337%	31 out of 6322 0.49035115469788%	0.802853
Fatty acid degradation	ko00071	4 out of 594 0.673400673400673%	58 out of 6322 0.917431192660551%	0.80766
Carbon metabolism	ko01200	28 out of 594 4.71380471380471%	343 out of 6322 5.42549826004429%	0.814766
Glycosylphosphatidylinositol(GPI)-anchor biosynthesis	ko00563	2 out of 594 0.336700336700337%	32 out of 6322 0.506168933881683%	0.817045
Ubiquinone and other terpenoid-quinone biosynthesis	ko00130	3 out of 594 0.505050505050505%	46 out of 6322 0.727617842454919%	0.820414
Circadian rhythm - plant	ko04712	3 out of 594 0.505050505050505%	46 out of 6322 0.727617842454919%	0.820414
Phagosome	ko04145	10 out of 594 1.68350168350168%	134 out of 6322 2.11958241062955%	0.821335
DNA replication	ko03030	4 out of 594 0.673400673400673%	60 out of 6322 0.949066751028156%	0.828351
Biosynthesis of unsaturated fatty acids	ko01040	3 out of 594 0.505050505050505%	47 out of 6322 0.743435621638722%	0.831599
Biosynthesis of amino acids	ko01230	27 out of 594 4.54545454545455%	338 out of 6322 5.34640936412528%	0.843422
mRNA surveillance pathway	ko03015	13 out of 594 2.18855218855219%	176 out of 6322 2.78392913634926%	0.856307
Purine metabolism	ko00230	15 out of 594 2.52525252525253%	203 out of 6322 3.21100917431193%	0.870459
Thiamine metabolism	ko00730	2 out of 594 0.336700336700337%	37 out of 6322 0.585257829800696%	0.875125
Fatty acid metabolism	ko01212	7 out of 594 1.17845117845118%	105 out of 6322 1.66086681429927%	0.875666
Photosynthesis	ko00195	7 out of 594 1.17845117845118%	107 out of 6322 1.69250237266688%	0.887313
Fructose and mannose metabolism	ko00051	5 out of 594 0.841750841750842%	82 out of 6322 1.29705789307181%	0.895463
SNARE interactions in vesicular transport	ko04130	4 out of 594 0.673400673400673%	69 out of 6322 1.09142676368238%	0.899836
Regulation of autophagy	ko04140	2 out of 594 0.336700336700337%	40 out of 6322 0.632711167352104%	0.901282
Base excision repair	ko03410	3 out of 594 0.505050505050505%	56 out of 6322 0.885795634292945%	0.907888
Porphyrin and chlorophyll metabolism	ko00860	3 out of 594 0.505050505050505%	58 out of 6322 0.917431192660551%	0.919876
RNA degradation	ko03018	9 out of 594 1.51515151515152%	142 out of 6322 2.24612464409997%	0.927337
Ribosome biogenesis in eukaryotes	ko03008	6 out of 594 1.01010101010101%	103 out of 6322 1.62923125593167%	0.931132
N-Glycan biosynthesis	ko00510	3 out of 594 0.505050505050505%	65 out of 6322 1.02815564694717%	0.951452
Phosphatidylinositol signaling system	ko04070	4 out of 594 0.673400673400673%	81 out of 6322 1.28124011388801%	0.953862
Ubiquitin mediated proteolysis	ko04120	9 out of 594 1.51515151515152%	169 out of 6322 2.67320468206264%	0.982252
Glycolysis / Gluconeogenesis	ko00010	8 out of 594 1.34680134680135%	185 out of 6322 2.92628914900348%	0.997234
