# Supplementary material for: Resequencing of 388 cassava accessions identifies valuable loci and selection for variation in heterozygosity
Source: Genome Biol. 2021 Nov 16;22:316. doi: 10.1186/s13059-021-02524-7 (PMC8594203; doi:10.1186/s13059-021-02524-7)
Supplement: Supplementary file 12 — Additional file 12: Table S12. Comparation of starch content between accessions carrying heterozygous blocks with high frequency and accessions carrying homozygous blocks in cultivars. [file 13059_2021_2524_MOESM12_ESM.xlsx]

## Sheet: Sheet1
Table S12. Comparation of starch content between accessions carrying heterozygous blocks with high frequency and accessions carrying homozygous blocks in cultivars.
Chromosome	Block	Start	End	Av. Starch. Het	Av. Starch. Hom	P-value (wilcox rank-sum test )	P-value (two tailed t-test )	Gene	Annotation
Chr1	w757	15120000	15140000	0.269571	0.257518	0.0428311	0.0418141	Sc01g006420.1	PREDICTED: uncharacterized protein LOC105124266 isoform X2 [Populus euphratica]
Chr1	w1244	24860000	24880000	0.269706	0.257513	0.0326518	0.0384203	Sc01g007910.1|Sc01g007920.1	--|conserved hypothetical protein [Ricinus communis]
Chr1	w833	16640000	16660000	0.269826	0.256176	0.0248571	0.0243287	--	--
Chr1	w717	14320000	14340000	0.269547	0.255796	0.037677	0.0304902	--	--
Chr1	w1121	22400000	22420000	0.269664	0.249132	0.00212536	0.000330215	Sc01g007480.1|Sc01g007490.1	PREDICTED: uncharacterized protein LOC104108982 [Nicotiana tomentosiformis]|MYC2 [Hevea brasiliensis]
Chr1	w1978	39540000	39560000	0.268846	0.247168	0.0161471	0.0497179	Sc01g024080.1|Sc01g024090.1|Sc01g024100.1|Sc01g024110.1	PREDICTED: uncharacterized protein LOC103972726, partial [Musa acuminata subsp. malaccensis]|--|conserved hypothetical protein [Ricinus communis] |PREDICTED: GTP-binding protein SAR1A [Nelumbo nucifera]
Chr2	w18002	5300000	5320000	0.269792	0.257536	0.0369606	0.040016	Sc02g005900.1|Sc02g005910.1|Sc02g005920.1	hypothetical protein JCGZ_25624 [Jatropha curcas]|hypothetical protein JCGZ_25623 [Jatropha curcas]|hypothetical protein JCGZ_25621 [Jatropha curcas]
Chr2	w18049	6240000	6260000	0.269843	0.257512	0.0481594	0.0288228	Sc02g007220.1|Sc02g007230.1|Sc02g007240.1|Sc02g007250.1|Sc02g007260.1|Sc02g007270.1	PREDICTED: probable fructokinase-6, chloroplastic [Populus euphratica]|hypothetical protein JCGZ_13426 [Jatropha curcas]|PREDICTED: MLP-like protein 28-like [Fragaria vesca subsp. vesca]|PREDICTED: MLP-like protein 28-like [Fragaria vesca subsp. vesca]|ARF GTPase activator, putative [Ricinus communis] |hypothetical protein JCGZ_13429 [Jatropha curcas]
Chr2	w17945	4160000	4180000	0.269535	0.256989	0.0469987	0.0332257	Sc02g004410.1|Sc02g004420.1|Sc02g004430.1|Sc02g004440.1|Sc02g004450.1	ATP-dependent Clp protease proteolytic subunit family protein [Populus trichocarpa] |Polygalacturonase precursor, putative [Ricinus communis] |hypothetical protein JCGZ_03488 [Jatropha curcas]|hypothetical protein JCGZ_10498 [Jatropha curcas]|--
Chr2	w17999	5240000	5260000	0.26976	0.257015	0.0378033	0.0346592	Sc02g005830.1|Sc02g005840.3|Sc02g005850.2|Sc02g005860.1	Agamous-like MADS-box protein AGL8 isoform 1 [Theobroma cacao] |protein disulfide oxidoreductase, putative [Ricinus communis] |hypothetical protein POPTR_0017s13440g [Populus trichocarpa] |hypothetical protein JCGZ_25600 [Jatropha curcas]
Chr2	w18048	6220000	6240000	0.270036	0.256846	0.0318151	0.0187864	Sc02g007200.1|Sc02g007210.1|Sc02g007220.1	DNA binding protein, putative [Ricinus communis] |hypothetical protein JCGZ_13423 [Jatropha curcas]|PREDICTED: probable fructokinase-6, chloroplastic [Populus euphratica]
Chr2	w18041	6080000	6100000	0.270188	0.256392	0.0407243	0.0219303	Sc02g006950.1|Sc02g006960.1|Sc02g006970.1|Sc02g006980.2	PREDICTED: histone chaperone ASF1B-like [Populus euphratica]|hypothetical protein JCGZ_13062 [Jatropha curcas]|hypothetical protein JCGZ_13063 [Jatropha curcas]|serine-threonine protein kinase, putative [Ricinus communis]
Chr2	w17912	3500000	3520000	0.27023	0.25597	0.0197319	0.0109273	Sc02g003750.1	PREDICTED: uncharacterized protein LOC101209935 [Cucumis sativus]
Chr2	w17980	4860000	4880000	0.269641	0.255212	0.0442292	0.0253627	Sc02g005350.1|Sc02g005360.1|Sc02g005370.1	alpha-amylase, putative [Ricinus communis] |hypothetical protein JCGZ_09062 [Jatropha curcas]|hypothetical protein JCGZ_19940 [Jatropha curcas]
Chr2	w17966	4580000	4600000	0.270351	0.255671	0.0438001	0.0172413	Sc02g005030.1|Sc02g005040.1|Sc02g005050.1	hypothetical protein JCGZ_19902 [Jatropha curcas]|hypothetical protein JCGZ_19903 [Jatropha curcas]|hypothetical protein POPTR_0017s12570g [Populus trichocarpa]
Chr2	w17987	5000000	5020000	0.269249	0.252944	0.0290809	0.0113579	Sc02g005520.1|Sc02g005530.2|Sc02g005540.2|Sc02g005550.1|Sc02g005560.2	hypothetical protein JCGZ_19960 [Jatropha curcas]|hypothetical protein POPTR_0004s11550g [Populus trichocarpa] |SP1L, putative [Ricinus communis] |hypothetical protein POPTR_0018s12030g [Populus trichocarpa] |hypothetical protein JCGZ_19963 [Jatropha curcas]
Chr2	w17977	4800000	4820000	0.270445	0.253567	0.0140361	0.00571421	Sc02g005240.1|Sc02g005250.1|Sc02g005260.1|Sc02g005270.1	40S ribosomal protein S19, putative [Ricinus communis] |PREDICTED: probable mitochondrial-processing peptidase subunit beta-like [Citrus sinensis]|biotin carboxyl carrier protein [Vernicia fordii]|NAC transcription factor 053 [Jatropha curcas]
Chr2	w17964	4540000	4560000	0.270354	0.253395	0.0269999	0.00926138	Sc02g004980.1|Sc02g004990.2|Sc02g005000.1|Sc02g005010.1	plastocyanin-like domain-containing family protein [Populus trichocarpa] |hypothetical protein JCGZ_19892 [Jatropha curcas]|hypothetical protein JCGZ_19893 [Jatropha curcas]|UDP-glucosyltransferase, putative [Ricinus communis]
Chr2	w17969	4640000	4660000	0.270666	0.253411	0.0132555	0.00584968	Sc02g005130.1|Sc02g005140.1|Sc02g005150.1|Sc02g005160.1	hypothetical protein POPTR_0007s02990g, partial [Populus trichocarpa] |PREDICTED: RING finger protein 44-like [Prunus mume]|hypothetical protein JCGZ_19915 [Jatropha curcas]|glycogen phosphorylase, putative [Ricinus communis]
Chr2	w17986	4980000	5000000	0.269434	0.251803	0.016258	0.00712167	Sc02g005500.1|Sc02g005510.1|Sc02g005520.1	tbp-associated factor taf, putative [Ricinus communis] |conserved hypothetical protein [Ricinus communis] |hypothetical protein JCGZ_19960 [Jatropha curcas]
Chr2	w17976	4780000	4800000	0.271485	0.249921	0.000896379	0.000326217	Sc02g005210.1|Sc02g005220.2|Sc02g005230.2	zinc finger protein, putative [Ricinus communis] |hypothetical protein JCGZ_19920 [Jatropha curcas]|conserved hypothetical protein [Ricinus communis]
Chr2	w17979	4840000	4860000	0.269945	0.247927	0.0121078	0.00562726	Sc02g005330.1|Sc02g005340.1|Sc02g005350.1	UDP-glucuronosyltransferase, putative [Ricinus communis] |hypothetical protein JCGZ_19936 [Jatropha curcas]|alpha-amylase, putative [Ricinus communis]
Chr3	w20920	26140000	26160000	0.270645	0.254368	0.0178945	0.0100695	Sc03g014250.1|Sc03g014260.1|Sc03g014270.1	hypothetical protein JCGZ_00913 [Jatropha curcas]|Mitogen-activated protein kinase kinase kinase, putative [Ricinus communis] |Aspartic proteinase precursor, putative [Ricinus communis]
Chr3	w20971	27160000	27180000	0.269297	0.243716	0.00864396	0.00473328	Sc03g015530.1|Sc03g015540.1|Sc03g015550.1	hypothetical protein JCGZ_01064 [Jatropha curcas]|hypothetical protein JCGZ_01061 [Jatropha curcas]|cellulose synthase, putative [Ricinus communis]
Chr4	w22350	21060000	21080000	0.269529	0.255278	0.0203851	0.0335935	Sc04g007620.1|Sc04g007630.1	Aluminum activated malate transporter family protein, putative [Theobroma cacao] |PREDICTED: retrovirus-related Pol polyprotein from transposon TNT 1-94 [Nelumbo nucifera]
Chr4	w22340	20860000	20880000	0.270132	0.252534	0.00552024	0.00314711	Sc04g007610.1	PREDICTED: probable protein phosphatase 2C 8 [Populus euphratica]
Chr4	w22216	18380000	18400000	0.269448	0.251675	0.0163013	0.0129839	Sc04g007250.1|Sc04g007260.2	PREDICTED: putative ribonuclease H protein At1g65750 [Brassica rapa]|nucleic acid binding protein, putative [Ricinus communis]
Chr4	w21550	5060000	5080000	0.269591	0.251499	0.00830474	0.00337879	Sc04g003850.1|Sc04g003860.1	conserved hypothetical protein [Ricinus communis] |PREDICTED: uncharacterized protein LOC104613346 [Nelumbo nucifera]
Chr4	w22912	32300000	32320000	0.269892	0.250646	0.0173738	0.0237776	Sc04g012910.1|Sc04g012920.1|Sc04g012930.1	hypothetical protein JCGZ_27018 [Jatropha curcas]|hypothetical protein JCGZ_27018 [Jatropha curcas]|double-stranded RNA binding protein, putative [Ricinus communis]
Chr5	w23375	2580000	2600000	0.269585	0.250456	0.0350376	0.0431659	Sc05g003360.1|Sc05g003370.1	hypothetical protein JCGZ_14393 [Jatropha curcas]|hypothetical protein JCGZ_14394 [Jatropha curcas]
Chr6	w25858	21720000	21740000	0.26973	0.255597	0.0173644	0.0346904	Sc06g009110.1|Sc06g009120.1|Sc06g009130.1|Sc06g009140.1|Sc06g009150.1	Alpha-1,4-glucan-protein synthase [UDP-forming], putative [Ricinus communis] |hypothetical protein ZEAMMB73_313798 [Zea mays]|hypothetical protein RCOM_1468720 [Ricinus communis] |hypothetical protein JCGZ_11750 [Jatropha curcas]|hypothetical protein JCGZ_11749 [Jatropha curcas]
Chr6	w25832	21200000	21220000	0.270023	0.255692	0.0486248	0.0450632	Sc06g008570.1|Sc06g008580.1|Sc06g008590.1	hypothetical protein POPTR_0008s10970g [Populus trichocarpa] |hypothetical protein JCGZ_11826 [Jatropha curcas]|hypothetical protein JCGZ_11813 [Jatropha curcas]
Chr6	w25852	21600000	21620000	0.269683	0.254615	0.0147787	0.0463896	Sc06g008960.1|Sc06g008970.1|Sc06g008980.1	hypothetical protein JCGZ_11766 [Jatropha curcas]|conserved hypothetical protein [Ricinus communis] |hypothetical protein JCGZ_11764 [Jatropha curcas]
Chr6	w25902	22600000	22620000	0.269637	0.253431	0.0280411	0.0255288	Sc06g010090.1|Sc06g010100.1|Sc06g010110.1	malate dehydrogenase, putative [Ricinus communis] |transcription factor, putative [Ricinus communis] |hypothetical protein JCGZ_11631 [Jatropha curcas]
Chr6	w25669	17940000	17960000	0.269503	0.250618	0.0264917	0.0140976	Sc06g006310.1|Sc06g006320.1	hypothetical protein CISIN_1g0234412mg, partial [Citrus sinensis]|hypothetical protein CISIN_1g045117mg, partial [Citrus sinensis]
Chr6	w25811	20780000	20800000	0.270127	0.248869	0.00331181	0.0184013	Sc06g008230.1|Sc06g008240.1|Sc06g008250.1|Sc06g008260.1	hypothetical protein JCGZ_18274 [Jatropha curcas]|hypothetical protein JCGZ_18273 [Jatropha curcas]|hypothetical protein JCGZ_18272 [Jatropha curcas]|hypothetical protein POPTR_0010s14120g [Populus trichocarpa]
Chr6	w26247	29500000	29520000	0.268789	0.246933	0.025434	0.0208887	Sc06g017970.1|Sc06g017980.1	hypothetical protein JCGZ_22666 [Jatropha curcas]|hypothetical protein JCGZ_22663 [Jatropha curcas]
Chr6	w25677	18100000	18120000	0.269313	0.22411	0.00104984	0.00316763	Sc06g006350.1	Reticuline oxidase precursor, putative [Ricinus communis]
Chr7	w27236	17880000	17900000	0.271252	0.246779	0.000231838	0.0014446	Sc07g008580.1	hypothetical protein JCGZ_23527 [Jatropha curcas]
Chr10	w2246	1700000	1720000	0.269783	0.257134	0.026613	0.0413178	Sc10g001860.1|Sc10g001870.1|Sc10g001880.1|Sc10g001890.1|Sc10g001900.1	hypothetical protein JCGZ_01344 [Jatropha curcas] |hypothetical protein JCGZ_01345 [Jatropha curcas]|hypothetical protein JCGZ_01346 [Jatropha curcas]|HSP18.1B [Citrullus lanatus]|heat-shock protein, putative [Ricinus communis]
Chr10	w2237	1520000	1540000	0.269526	0.256504	0.0410922	0.03067	Sc10g001660.1|Sc10g001670.1	hypothetical protein JCGZ_01319 [Jatropha curcas]|PREDICTED: uncharacterized protein LOC101293941 [Fragaria vesca subsp. vesca]
Chr10	w2242	1620000	1640000	0.269722	0.255927	0.0295997	0.0204198	Sc10g001750.1|Sc10g001760.1|Sc10g001770.1|Sc10g001780.1	hypothetical protein JCGZ_01332 [Jatropha curcas]|hypothetical protein JCGZ_01333 [Jatropha curcas]|hypothetical protein JCGZ_01337 [Jatropha curcas]|hypothetical protein VITISV_035665 [Vitis vinifera]
Chr10	w2241	1600000	1620000	0.269753	0.255465	0.0244777	0.0179096	Sc10g001720.1|Sc10g001730.1|Sc10g001740.1|Sc10g001750.1	coronatine-insensitive 1 [Hevea brasiliensis]|DNA binding protein, putative [Ricinus communis] |sedoheptulose-1,7-bisphosphatase, chloroplast, putative [Ricinus communis] |hypothetical protein JCGZ_01332 [Jatropha curcas]
Chr10	w3314	23060000	23080000	0.270133	0.25567	0.0278232	0.0150295	Sc10g009680.1|Sc10g009690.1|Sc10g009700.1	PREDICTED: uncharacterized protein LOC102612828 [Citrus sinensis]|hypothetical protein JCGZ_16376 [Jatropha curcas]|PREDICTED: thymocyte nuclear protein 1 [Pyrus x bretschneideri]
Chr10	w2245	1680000	1700000	0.270308	0.255097	0.018853	0.012177	Sc10g001850.1	Lysine histidine transporter 1 [Morus notabilis]
Chr10	w3471	26200000	26220000	0.269507	0.253564	0.045341	0.0314234	Sc10g011700.1|Sc10g011710.2|Sc10g011720.1	caspase, putative [Ricinus communis] |hypothetical protein JCGZ_24904 [Jatropha curcas]|PREDICTED: uncharacterized protein LOC105137724 [Populus euphratica]
Chr10	w3407	24920000	24940000	0.27069	0.253298	0.0120172	0.00433848	Sc10g010680.1|Sc10g010690.1	hypothetical protein JCGZ_09938 [Jatropha curcas]|hypothetical protein JCGZ_09939 [Jatropha curcas]
Chr10	w2615	9080000	9100000	0.269513	0.249255	0.0167712	0.0171177	Sc10g006370.1|Sc10g006380.1	hypothetical protein JCGZ_24140 [Jatropha curcas]|conserved hypothetical protein [Ricinus communis]
Chr10	w3577	28320000	28340000	0.269309	0.23748	0.00562882	0.0111596	Sc10g013380.1|Sc10g013390.1|Sc10g013400.1|Sc10g013410.1	anthocyanidin 3-O-glucosyltransferase [Hevea brasiliensis]|hypothetical protein CICLE_v10024319mg [Citrus clementina] |hypothetical protein JCGZ_06695 [Jatropha curcas]|hypothetical protein JCGZ_06694 [Jatropha curcas]
Chr11	w4962	24200000	24220000	0.269599	0.255149	0.032266	0.0429982	--	--
Chr11	w3828	1520000	1540000	0.269981	0.255075	0.014748	0.0105701	Sc11g001400.1	Serine/threonine-protein kinase PBS1, putative [Ricinus communis]
Chr11	w3829	1540000	1560000	0.269738	0.253896	0.0124269	0.0130487	Sc11g001420.1|Sc11g001430.1|Sc11g001440.2	hypothetical protein JCGZ_24675 [Jatropha curcas]|lsm1, putative [Ricinus communis] |hypothetical protein POPTR_0001s16690g [Populus trichocarpa]
Chr11	w4102	7000000	7020000	0.269885	0.252104	0.0251474	0.0144656	Sc11g005670.1|Sc11g005680.1|Sc11g005690.1	hypothetical protein JCGZ_26982 [Jatropha curcas]|ATP-binding cassette transporter, putative [Ricinus communis] |hypothetical protein POPTR_0001s03520g [Populus trichocarpa]
Chr11	w4104	7040000	7060000	0.269656	0.248545	0.0229874	0.0142654	Sc11g005720.1|Sc11g005730.1|Sc11g005740.1|Sc11g005750.1	heat-shock protein 70 [Hevea brasiliensis]|Heat shock 70 kDa protein [Morus notabilis] |hypothetical protein POPTR_0001s03430g [Populus trichocarpa] |hypothetical protein JCGZ_26971 [Jatropha curcas]
Chr11	w3858	2120000	2140000	0.269953	0.247861	0.0013418	0.000464358	Sc11g002130.1|Sc11g002140.1	PREDICTED: probable LRR receptor-like serine/threonine-protein kinase At1g05700 isoform X3 [Populus euphratica]|leucine-rich repeat protein kinase [Populus trichocarpa]
Chr12	w6480	23000000	23020000	0.270558	0.254209	0.00596689	0.0107195	Sc12g010830.1|Sc12g010840.1	PREDICTED: uncharacterized protein LOC101205353 [Cucumis sativus] |gibberellin 20-oxidase, putative [Ricinus communis]
Chr12	w6475	22900000	22920000	0.270787	0.252839	0.00279272	0.00485153	Sc12g010820.1	hypothetical protein JCGZ_12291 [Jatropha curcas]
Chr12	w6402	21440000	21460000	0.270582	0.251458	0.0033587	0.00447479	Sc12g010590.2|Sc12g010600.1	hypothetical protein JCGZ_12301 [Jatropha curcas]|hypothetical protein JCGZ_12300 [Jatropha curcas]
Chr12	w5623	5860000	5880000	0.270933	0.250732	0.00459718	0.00315352	--	--
Chr12	w6445	22300000	22320000	0.27141	0.250975	0.00117447	0.00406602	--	--
Chr12	w6444	22280000	22300000	0.271648	0.249553	0.000439681	0.00208448	--	--
Chr12	w7147	36340000	36360000	0.269374	0.238136	0.00494201	0.00746224	Sc12g015520.1|Sc12g015530.1	hypothetical protein POPTR_0005s07810g [Populus trichocarpa] |PREDICTED: uncharacterized protein LOC105124456 [Populus euphratica]
Chr13	w7975	13360000	13380000	0.270235	0.255946	0.0175172	0.0339958	--	--
Chr13	w7978	13420000	13440000	0.269613	0.25437	0.0263787	0.0493922	--	--
Chr13	w7777	9400000	9420000	0.269951	0.254316	0.0316171	0.0249676	--	--
Chr13	w7935	12560000	12580000	0.26975	0.25344	0.0124993	0.0302857	--	--
Chr13	w7628	6420000	6440000	0.270643	0.248457	0.00195869	0.0010044	Sc13g005610.1|Sc13g005620.1	B-box type zinc finger protein with CCT domain isoform 1 [Theobroma cacao] |hypothetical protein POPTR_0014s16860g [Populus trichocarpa]
Chr14	w9514	5420000	5440000	0.269658	0.250394	0.0408865	0.0258318	Sc14g006510.1|Sc14g006520.1	hypothetical protein JCGZ_11459 [Jatropha curcas]|hypothetical protein JCGZ_11460 [Jatropha curcas]
Chr15	w10848	860000	880000	0.270171	0.256694	0.020486	0.0238532	Sc15g000790.1|Sc15g000800.1|Sc15g000810.1|Sc15g000820.1	hypothetical protein JCGZ_18950 [Jatropha curcas]|major allergen Pru ar 1-like protein [Jatropha curcas] |PREDICTED: MLP-like protein 34-like [Glycine max]|Major allergen Pru av, putative [Ricinus communis]
Chr15	w11281	9520000	9540000	0.270033	0.255638	0.0210127	0.0349879	Sc15g011580.1|Sc15g011590.1|Sc15g011600.1	double-stranded DNA-binding family protein [Populus trichocarpa] |hypothetical protein JCGZ_04573 [Jatropha curcas]|WRKY transcription factor, putative [Ricinus communis]
Chr16	w12454	760000	780000	0.270639	0.253834	0.0264007	0.0183417	Sc16g000640.1|Sc16g000650.1|Sc16g000660.1|Sc16g000670.1|Sc16g000680.1	hypothetical protein JCGZ_21298 [Jatropha curcas]|transcription factor, putative [Ricinus communis] |hypothetical protein JCGZ_21296 [Jatropha curcas]|histone h2a, putative [Ricinus communis] |hypothetical protein JCGZ_21295 [Jatropha curcas]
Chr17	w14695	7120000	7140000	0.270166	0.254971	0.0185139	0.0109275	Sc17g001750.1	haloacid dehalogenase-like hydrolase family protein [Populus trichocarpa]
Chr17	w15642	26060000	26080000	0.269404	0.243396	0.00595886	0.00470526	Sc17g008880.1|Sc17g008890.1	PREDICTED: uncharacterized protein LOC104590955 [Nelumbo nucifera]|PREDICTED: beta-amyrin synthase-like [Populus euphratica]
Chr18	w16489	8540000	8560000	0.269679	0.252712	0.0140059	0.00634763	Sc18g009170.1|Sc18g009180.1	hypothetical protein JCGZ_25205 [Jatropha curcas]|hypothetical protein JCGZ_25202 [Jatropha curcas]
Chr18	w16140	1560000	1580000	0.270755	0.253299	0.0175274	0.0128144	Sc18g001710.1|Sc18g001720.1	conserved hypothetical protein [Ricinus communis] |hypothetical protein JCGZ_08243 [Jatropha curcas]
Chr18	w16138	1520000	1540000	0.270449	0.252894	0.00972504	0.0100173	Sc18g001640.1|Sc18g001650.1	hypothetical protein JCGZ_08236 [Jatropha curcas]|--
Chr18	w16495	8660000	8680000	0.269995	0.252206	0.00660784	0.00642017	Sc18g009280.1|Sc18g009290.1	PREDICTED: cytochrome b-c1 complex subunit 6-like [Malus domestica] |hypothetical protein JCGZ_25186 [Jatropha curcas]
Chr18	w16129	1340000	1360000	0.27023	0.251941	0.00652548	0.00436744	Sc18g001370.1|Sc18g001380.1|Sc18g001390.1	Zeamatin precursor, putative [Ricinus communis] |hypothetical protein JCGZ_08203 [Jatropha curcas]|hypothetical protein JCGZ_08204 [Jatropha curcas]
Chr18	w16463	8020000	8040000	0.268755	0.241019	0.0149314	0.0318888	Sc18g008540.1|Sc18g008550.1	hypothetical protein JCGZ_12177 [Jatropha curcas]|conserved hypothetical protein [Ricinus communis]
"Av. Starch. Het" incicates average starch content in accessions carrying heterozygous blocks.
"Av. Starch. Hom" indicates average starch content in accessions carrying homozygous blocks.
