# Supplementary material for: Resequencing of 388 cassava accessions identifies valuable loci and selection for variation in heterozygosity
Source: Genome Biol. 2021 Nov 16;22:316. doi: 10.1186/s13059-021-02524-7 (PMC8594203; doi:10.1186/s13059-021-02524-7)
Supplement: Supplementary file 13 — Additional file 13: Table S13. Overlapping of GWAS peaks and highly heterozygous blocks. [file 13059_2021_2524_MOESM13_ESM.xlsx]

## Sheet: Sheet1
Table S13. Overlaping of GWAS peaks and highly heterozygous blocks
GWAS peaks						Highly heterozygous blocks		Overlapped region
Chromosome	Trait	Year	Peak SNP position	Region start (bp)	Region end (bp)	Region start (bp)	Region end (bp)	Region start (bp)	Region end (bp)	Overlapped region (bp)
Chr12	Storage root epidermal type	2013	33588916	33488916	33688916	33520000	33540000	33520000	33540000	20000
Chr12	Storage root epidermal type	2013	33588916	33488916	33688916	33580000	33600000	33580000	33600000	20000
Chr12	Storage root epidermal type	2013	33588916	33488916	33688916	33600000	33620000	33600000	33620000	20000
Chr12	Storage root epidermal type	2013	33588916	33488916	33688916	33680000	33700000	33680000	33688916	8916
Chr12	Storage root epidermal type	2013	33588916	33488916	33688916	33540000	33560000	33540000	33560000	20000
Chr1	Storage root endothelial color	2013	6857875	6757875	6957875	6920000	6940000	6920000	6940000	20000
Chr1	Storage root endothelial color	2013	6857875	6757875	6957875	6940000	6960000	6940000	6957875	17875
Chr4	Storage root shape	2013	4662715	4562715	4762715	4560000	4580000	4562715	4580000	17285
Chr4	Storage root shape	2013	4662715	4562715	4762715	4580000	4600000	4580000	4600000	20000
Chr5	Postharvest stem germination	2013	8856148	8756148	8956148	8840000	8860000	8840000	8860000	20000
Chr5	Postharvest stem germination	2013	8856148	8756148	8956148	8860000	8880000	8860000	8880000	20000
Chr17	Storage root concentration	2016	27304074	27204074	27404074	27240000	27260000	27240000	27260000	20000
Chr17	Storage root concentration	2016	27304074	27204074	27404074	27340000	27360000	27340000	27360000	20000
Chr17	Storage root concentration	2016	27304074	27204074	27404074	27360000	27380000	27360000	27380000	20000
Chr17	Storage root concentration	2016	27304074	27204074	27404074	27400000	27420000	27400000	27404074	4074
Chr17	Storage root concentration	2016	27304074	27204074	27404074	27380000	27400000	27380000	27400000	20000
Chr2	Storage root diameter	2016	2291481	2191481	2391481	2200000	2220000	2200000	2220000	20000
Chr2	Storage root diameter	2016	2291481	2191481	2391481	2280000	2300000	2280000	2300000	20000
Chr2	Storage root diameter	2016	2291481	2191481	2391481	2320000	2340000	2320000	2340000	20000
Chr2	Storage root diameter	2016	2291481	2191481	2391481	2220000	2240000	2220000	2240000	20000
Note: ±100 kb regions of GWAS signals were used to overlap with highly heterozygous blocks
