# Supplementary material for: Resequencing of 388 cassava accessions identifies valuable loci and selection for variation in heterozygosity
Source: Genome Biol. 2021 Nov 16;22:316. doi: 10.1186/s13059-021-02524-7 (PMC8594203; doi:10.1186/s13059-021-02524-7)
Supplement: Supplementary file 14 — Additional file 14: Table S14. Comparison of genomic diversity between heterozygous and homozygous regions in population. [file 13059_2021_2524_MOESM14_ESM.xlsx]

## Sheet: Sheet1
Table S14. Comparison of genomic diversity between heterozygous and homozygous regions in population.
			π (Cultivars)		Tajima's D (Cultivars)		Fst (Cultivars/Wild_Progenitor)
Chromosome	Regions	Length(bp)	Ave±S.E.	t-test (p value)	Ave±S.E.	t-test (p value)	Ave±S.E.	t-test ( p value)
Chr1	Heterozygous	34050107	0.000847+-0.000007	9.86071e-35	3.551561+-0.015521	2.14255e-05	0.176627+-0.001269	1.87637e-21
Chr1	Homologous	13049777	0.000602+-0.000018		3.373154+-0.038775		0.219964+-0.004243
Chr2	Heterozygous	26878963	0.000882+-0.000011	3.06236e-43	3.435412+-0.017398	1.14976e-23	0.160972+-0.001692	1.31014e-41
Chr2	Homologous	13390075	0.000576+-0.000018		2.843885+-0.054403		0.244526+-0.005575
Chr3	Heterozygous	20372563	0.000903+-0.000010	5.49945e-12	3.748813+-0.017772	2.53581e-29	0.193645+-0.001415	9.56303e-48
Chr3	Homologous	15507881	0.000798+-0.000012		3.358234+-0.029224		0.236786+-0.002521
Chr4	Heterozygous	23555093	0.000704+-0.000009	6.03978e-88	3.465970+-0.014783	4.41432e-32	0.153248+-0.001350	2.33645e-58
Chr4	Homologous	18999787	0.000403+-0.000012		2.995043+-0.036248		0.204295+-0.002752
Chr5	Heterozygous	20449678	0.000841+-0.000010	8.49768e-24	3.393277+-0.022823	8.27674e-61	0.223122+-0.002311	7.76747e-34
Chr5	Homologous	11710048	0.000673+-0.000013		2.414442+-0.051367		0.284188+-0.004323
Chr6	Heterozygous	23585071	0.000768+-0.000009	2.62571e-29	3.661724+-0.015687	2.16809e-38	0.156805+-0.001253	6.32242e-47
Chr6	Homologous	10300444	0.000530+-0.000019		2.996243+-0.045843		0.227466+-0.004372
Chr7	Heterozygous	23860078	0.000688+-0.000009	1.01047e-09	3.471047+-0.017076	5.95693e-05	0.167496+-0.001540	1.36198e-05
Chr7	Homologous	15757585	0.000598+-0.000012		3.343835+-0.026611		0.153597+-0.002789
Chr8	Heterozygous	27702701	0.000756+-0.000007	0.00413337	3.498547+-0.017188	8.60264e-08	0.250816+-0.002005	0.136645
Chr8	Homologous	15240079	0.000797+-0.000012		3.708767+-0.035094		0.256831+-0.003507
Chr9	Heterozygous	27580079	0.000831+-0.000008	1.2793e-28	3.454089+-0.018510	7.6002e-10	0.167728+-0.001456	8.42943e-26
Chr9	Homologous	10842577	0.000588+-0.000019		3.111333+-0.051780		0.213457+-0.003937
Chr10	Heterozygous	25791633	0.000775+-0.000009	6.65611e-87	3.546844+-0.015396	3.63763e-49	0.145452+-0.001466	1.07149e-30
Chr10	Homologous	8145054	0.000337+-0.000017		2.582178+-0.057002		0.237093+-0.007300
Chr11	Heterozygous	24962826	0.000764+-0.000007	3.9282e-46	3.578923+-0.016842	1.36653e-05	0.161104+-0.001396	0.179025
Chr11	Homologous	8817558	0.000478+-0.000017		3.370374+-0.044523		0.166053+-0.003404
Chr12	Heterozygous	26537847	0.000824+-0.000008	1.20596e-29	3.820274+-0.018059	1.15164e-15	0.178217+-0.001434	2.73841e-42
Chr12	Homologous	16620100	0.000645+-0.000013		3.482289+-0.037648		0.223745+-0.002908
Chr13	Heterozygous	27230439	0.000719+-0.000007	5.26752e-100	3.612770+-0.016251	2.40289e-56	0.197107+-0.001643	0.000181366
Chr13	Homologous	14820100	0.000367+-0.000013		2.849899+-0.042530		0.213819+-0.004135
Chr14	Heterozygous	21775135	0.000857+-0.000010	2.43701e-92	3.489658+-0.017634	5.58129e-21	0.155333+-0.001403	5.71632e-35
Chr14	Homologous	11740070	0.000496+-0.000013		3.143948+-0.031513		0.201077+-0.003280
Chr15	Heterozygous	22198031	0.000903+-0.000009	9.32994e-47	3.701732+-0.020328	1.01091e-39	0.187914+-0.001658	9.80607e-25
Chr15	Homologous	12565061	0.000654+-0.000014		3.178051+-0.032832		0.223623+-0.002984
Chr16	Heterozygous	26865105	0.000717+-0.000008	2.6338e-69	3.711485+-0.016118	1.21679e-24	0.199472+-0.001739	9.49799e-11
Chr16	Homologous	15345177	0.000428+-0.000014		3.212515+-0.044707		0.224752+-0.003461
Chr17	Heterozygous	20245142	0.000751+-0.000009	0.108969	3.794465+-0.024399	0.352738	0.200545+-0.002030	0.0741653
Chr17	Homologous	17275089	0.000727+-0.000012		3.756689+-0.032504		0.194578+-0.002653
Chr18	Heterozygous	23175950	0.000782+-0.000010	4.98602e-42	3.446534+-0.019250	9.93764e-73	0.183602+-0.001880	1.77018e-64
Chr18	Homologous	13125078	0.000542+-0.000014		2.455184+-0.047242		0.261176+-0.003882
Whole genome	Heterozygous	446816441	0.000793+-0.000002	0	3.577049+-0.004237	0	0.181255+-0.000402	0
Whole genome	Homologous	243251540	0.000585+-0.000004		3.161299+-0.009964		0.221049+-0.000886
