# Supplementary material for: Resequencing of 388 cassava accessions identifies valuable loci and selection for variation in heterozygosity
Source: Genome Biol. 2021 Nov 16;22:316. doi: 10.1186/s13059-021-02524-7 (PMC8594203; doi:10.1186/s13059-021-02524-7)
Supplement: Supplementary file 15 — Additional file 15: Table S15. Genomic regions and genes that exhibit a decrease in heterozygosity during domestication from wild progenitors to cultivars (Top 0.99). [file 13059_2021_2524_MOESM15_ESM.xlsx]

## Sheet: Sheet1
Table S15. Genomic regions and genes that exhibit a decrease in heterozygosity during domestication from wild progenitors to cultivars (Top 0.99).
Chromosome	Region start (bp)	Region end (bp)	Region length (bp)	Gene Number	Heterozygosity wild / Heterozygosity cultivar	Gene ID	Gene start (bp)	Gene end (bp)	Gene orientation	Annotation
Chr1	1460000	1510000	50001	2	1.59276
						Sc01g000290.1	1484727	1485284	-	Ring finger domain
						Sc01g000280.1	1473928	1474755	+	Subtilase family
Chr1	17260000	17310000	50001	1	1.55757
						Sc01g006720.1	17298951	17313266	+	Alpha/beta hydrolase family
Chr1	29120000	29180000	60001	2	1.39655
						Sc01g010840.1	29155254	29155544	+	ZF-HD protein dimerisation region
						Sc01g010850.1	29160253	29161203	-	ZF-HD protein dimerisation region
Chr1	29350000	29440000	90001	6	1.64064
						Sc01g011090.1	29381969	29387132	+	Cys/Met metabolism PLP-dependent enzyme
						Sc01g011070.1	29370091	29372318	+	Myb-like DNA-binding domain
						Sc01g011060.1	29357222	29358875	+	No apical meristem (NAM) protein
						Sc01g011100.1	29416110	29431104	-	gag-polypeptide of LTR copia-type
						Sc01g011110.1	29431576	29434233	-	Carbohydrate-binding protein of the ER
						Sc01g011080.1	29379729	29380060	+	--
Chr1	29490000	29590000	100001	12	1.58166
						Sc01g011190.1	29522188	29525856	+	Bromodomain associated
						Sc01g011170.1	29505359	29507036	+	Transferase family
						Sc01g011270.1	29586570	29589161	+	Transferase family
						Sc01g011210.1	29536765	29537961	+	--
						Sc01g011260.1	29582035	29583507	+	Transferase family
						Sc01g011250.1	29561464	29565222	+	Transferase family
						Sc01g011220.1	29539472	29543420	+	PCI domain
						Sc01g011160.1	29491371	29494077	-	Carbohydrate-binding protein of the ER
						Sc01g011240.1	29551090	29551419	-	--
						Sc01g011180.1	29516679	29518714	+	TCP family transcription factor
						Sc01g011230.1	29544850	29548106	+	Carbohydrate-binding protein of the ER
						Sc01g011200.1	29529248	29534444	+	Alpha/beta hydrolase family
Chr1	34020000	34100000	80001	15	1.35059
						Sc01g016470.1	34070036	34075783	+	NGP1NT (NUC091) domain
						Sc01g016440.1	34050564	34051527	+	Myb-like DNA-binding domain
						Sc01g016460.1	34065005	34069258	-	Senescence-associated protein
						Sc01g016520.1	34093902	34095686	+	Nodulin-like
						Sc01g016390.1	34019189	34024051	-	Putative methyltransferase
						Sc01g016400.1	34025885	34032450	-
						Sc01g016530.1	34096901	34107683	-	Rad17 cell cycle checkpoint protein
						Sc01g016480.1	34077714	34079170	-	Rhodanese-like domain
						Sc01g016420.1	34043317	34045215	+	Peroxidase
						Sc01g016510.1	34088243	34092096	-	ATP synthase (E/31 kDa) subunit
						Sc01g016500.1	34084068	34087146	+	NOL1/NOP2/sun family
						Sc01g016490.1	34080455	34083759	-	Ring finger domain
						Sc01g016410.1	34032595	34036621	-	Protein of unknown function (DUF632)
						Sc01g016450.1	34054898	34062243	-	Histidine kinase-, DNA gyrase B-, and HSP90-like ATPase
						Sc01g016430.1	34045155	34047210	-	Tetratricopeptide repeat
Chr1	35480000	35570000	90001	17	1.72911
						Sc01g018590.1	35562474	35564278	-	Protein phosphatase 2C
						Sc01g018540.2	35536299	35540801	+	Calcineurin-like phosphoesterase
						Sc01g018530.1	35527464	35534556	-	Exostosin family
						Sc01g018570.1	35552941	35553595	+	--
						Sc01g018580.1	35555984	35560685	+	Fatty acid hydroxylase superfamily
						Sc01g018470.1	35499878	35500114	+	--
						Sc01g018560.1	35548700	35552171	-	--
						Sc01g018440.1	35485054	35486033	+	Ctr copper transporter family
						Sc01g018520.1	35523558	35526547	+	Ras family
						Sc01g018510.1	35521950	35523972	-	Skp1 family, tetramerisation domain
						Sc01g018450.1	35487042	35489510	-	--
						Sc01g018480.1	35500779	35502263	+	--
						Sc01g018500.1	35507748	35519150	-	Subtilase family
						Sc01g018550.1	35542860	35548675	+	PPR repeat
						Sc01g018600.1	35568189	35576418	-	short chain dehydrogenase
						Sc01g018490.1	35502913	35506016	-	Subtilase family
						Sc01g018460.1	35490063	35490749	-	Glutathione S-transferase, N-terminal domain
Chr1	4130000	4200000	70001	8	1.76849
						Sc01g002130.1	4199892	4200821	-	--
						Sc01g002110.1	4184519	4186477	-	--
						Sc01g002080.1	4161287	4162627	-	NB-ARC domain
						Sc01g002100.1	4172236	4181764	+	Protein kinase domain
						Sc01g002060.1	4152890	4156113	+	Ribosomal L18p/L5e family
						Sc01g002070.1	4159561	4160943	-	Leucine Rich repeats (2 copies)
						Sc01g002120.1	4192251	4199199	-	Pyridoxal-phosphate dependent enzyme
						Sc01g002090.1	4167182	4168686	-	GHMP kinases N terminal domain
Chr2	11630000	11890000	260001	35	5.94349
						Sc02g014250.1	11878734	11879854	+	SAICAR synthetase
						Sc02g014110.1	11777385	11779848	+	14-3-3 protein
						Sc02g014090.1	11760214	11767715	-	Phosphoglucose isomerase
						Sc02g014060.1	11728999	11742076	-	RhoGAP domain
						Sc02g014260.1	11881395	11883620	+	Glutathione S-transferase, N-terminal domain
						Sc02g014160.1	11818627	11819897	+	--
						Sc02g014030.1	11704591	11707592	+	--
						Sc02g014000.1	11671387	11672707	+	AT-hook motif nuclear-localized protein
						Sc02g014020.1	11686024	11699149	-	Ubiquitin carboxyl-terminal hydrolase
						Sc02g014010.1	11678884	11680172	-	--
						Sc02g014070.1	11744386	11748017	+	--
						Sc02g014210.1	11856104	11863704	-	YjeF-related protein N-terminus
						Sc02g014150.1	11806502	11816703	+	WD domain, G-beta repeat
						Sc02g014180.1	11830869	11832941	+	Protein kinase domain
						Sc02g013950.1	11629123	11632435	+	--
						Sc02g014280.1	11885517	11886595	+	Triose-phosphate Transporter family
						Sc02g014190.1	11837237	11838726	+	ZF-HD protein dimerisation region
						Sc02g014230.1	11873001	11874730	-	Protein of unknown function (DUF563)
						Sc02g013970.1	11638266	11643322	+	SRF-type transcription factor (DNA-binding and dimerisation domain)
						Sc02g014240.1	11875103	11878584	-	Protein kinase domain
						Sc02g014100.1	11770281	11773470	+	DnaJ domain
						Sc02g014080.1	11748356	11759125	-	--
						Sc02g013980.1	11654939	11656220	+	Helix-loop-helix DNA-binding domain
						Sc02g013990.1	11658592	11665664	+	Adaptor complexes medium subunit family
						Sc02g013960.1	11634781	11635845	-	DnaJ domain
						Sc02g014200.1	11848377	11851957	+	Transport inhibitor response 1 protein
						Sc02g014290.1	11886608	11888119	-	Triose-phosphate Transporter family
						Sc02g014130.1	11802251	11802600	+	--
						Sc02g014120.1	11788610	11791808	+	Cyclin, N-terminal domain
						Sc02g014140.1	11802824	11803912	+	--
						Sc02g014220.1	11870499	11872719	+	--
						Sc02g014050.1	11727028	11728501	+	Mitochondrial carrier protein
						Sc02g014270.1	11884975	11885451	+	--
						Sc02g014040.1	11721733	11723432	+	Xylanase inhibitor C-terminal
						Sc02g014170.1	11825349	11828210	-	--
Chr2	11960000	12040000	80001	9	1.37524
						Sc02g014410.1	11963771	11964570	+	--
						Sc02g014420.1	11968472	11974068	+	GDP-fucose protein O-fucosyltransferase
						Sc02g014450.1	11991767	11994990	-	14-3-3 protein
						Sc02g014440.1	11984022	11987077	+	VQ motif
						Sc02g014490.1	12029365	12033717	-	Class-II DAHP synthetase family
						Sc02g014430.1	11977047	11980166	-	Cytochrome oxidase c subunit VIb
						Sc02g014460.1	11998207	11999369	+	Protein of unknown function (DUF1637)
						Sc02g014480.1	12025567	12027742	+	Ribosomal protein S6e
						Sc02g014470.1	12003628	12006346	+	Protein kinase domain
Chr2	12050000	12100000	50001	9	1.28481
						Sc02g014550.1	12059340	12060293	-	Phosphate-induced protein 1 conserved region
						Sc02g014560.1	12064792	12065903	+	Phosphate-induced protein 1 conserved region
						Sc02g014600.1	12092522	12099582	+	Putative S-adenosyl-L-methionine-dependent methyltransferase
						Sc02g014520.1	12050895	12052183	-	Phosphate-induced protein 1 conserved region
						Sc02g014540.1	12056768	12057733	-	Phosphate-induced protein 1 conserved region
						Sc02g014580.1	12073934	12074878	-	C2H2-type zinc finger
						Sc02g014530.1	12054315	12055274	-	Phosphate-induced protein 1 conserved region
						Sc02g014570.1	12068118	12069789	+	UDP-glucoronosyl and UDP-glucosyl transferase
						Sc02g014590.1	12076860	12080874	-	RNA recognition motif. (a.k.a. RRM, RBD, or RNP domain)
Chr2	12610000	12660000	50001	6	1.30132
						Sc02g015060.2	12611059	12617013	+	Transcription factor Tfb4
						Sc02g015070.1	12617228	12620056	-	--
						Sc02g015090.1	12632843	12636268	+	Reverse transcriptase (RNA-dependent DNA polymerase)
						Sc02g015100.1	12650269	12653075	-	emp24/gp25L/p24 family/GOLD
						Sc02g015110.1	12656286	12661541	+	Peptidase family M20/M25/M40
						Sc02g015080.1	12622609	12624964	-	EamA-like transporter family
Chr2	17250000	17300000	50001	3	1.38091
						Sc02g018690.1	17259483	17265350	+	D-isomer specific 2-hydroxyacid dehydrogenase, NAD binding domain
						Sc02g018700.1	17297430	17301394	-	Plant mobile domain
						Sc02g018680.1	17250424	17251269	-	Thaumatin family
Chr2	17770000	17830000	60001	9	3.27281
						Sc02g019020.1	17814196	17816570	+	PPR repeat
						Sc02g018950.1	17767269	17772652	+	Xylanase inhibitor N-terminal
						Sc02g018960.1	17775128	17776381	+	Peroxidase
						Sc02g019010.1	17810580	17812133	+	bZIP transcription factor
						Sc02g019030.1	17827025	17832102	-	Protein kinase domain
						Sc02g018980.1	17780309	17781168	+	gag-polypeptide of LTR copia-type
						Sc02g018990.1	17786071	17787759	-	Major intrinsic protein
						Sc02g018970.1	17777393	17779837	+	--
						Sc02g019000.1	17794498	17801118	+	La domain
Chr2	22710000	22770000	60001	1	3.69317
						Sc02g020360.1	22760362	22764550	+	Reverse transcriptase (RNA-dependent DNA polymerase)
Chr2	33830000	33890000	60001	1	2.66745
						Sc02g022370.1	33872836	33859161	-	NB-ARC domain
Chr2	8010000	8220000	210001	29	2.65499
						Sc02g009560.1	8108483	8114118	+	ADP-ribosylation factor family
						Sc02g009510.1	8084580	8086703	+	--
						Sc02g009490.1	8074946	8079181	-	Ubiquitin-conjugating enzyme
						Sc02g009540.1	8104986	8107702	-	--
						Sc02g009520.1	8098104	8102755	+	Cytochrome P450
						Sc02g009620.1	8171105	8178651	+	FG-GAP repeat
						Sc02g009430.1	8019281	8022334	-	ATPase family associated with various cellular activities (AAA)
						Sc02g009450.1	8053860	8062123	-	Glycosyl transferases group 1
						Sc02g009550.1	8108483	8111858	-	Ribosomal RNA adenine dimethylase
						Sc02g009580.1	8138909	8144962	+	Beta-galactosidase
						Sc02g009660.1	8209021	8211936	-	SRF-type transcription factor (DNA-binding and dimerisation domain)
						Sc02g009500.1	8082604	8083505	+	--
						Sc02g009440.1	8052148	8052778	+	Dehydrin
						Sc02g009460.1	8067370	8068930	+	Peroxidase
						Sc02g009650.1	8204318	8204882	+	--
						Sc02g009670.1	8213791	8219690	-	--
						Sc02g009400.1	8007459	8010412	-	--
						Sc02g009600.1	8148926	8151080	-	EamA-like transporter family
						Sc02g009530.1	8102823	8103196	+
						Sc02g009410.1	8012884	8013348	+	Basic region leucine zipper
						Sc02g009630.1	8187406	8190190	+	Domain of unknown function (DUF702)
						Sc02g009590.1	8145228	8148545	+	Calcineurin-like phosphoesterase
						Sc02g009610.1	8151870	8169286	+	Histidine kinase-, DNA gyrase B-, and HSP90-like ATPase
						Sc02g009680.1	8218604	8224110	-
						Sc02g009570.1	8116790	8118371	-	GATA zinc finger
						Sc02g009470.1	8070009	8072597	+	Ribosomal protein L7/L12 C-terminal domain
						Sc02g009480.1	8072991	8074529	-	Alpha/beta hydrolase family
						Sc02g009640.1	8198382	8207535	-	Aldehyde dehydrogenase family
						Sc02g009420.1	8014819	8019078	+	HECT-like Ubiquitin-conjugating enzyme (E2)-binding
Chr2	8310000	8460000	150001	17	1.57326
						Sc02g009790.1	8339689	8350815	-	Serine carboxypeptidase S28
						Sc02g009910.2	8450254	8456909	+	--
						Sc02g009760.1	8328230	8330460	-	Pectinesterase
						Sc02g009820.1	8369058	8369366	+	--
						Sc02g009870.1	8413001	8420439	-	RNA recognition motif. (a.k.a. RRM, RBD, or RNP domain)
						Sc02g009810.4	8359341	8367939	+	Kinesin motor domain
						Sc02g009830.1	8372480	8377243	+	Leucine Rich repeats (2 copies)
						Sc02g009860.2	8401033	8404025	-	Core histone H2A/H2B/H3/H4
						Sc02g009770.2	8331458	8335990	+
						Sc02g009750.2	8322342	8328075	+	Uncharacterised protein family (UPF0183)
						Sc02g009840.1	8379806	8383702	-	ATP synthase subunit C
						Sc02g009780.1	8336395	8340144	+	Fructose-bisphosphate aldolase class-I
						Sc02g009850.2	8394597	8397026	+	No apical meristem (NAM) protein
						Sc02g009880.1	8421494	8426718	-	6,7-dimethyl-8-ribityllumazine synthase
						Sc02g009900.1	8432927	8434048	-	NAD dependent epimerase/dehydratase family
						Sc02g009800.1	8352182	8354716	-	Glyoxalase-like domain
						Sc02g009890.1	8428302	8431758	+	--
Chr3	12280000	12330000	50001	1	1.696
						Sc03g007700.1	12310186	12312830	+	Methyladenine glycosylase
Chr3	1510000	1560000	50001	5	1.2666
						Sc03g001630.1	1555271	1562650	-	--
						Sc03g001590.2	1520346	1523028	-	--
						Sc03g001620.1	1550008	1554615	+	Targeting protein for Xklp2 (TPX2)
						Sc03g001600.1	1525942	1527555	+	Core-2/I-Branching enzyme
						Sc03g001610.1	1529591	1532681	-	--
Chr3	24580000	24650000	70001	5	1.57361
						Sc03g012970.1	24597193	24609494	-	Ubiquitin carboxyl-terminal hydrolase
						Sc03g012980.1	24612653	24615385	-	Retroviral aspartyl protease
						Sc03g012960.1	24587420	24593947	+	ABC1 family
						Sc03g012950.1	24582662	24584059	+	Myb-like DNA-binding domain
						Sc03g012990.1	24616187	24616786	-	--
Chr3	27600000	27650000	50001	9	1.27355
						Sc03g016050.1	27638534	27641997	+	Domain of unknown function
						Sc03g016020.1	27620513	27621357	+	4F5 protein family
						Sc03g015990.1	27601365	27603788	-	ER lumen protein retaining receptor
						Sc03g016060.1	27642959	27646271	-	Zein-binding
						Sc03g016030.1	27626030	27627121	+	AP2 domain
						Sc03g016040.1	27627565	27633725	-	ARID/BRIGHT DNA binding domain
						Sc03g016000.1	27604419	27607198	-	X8 domain
						Sc03g016010.1	27613307	27619368	-	Ubiquitin carboxyl-terminal hydrolase
						Sc03g016070.1	27646291	27649945	-	Zein-binding
Chr3	33470000	33520000	50001	8	1.64586
						Sc03g022530.1	33467148	33471347	+	Pectate lyase
						Sc03g022560.1	33494102	33494575	+	--
						Sc03g022580.1	33496293	33497330	-	Retrotransposon gag protein
						Sc03g022540.1	33472924	33475879	-	Ham1 family
						Sc03g022600.1	33513395	33514678	+	Plant self-incompatibility protein S1
						Sc03g022590.1	33500638	33501063	+	Plant self-incompatibility protein S1
						Sc03g022550.1	33487793	33491351	+	Leucine Rich repeats (2 copies)
						Sc03g022570.1	33495477	33495875	+	--
Chr3	4200000	4250000	50001	9	1.2821
						Sc03g004690.1	4248512	4250332	+	MuDR family transposase
						Sc03g004670.1	4243518	4244178	+	Plant mobile domain
						Sc03g004630.1	4210196	4218646	-	--
						Sc03g004640.1	4226863	4228206	-	Fatty acid desaturase
						Sc03g004680.1	4244971	4246851	-	MuDR family transposase
						Sc03g004610.1	4199658	4202355	+	Protein tyrosine kinase
						Sc03g004620.1	4203251	4205731	-	Protein of unknown function DUF260
						Sc03g004650.2	4233480	4236569	+	NAD dependent epimerase/dehydratase family
						Sc03g004660.1	4238150	4239346	-	--
Chr3	80000	140000	60001	2	1.81713
						Sc03g000030.1	92225	92695	+	--
						Sc03g000040.1	124392	125787	+	ZIP Zinc transporter
Chr3	9650000	9730000	80001	3	1.93071
						Sc03g007100.1	9694634	9695476	-	Probable lipid transfer
						Sc03g007110.1	9697064	9720578	-	DnaJ domain
						Sc03g007090.1	9659173	9663440	-	Integrase core domain
Chr4	11560000	11610000	50001	3	1.2731
						Sc04g006180.1	11606896	11622519	-	Domain of unknown function (DUF3546)
						Sc04g006160.1	11568194	11569177	-	--
						Sc04g006170.1	11589376	11590119	-	--
Chr4	11800000	11850000	50001	2	2.02094
						Sc04g006250.1	11831462	11835612	-	DAD family
						Sc04g006240.1	11822253	11822795	+	--
Chr4	15440000	15490000	50001	2	1.89835
						Sc04g006790.1	15478323	15493895	-	Replication factor RFC1 C terminal domain
						Sc04g006780.1	15473185	15475459	-	Reverse transcriptase (RNA-dependent DNA polymerase)
Chr4	1710000	1760000	50001	5	1.50653
						Sc04g001420.1	1729881	1733190	+	Lecithin:cholesterol acyltransferase
						Sc04g001450.2	1744645	1753420	+	CorA-like Mg2+ transporter protein
						Sc04g001460.1	1757495	1758817	+	Transferase family
						Sc04g001430.1	1735467	1736919	+	--
						Sc04g001440.1	1738195	1743520	-	--
Chr4	37570000	37640000	70001	4	4.80788
						Sc04g019360.1	37623755	37625836	+	--
						Sc04g019350.1	37616669	37617937	+	--
						Sc04g019330.1	37559031	37577020	-	PHD-finger
						Sc04g019340.1	37598089	37609305	+	SNF2 family N-terminal domain
Chr4	37720000	37770000	50001	5	1.30343
						Sc04g019410.1	37723580	37724377	-	Glutaredoxin
						Sc04g019440.1	37766756	37770094	-	Pentatricopeptide repeat domain
						Sc04g019400.1	37718748	37722361	+	Putative GTPase activating protein for Arf
						Sc04g019420.1	37736953	37754134	+	RNA polymerase Rpb2, domain 6
						Sc04g019430.1	37755625	37762221	+	BRCA1 C Terminus (BRCT) domain
Chr4	37910000	38130000	220001	30	2.21929
						Sc04g019790.1	38071135	38073357	+	Cytokinin dehydrogenase 1, FAD and cytokinin binding
						Sc04g019580.1	37943794	37945790	+	Annexin
						Sc04g019850.1	38128035	38129867	+	Leucine Rich repeat
						Sc04g019700.1	38022018	38025201	-	GRAS domain family
						Sc04g019730.1	38040403	38040976	+	--
						Sc04g019630.1	37963706	37974947	-	AAA domain
						Sc04g019610.1	37952373	37958458	-	Domain of unknown function DUF221
						Sc04g019670.1	38016586	38017443	-	--
						Sc04g019680.1	38019245	38020076	+	Dirigent-like protein
						Sc04g019600.1	37949670	37951638	+	Annexin
						Sc04g019620.1	37959177	37962693	+	Armadillo/beta-catenin-like repeat
						Sc04g019810.1	38116410	38117575	+	Papain family cysteine protease
						Sc04g019660.1	38011648	38013041	+	--
						Sc04g019760.1	38051106	38057375	+	Glycosyl transferase family 2
						Sc04g019820.2	38118079	38120979	-	Eukaryotic protein of unknown function (DUF829)
						Sc04g019830.1	38121152	38124290	-
						Sc04g019770.1	38058224	38060959	-	--
						Sc04g019640.1	37976050	37977298	+	short chain dehydrogenase
						Sc04g019840.1	38124334	38126753	-	FAD synthetase
						Sc04g019570.1	37931468	37937320	-	--
						Sc04g019710.1	38029205	38032456	+	Calcineurin-like phosphoesterase
						Sc04g019560.1	37922879	37924959	-	--
						Sc04g019650.1	38004820	38008633	+	Plant calmodulin-binding domain
						Sc04g019590.1	37945948	37948047	-	Annexin
						Sc04g019690.1	38021077	38021820	+	Dirigent-like protein
						Sc04g019800.1	38109393	38114492	+	NAD-dependent glycerol-3-phosphate dehydrogenase N-terminus
						Sc04g019740.1	38042097	38043792	+	WD domain, G-beta repeat
						Sc04g019780.1	38062474	38065503	+	Protein of unknown function (DUF4005)
						Sc04g019750.1	38045147	38050207	-	Ubiquitin carboxyl-terminal hydrolase
						Sc04g019720.1	38032819	38039765	-	ERCC4 domain
Chr4	38330000	38480000	150001	23	6.30939
						Sc04g020240.1	38407202	38409066	-	--
						Sc04g020340.1	38475391	38482168	-	GC-rich sequence DNA-binding factor-like protein
						Sc04g020130.1	38333743	38335111	-	GRAM domain
						Sc04g020140.1	38338299	38345059	-	Myb-like DNA-binding domain
						Sc04g020280.1	38437641	38441192	+	G-patch domain
						Sc04g020120.1	38329403	38330406	-	GRAM domain
						Sc04g020160.1	38348487	38358997	+	EF-hand domain pair
						Sc04g020330.2	38468717	38474643	+	WD domain, G-beta repeat
						Sc04g020310.1	38459884	38463368	+	--
						Sc04g020220.1	38399945	38401956	+	HMG (high mobility group) box
						Sc04g020270.1	38432433	38437223	-	Calcineurin-like phosphoesterase
						Sc04g020320.1	38464262	38467993	+	Radical SAM superfamily
						Sc04g020180.1	38367177	38375050	+	Ribosomal protein L11 methyltransferase (PrmA)
						Sc04g020290.1	38441427	38451315	-	Plant protein of unknown function (DUF639)
						Sc04g020150.1	38345159	38346978	-	--
						Sc04g020300.1	38454921	38457969	+	CHCH domain
						Sc04g020170.1	38361014	38366298	-	Eukaryotic porin
						Sc04g020200.2	38381210	38392243	-	SNF2 family N-terminal domain
						Sc04g020210.1	38398519	38398752	+	--
						Sc04g020250.11	38411825	38418834	+	BRO1-like domain
						Sc04g020230.1	38403281	38405059	-	Leucine rich repeat
						Sc04g020190.1	38378307	38380074	+	Xylanase inhibitor N-terminal
						Sc04g020260.1	38420711	38429777	-	Prolyl oligopeptidase, N-terminal beta-propeller domain
Chr4	38600000	38710000	110001	14	2.92681
						Sc04g020590.1	38683848	38685826	+	short chain dehydrogenase
						Sc04g020570.1	38666948	38670507	+	Armadillo/beta-catenin-like repeat
						Sc04g020520.1	38639369	38644672	-	--
						Sc04g020560.1	38659960	38666089	-	Domain of unknown function DUF221
						Sc04g020550.1	38657376	38659607	+	Annexin
						Sc04g020460.2	38594133	38609886	+	Glycosyl hydrolases family 2, TIM barrel domain
						Sc04g020500.1	38630407	38631154	-	NADPH-dependent FMN reductase
						Sc04g020490.1	38623975	38628065	-	Phosphatidylinositol-4-phosphate 5-Kinase
						Sc04g020580.1	38671450	38682742	-	AAA domain
						Sc04g020480.3	38620986	38623338	+	Domain of unknown function (DUF702)
						Sc04g020470.1	38612972	38619773	+	Amidohydrolase family
						Sc04g020540.1	38652719	38654791	-	Annexin
						Sc04g020530.1	38650641	38652278	+	Annexin
						Sc04g020510.1	38634620	38635371	-	NADPH-dependent FMN reductase
Chr4	38730000	38800000	70001	10	1.39723
						Sc04g020710.1	38758744	38783191	+	Protein of unknown function (DUF810)
						Sc04g020680.1	38747348	38748537	+	--
						Sc04g020730.1	38787616	38790335	+	Complex1_LYR-like
						Sc04g020660.1	38735480	38739570	+	Calcineurin-like phosphoesterase
						Sc04g020700.1	38752213	38757793	-	Ubiquitin carboxyl-terminal hydrolase
						Sc04g020720.1	38783951	38786929	+	Cyclophilin type peptidyl-prolyl cis-trans isomerase/CLD
						Sc04g020650.1	38729290	38731873	-	GRAS domain family
						Sc04g020740.1	38790499	38799788	-	Seed dormancy control
						Sc04g020690.1	38749199	38750895	+	WD domain, G-beta repeat
						Sc04g020670.1	38739933	38746879	-	ERCC4 domain
Chr4	5510000	5560000	50001	1	1.27432
						Sc04g004090.5	5531193	5566005	+	5'-3' exonuclease, N-terminal resolvase-like domain
Chr5	150000	250000	100001	16	1.32763
						Sc05g000170.1	187633	188395	+	--
						Sc05g000190.1	190614	191892	-	--
						Sc05g000220.1	220233	223412	-	AIR synthase related protein, C-terminal domain
						Sc05g000270.1	247040	248887	-	Domain of unknown function (DUF4149)
						Sc05g000260.1	240677	244432	+	Lipase (class 3)
						Sc05g000250.1	233306	237814	+	DnaJ domain
						Sc05g000150.3	161847	166584	-	Armadillo/beta-catenin-like repeat
						Sc05g000130.1	156238	157024	-	--
						Sc05g000120.1	139948	155985	+	Reverse transcriptase (RNA-dependent DNA polymerase)
						Sc05g000240.1	228287	232278	-	Thioredoxin
						Sc05g000160.1	172009	180341	+	--
						Sc05g000200.1	192608	193051	+	Cotton fibre expressed protein
						Sc05g000210.1	193496	201062	-	CTP synthase N-terminus
						Sc05g000180.1	189115	190197	+	Domain of unknown function (DUF3511)
						Sc05g000140.1	157681	158799	-	--
						Sc05g000230.1	221134	227529	+	--
Chr5	18540000	18590000	50001	2	1.27812
						Sc05g012780.1	18526032	18547390	+	Protein kinase domain
						Sc05g012790.1	18550069	18581509	-	--
Chr5	19420000	19490000	70001	4	1.58881
						Sc05g012960.1	19444486	19449020	-	Reverse transcriptase (RNA-dependent DNA polymerase)
						Sc05g012980.1	19470876	19477815	-	Zinc-binding dehydrogenase
						Sc05g012950.1	19419525	19427340	-	Protein tyrosine kinase
						Sc05g012970.1	19454925	19457123	-	Family of unknown function (DUF566)
Chr5	20720000	20800000	80001	9	2.00367
						Sc05g013570.1	20738242	20739114	-	Domain of unknown function (DUF296)
						Sc05g013560.1	20734552	20734851	+
						Sc05g013620.1	20773865	20796278	-	Protein of unknown function (DUF3615)
						Sc05g013550.1	20722558	20734215	+	ARID/BRIGHT DNA binding domain
						Sc05g013610.1	20759614	20766747	+	Protein of unknown function (DUF3615)
						Sc05g013540.1	20718520	20720664	+	Protein kinase domain
						Sc05g013590.1	20744450	20744968	-	--
						Sc05g013580.2	20743937	20748353	+
						Sc05g013600.1	20750635	20752992	-	Hydroxymethylglutaryl-coenzyme A reductase
Chr5	23550000	23600000	50001	9	1.32063
						Sc05g015450.1	23548527	23552168	+	Proteasome subunit
						Sc05g015500.2	23588617	23591866	+	Tub family
						Sc05g015460.1	23555449	23558474	-	pfkB family carbohydrate kinase
						Sc05g015490.1	23572177	23573080	+	--
						Sc05g015530.1	23596836	23601391	-	PPR repeat family
						Sc05g015470.1	23563948	23566873	-	Bacterial transferase hexapeptide (six repeats)
						Sc05g015510.1	23592169	23593827	-	--
						Sc05g015520.1	23594556	23596642	+
						Sc05g015480.1	23567086	23569882	+	Rer1 family
Chr5	23790000	23840000	50001	2	1.29814
						Sc05g015740.1	23839267	23840867	-
						Sc05g015730.1	23835052	23836690	-
Chr5	2460000	2510000	50001	5	1.30782
						Sc05g003290.1	2508506	2512066	+	--
						Sc05g003280.1	2505438	2507221	+	Chaperone for wingless signalling and trafficking of LDL receptor
						Sc05g003250.1	2459835	2470901	-	gag-polypeptide of LTR copia-type
						Sc05g003260.1	2471585	2472358	-	Ribosomal protein S2
						Sc05g003270.1	2480750	2483474	-	Pyridoxal-phosphate dependent enzyme
Chr5	2940000	3260000	320001	41	3.17358
						Sc05g004160.2	3117397	3119564	-	D-isomer specific 2-hydroxyacid dehydrogenase, NAD binding domain
						Sc05g003990.1	2978273	2981461	+	Peroxisomal membrane protein (Pex16)
						Sc05g004290.1	3231779	3233649	+	Fasciclin domain
						Sc05g004140.2	3097896	3099534	-	D-isomer specific 2-hydroxyacid dehydrogenase, NAD binding domain
						Sc05g004320.1	3259810	3270840	+	Kinesin motor domain
						Sc05g004110.1	3075527	3079055	+	Sin3 associated polypeptide p18 (SAP18)
						Sc05g004050.1	3030423	3033586	-	Subtilase family
						Sc05g004130.1	3090656	3092510	-	2OG-Fe(II) oxygenase superfamily
						Sc05g004260.1	3209256	3222457	+	ATPase family associated with various cellular activities (AAA)
						Sc05g004180.1	3152542	3153718	-	alpha/beta hydrolase fold
						Sc05g003940.1	2947593	2949540	+	--
						Sc05g004030.1	3020654	3023576	-	Subtilase family
						Sc05g004000.1	2986940	2988857	+	TCP family transcription factor
						Sc05g004250.1	3205186	3207732	+	--
						Sc05g004150.1	3101143	3102813	-	D-isomer specific 2-hydroxyacid dehydrogenase, NAD binding domain
						Sc05g004200.1	3156233	3159444	-
						Sc05g004220.1	3163530	3170220	-	C2 domain
						Sc05g004090.1	3065550	3069408	-	SRF-type transcription factor (DNA-binding and dimerisation domain)
						Sc05g004170.1	3145896	3151567	-	Cid1 family poly A polymerase
						Sc05g004280.1	3226943	3229641	-	WRC
						Sc05g004300.1	3239873	3242460	+	Cyclophilin type peptidyl-prolyl cis-trans isomerase/CLD
						Sc05g004070.1	3047309	3052571	+	Acyltransferase
						Sc05g004240.1	3177684	3204212	+	Beige/BEACH domain
						Sc05g003960.1	2954088	2954504	+	--
						Sc05g003980.1	2972273	2975422	+	Anion-transporting ATPase
						Sc05g004100.1	3070260	3071029	-	--
						Sc05g004310.1	3242633	3253278	+	FHA domain
						Sc05g004230.1	3176549	3178549	+
						Sc05g003950.1	2951206	2953322	+	UAA transporter family
						Sc05g004040.1	3025131	3028695	-	Subtilase family
						Sc05g004210.1	3159458	3161476	-	Protein kinase domain
						Sc05g004020.1	2992203	2999245	-	Phospholipase D C terminal
						Sc05g004270.1	3224128	3226038	+	Protein kinase domain
						Sc05g003970.1	2965771	2971654	+	SPX domain
						Sc05g004060.1	3042590	3046032	+	CRS1 / YhbY (CRM) domain
						Sc05g004010.1	2989956	2993286	+	Spinocerebellar ataxia type 10 protein domain
						Sc05g004190.1	3154976	3155974	-	alpha/beta hydrolase fold
						Sc05g003920.1	2942070	2942564	+	--
						Sc05g003930.1	2943145	2946464	-	Ribosomal RNA adenine dimethylase
						Sc05g004120.1	3080362	3085503	+	Glycosyl transferase family 8
						Sc05g004080.2	3055606	3064158	+	SRF-type transcription factor (DNA-binding and dimerisation domain)
Chr5	3270000	3320000	50001	4	1.31225
						Sc05g004340.1	3301627	3305124	+	--
						Sc05g004350.1	3319079	3335251	-	Sec7 domain
						Sc05g004330.1	3275446	3276889	-	Domain of unknown function (DUF296)
						Sc05g004320.1	3259810	3270840	+	Kinesin motor domain
Chr5	3370000	3500000	130001	11	1.66665
						Sc05g004490.1	3473275	3474638	-	NAD dependent epimerase/dehydratase family
						Sc05g004450.1	3426656	3430170	+	Proteasome subunit
						Sc05g004420.1	3392878	3411429	+	Microtubule associated protein (MAP65/ASE1 family)
						Sc05g004430.1	3415227	3421324	+	Domain of unknown function (DUF296)
						Sc05g004500.1	3475281	3495837	-	NAD dependent epimerase/dehydratase family
						Sc05g004440.1	3423398	3423748	+	--
						Sc05g004410.1	3388255	3391894	+	Domain of unknown function (DUF4378)
						Sc05g004400.1	3378124	3382256	+	Microtubule associated protein (MAP65/ASE1 family)
						Sc05g004470.1	3453871	3458764	-	WD domain, G-beta repeat
						Sc05g004460.1	3430273	3431993	-	Protein of unknown function (DUF1499)
						Sc05g004480.1	3459839	3472180	-	Sec1 family
Chr5	3570000	3740000	170001	26	3.50986
						Sc05g004720.1	3671258	3673949	+	YABBY protein
						Sc05g004710.1	3660965	3661471	-	Auxin responsive protein
						Sc05g004670.1	3624214	3625521	-	--
						Sc05g004660.1	3613000	3622610	+	Tubulin folding cofactor D C terminal
						Sc05g004810.1	3724650	3727820	+	EF-hand domain pair
						Sc05g004580.1	3563639	3572262	+	--
						Sc05g004780.1	3700973	3701495	-	--
						Sc05g004760.1	3693784	3694582	-	Hydrophobic seed protein
						Sc05g004640.2	3606660	3610516	+	Plant protein of unknown function (DUF641)
						Sc05g004820.1	3727955	3731403	-	MSP (Major sperm protein) domain
						Sc05g004730.1	3676575	3678086	-	Plant protein of unknown function (DUF641)
						Sc05g004770.1	3695061	3699119	-	Protein of unknown function (DUF1395)
						Sc05g004600.1	3581990	3589236	-	EPSP synthase (3-phosphoshikimate 1-carboxyvinyltransferase)
						Sc05g004630.1	3604472	3607500	+
						Sc05g004590.1	3573139	3574446	-	NAD dependent epimerase/dehydratase family
						Sc05g004830.2	3733041	3735299	-	--
						Sc05g004750.1	3689419	3692620	+	MSP (Major sperm protein) domain
						Sc05g004790.1	3710116	3713265	+	GRAS domain family
						Sc05g004610.1	3591811	3595840	-	Transketolase, thiamine diphosphate binding domain
						Sc05g004800.1	3719255	3724164	-	Cytidylyltransferase family
						Sc05g004740.1	3683571	3685365	+	PLATZ transcription factor
						Sc05g004700.1	3656467	3658783	-	Salt stress response/antifungal
						Sc05g004690.1	3652306	3654685	+	Pectinesterase
						Sc05g004680.1	3635163	3638690	-	Pectinesterase
						Sc05g004650.1	3611920	3612636	+	Plant invertase/pectin methylesterase inhibitor
						Sc05g004620.1	3598186	3602393	-	Arginase family
Chr5	3790000	3840000	50001	7	1.27223
						Sc05g004920.1	3815398	3819229	-	Helix-loop-helix DNA-binding domain
						Sc05g004910.1	3810139	3811252	-	Cyclin
						Sc05g004900.1	3802467	3803784	-	Pollen allergen
						Sc05g004950.1	3837464	3860386	-	CCR4-Not complex component, Not1
						Sc05g004940.1	3833658	3835234	+	Sec61beta family
						Sc05g004890.1	3798887	3800347	-	C2H2-type zinc finger
						Sc05g004930.1	3824846	3827611	+	Leucine Rich repeats (2 copies)
Chr5	4030000	4080000	50001	7	1.26977
						Sc05g005150.1	4033549	4039226	+	TIM21
						Sc05g005200.1	4076999	4079043	+	HD-ZIP protein N terminus
						Sc05g005170.1	4041223	4042654	-	Plant protein of unknown function
						Sc05g005180.1	4048396	4049699	-	Protein of unknown function (DUF1639)
						Sc05g005160.1	4039272	4040145	-	--
						Sc05g005140.1	4027921	4033419	-	--
						Sc05g005190.1	4055860	4061141	+	Retrotransposon gag protein
Chr5	4090000	4350000	260001	32	1.99338
						Sc05g005320.1	4156978	4162090	-	Protease inhibitor/seed storage/LTP family
						Sc05g005250.2	4112310	4121595	+	Armadillo/beta-catenin-like repeat
						Sc05g005350.1	4177632	4187654	-	--
						Sc05g005290.1	4143974	4144408	-	Protease inhibitor/seed storage/LTP family
						Sc05g005220.1	4094803	4097301	+	Cotton fibre expressed protein
						Sc05g005390.1	4210699	4215688	+	Protein of unknown function (DUF632)
						Sc05g005240.1	4103196	4107380	-	Amino acid permease
						Sc05g005380.2	4200957	4206756	+	Leucine carboxyl methyltransferase
						Sc05g005230.1	4099085	4101819	+	--
						Sc05g005340.1	4174038	4174706	+	AP2 domain
						Sc05g005330.1	4171324	4171992	+	AP2 domain
						Sc05g005480.1	4312916	4317608	-	Ras family
						Sc05g005370.1	4192121	4197529	-	PCI domain
						Sc05g005490.1	4318430	4319404	+	Plastocyanin-like domain
						Sc05g005360.1	4189438	4190301	+	AP2 domain
						Sc05g005500.1	4320545	4323844	+	Mago nashi protein
						Sc05g005260.1	4122443	4128029	-	Palmitoyl protein thioesterase
						Sc05g005410.1	4221293	4223586	-
						Sc05g005400.1	4217613	4221256	-	Protein kinase domain
						Sc05g005210.1	4090209	4093051	-	ARP2/3 complex 16 kDa subunit (p16-Arc)
						Sc05g005430.1	4235335	4235964	-	Domain of unknown function (DUF4283)
						Sc05g005520.1	4336476	4343503	+	ELMO/CED-12 family
						Sc05g005470.2	4307239	4311336	+	Hyaluronan / mRNA binding family
						Sc05g005280.1	4140186	4140620	-	Probable lipid transfer
						Sc05g005420.1	4233977	4234519	-	--
						Sc05g005460.1	4282873	4305768	+	Glycyl-tRNA synthetase beta subunit
						Sc05g005440.1	4238805	4240124	-	Lipase (class 3)
						Sc05g005450.1	4257003	4279811	-	Lipase (class 3)
						Sc05g005300.1	4144816	4146069	-	Reverse transcriptase (RNA-dependent DNA polymerase)
						Sc05g005310.1	4151157	4154212	-	Probable lipid transfer
						Sc05g005270.1	4129243	4135925	-	E1-E2 ATPase
						Sc05g005510.1	4326417	4329497	-	--
Chr5	4550000	4660000	110001	9	1.97295
						Sc05g005910.1	4640809	4643079	+	WAX2 C-terminal domain
						Sc05g005870.1	4582293	4594130	+	Malic enzyme, NAD binding domain
						Sc05g005880.1	4598771	4603706	+	Dynamin central region
						Sc05g005840.1	4552018	4555230	+	Ras family
						Sc05g005850.1	4558634	4561936	+	Triose-phosphate Transporter family
						Sc05g005860.1	4567281	4568240	-	--
						Sc05g005830.1	4549014	4551874	-	Phosphopantetheine attachment site
						Sc05g005900.1	4618998	4624563	+	Adenylate kinase
						Sc05g005890.2	4611451	4617925	+	Nucleolar GTP-binding protein 1 (NOG1)
Chr5	4700000	4910000	210001	21	12.7267
						Sc05g006070.2	4853795	4860149	+	Spc97 / Spc98 family
						Sc05g006040.1	4820890	4822610	-	Late embryogenesis abundant protein
						Sc05g006060.1	4834428	4836497	-	--
						Sc05g005980.1	4769915	4775152	-	N-terminal domain of ribose phosphate pyrophosphokinase
						Sc05g006090.1	4865195	4868256	+	LSM domain
						Sc05g006080.1	4861759	4864601	+	DNA photolyase
						Sc05g006110.1	4887342	4889104	-	Plant invertase/pectin methylesterase inhibitor
						Sc05g005950.1	4739222	4752183	+	DNA replication factor Dna2
						Sc05g006100.1	4876188	4879748	-	NAD dependent epimerase/dehydratase family
						Sc05g005940.3	4734335	4738079	+	Uncharacterized conserved protein (DUF2036)
						Sc05g005920.1	4709504	4712366	+	WAX2 C-terminal domain
						Sc05g005990.1	4782235	4786946	-	Protein of unknown function (DUF498/DUF598)
						Sc05g006020.1	4800734	4804662	-	POT family
						Sc05g006000.1	4787340	4788500	-
						Sc05g005960.1	4754954	4763190	+	ABC transporter transmembrane region
						Sc05g006050.1	4827267	4827551	-	Late embryogenesis abundant protein
						Sc05g006010.1	4789019	4795022	-	UbiA prenyltransferase family
						Sc05g006120.1	4900947	4904659	+	NADH:ubiquinone oxidoreductase, NDUFS5-15kDa
						Sc05g006030.2	4813131	4819879	+	Protein tyrosine kinase
						Sc05g005970.1	4764482	4768691	-	WD domain, G-beta repeat
						Sc05g005930.1	4717273	4721336	-	WAX2 C-terminal domain
Chr6	22870000	22940000	70001	6	1.4653
						Sc06g010400.1	22870055	22876985	+	ABC-2 family transporter protein
						Sc06g010440.1	22902182	22905535	-	WRKY DNA -binding domain
						Sc06g010430.1	22893450	22896687	-	Ubiquitin-conjugating enzyme
						Sc06g010410.1	22879018	22884731	-	Protein of unknown function (DUF4005)
						Sc06g010420.1	22888927	22891416	+	--
						Sc06g010450.1	22934949	22936415	-	--
Chr6	23050000	23130000	80001	8	1.65468
						Sc06g010590.1	23086059	23095826	-	Zinc-ribbon
						Sc06g010580.1	23066363	23081698	+	Protein of unknown function (DUF629)
						Sc06g010550.1	23044959	23051752	-	DnaJ domain
						Sc06g010600.1	23083058	23084120	+	Protein of unknown function DUF260
						Sc06g010620.1	23125459	23130730	+	WW domain binding protein 11
						Sc06g010560.1	23052737	23056323	+
						Sc06g010570.1	23056329	23058944	+	PPR repeat family
						Sc06g010610.1	23120356	23122902	+	Nodulin-like
Chr6	27320000	27390000	70001	11	1.46186
						Sc06g015320.1	27314262	27320596	-	Phloem protein 2
						Sc06g015410.1	27382330	27384407	-	--
						Sc06g015400.1	27377275	27382228	+	Protein of unknown function (DUF4005)
						Sc06g015390.2	27372379	27376729	+	MULE transposase domain
						Sc06g015340.1	27326702	27328376	+	Cytochrome P450
						Sc06g015350.1	27331403	27333093	+	Cytochrome P450
						Sc06g015420.1	27384671	27388144	-	Rhomboid family
						Sc06g015380.1	27348144	27348395	+	--
						Sc06g015330.1	27323184	27325757	-	RNA polymerase Rpb6
						Sc06g015360.1	27338437	27340329	+	Cytochrome P450
						Sc06g015370.1	27344146	27347901	-	Reverse transcriptase (RNA-dependent DNA polymerase)
Chr6	7440000	7490000	50001	1	1.57734
						Sc06g002920.1	7472491	7476463	+	BNR repeat-like domain
Chr7	10640000	10690000	50001	3	1.66868
						Sc07g006720.1	10675106	10675724	+	--
						Sc07g006710.1	10674023	10674801	+	--
						Sc07g006700.1	10664810	10672579	+	NB-ARC domain
Chr7	10750000	10800000	50001	1	2.16709
						Sc07g006740.1	10756177	10759840	+	gag-polypeptide of LTR copia-type
Chr7	11060000	11110000	50001	1	5.27415
						Sc07g006880.1	11102236	11105388	+	NB-ARC domain
Chr7	2900000	3010000	110001	4	3.19308
						Sc07g002330.1	2939647	2940021	-	B3 DNA binding domain
						Sc07g002340.1	2968512	2969628	+	Zinc knuckle
						Sc07g002350.1	2998757	3002915	+
						Sc07g002360.1	3006630	3006998	-	B3 DNA binding domain
Chr7	33190000	33270000	80001	7	6.45882
						Sc07g012550.1	33248633	33249526	-
						Sc07g012560.1	33262034	33263018	+	--
						Sc07g012520.1	33221723	33225818	+	ATP synthase D chain, mitochondrial (ATP5H)
						Sc07g012500.1	33197837	33200714	+	AUX/IAA family
						Sc07g012540.1	33245576	33248607	-	Protein of unknown function (DUF4005)
						Sc07g012510.1	33212867	33215612	+	AUX/IAA family
						Sc07g012530.2	33227835	33238043	-	Mitochondrial carrier protein
Chr7	6020000	6100000	80001	6	1.40137
						Sc07g004940.1	6073219	6073575	+	--
						Sc07g004960.1	6091053	6092411	-	--
						Sc07g004930.1	6052552	6053103	-	--
						Sc07g004920.1	6019987	6042842	-	--
						Sc07g004970.1	6094505	6101246	+	Domain of unknown function UPF0086
						Sc07g004950.1	6082709	6089829	-	Cys/Met metabolism PLP-dependent enzyme
Chr7	7670000	7720000	50001	4	2.40908
						Sc07g005720.1	7665647	7672451	-	Permease family
						Sc07g005740.1	7696483	7703874	+	Permease family
						Sc07g005730.1	7683179	7684835	+	Permease family
						Sc07g005750.1	7704490	7715989	-	Permease family
Chr8	13410000	13460000	50001	3	1.38218
						Sc08g007090.1	13434327	13435580	-	Retrotransposon gag protein
						Sc08g007100.1	13445534	13450258	+	Integrase core domain
						Sc08g007080.1	13407726	13416635	+	Putative gypsy type transposon
Chr8	14370000	14420000	50001	2	2.01897
						Sc08g007340.1	14379899	14380797	-	--
						Sc08g007330.1	14375278	14378048	+	Conserved hypothetical ATP binding protein
Chr8	7220000	7270000	50001	1	1.84022
						Sc08g005710.1	7264468	7267858	-	Reverse transcriptase (RNA-dependent DNA polymerase)
Chr9	15770000	15860000	90001	4	1.72547
						Sc09g009270.1	15790084	15792345	+	Domain of unknown function (DUF4218)
						Sc09g009280.1	15797644	15801294	-
						Sc09g009260.1	15769989	15771379	+	--
						Sc09g009290.1	15845958	15846821	+	Reverse transcriptase (RNA-dependent DNA polymerase)
Chr9	20760000	20840000	80001	1	2.5658
						Sc09g010280.3	20815022	20817966	-	FHA domain
Chr9	27000000	27050000	50001	1	1.26809
						Sc09g011810.1	27027582	27034586	+	Uracil phosphoribosyltransferase
Chr9	27260000	27340000	80001	2	1.78897
						Sc09g011870.1	27303175	27322979	-	PRA1 family protein
						Sc09g011860.1	27299424	27303058	-
Chr9	27350000	27560000	210001	9	4.06828
						Sc09g011900.1	27381793	27386508	+	Domain of unknown function (DUF3411)
						Sc09g011940.1	27451964	27452495	-
						Sc09g011920.1	27402956	27405011	-	POT family
						Sc09g011950.1	27453226	27474687	-	Helicase associated domain (HA2)
						Sc09g011880.1	27351708	27368354	+	Protein kinase domain
						Sc09g011960.1	27484126	27516604	-	POT family
						Sc09g011910.1	27390208	27400122	-	Dynein light chain type 1
						Sc09g011890.1	27379157	27381638	+	Protein kinase domain
						Sc09g011930.1	27430874	27439210	-	Associated with HOX
Chr9	3060000	3200000	140001	14	1.51386
						Sc09g001590.1	3114658	3112260	+	WRKY DNA -binding domain
						Sc09g001620.1	3141268	3138653	+	--
						Sc09g001660.1	3178248	3169867	-	Mur ligase middle domain
						Sc09g001670.1	3189963	3188801	+	WRKY DNA -binding domain
						Sc09g001560.1	3077709	3072071	-	Endonuclease/Exonuclease/phosphatase family
						Sc09g001580.1	3102620	3093991	-	--
						Sc09g001600.1	3120675	3114738	-	PCRF domain
						Sc09g001630.2	3148919	3144436	+	WD domain, G-beta repeat
						Sc09g001650.1	3164401	3157999	-	Glycosyl transferase family 2
						Sc09g001640.1	3156660	3150917	-	Endonuclease/Exonuclease/phosphatase family
						Sc09g001550.2	3070057	3065758	+	WD domain, G-beta repeat
						Sc09g001680.1	3196153	3190190	-	PCRF domain
						Sc09g001610.1	3136930	3125552	-	BRCA1 C Terminus (BRCT) domain
						Sc09g001570.1	3085560	3079150	-	Glycosyl transferase family 2
Chr9	3310000	3400000	90001	5	1.71422
						Sc09g001780.1	3358549	3356540	-	PPR repeat family
						Sc09g001790.1	3384415	3381613	+	Eukaryotic-type carbonic anhydrase
						Sc09g001800.1	3393254	3384576	+	Eukaryotic-type carbonic anhydrase
						Sc09g001770.1	3346095	3331506	-	PPR repeat family
						Sc09g001760.1	3323333	3321336	-	PPR repeat family
Chr9	9010000	9080000	70001	6	1.40594
						Sc09g006170.1	9056403	9057605	-	Reverse transcriptase-like
						Sc09g006130.2	9013986	9017122	+	Protein kinase domain
						Sc09g006160.1	9055899	9056306	-	--
						Sc09g006140.1	9020810	9022026	-	No apical meristem (NAM) protein
						Sc09g006150.1	9029578	9030698	-	Senescence regulator
						Sc09g006180.1	9069300	9079350	+	PX domain
Chr10	18370000	18430000	60001	2	1.32814
						Sc10g008540.1	18411564	18413372	-	--
						Sc10g008550.1	18423308	18424846	-	Leucine Rich repeats (2 copies)
Chr10	20170000	20220000	50001	2	1.27427
						Sc10g008940.1	20204518	20205627	-	Retrotransposon gag protein
						Sc10g008950.1	20212627	20222858	+	Family of unknown function (DUF566)
Chr10	26610000	26660000	50001	4	1.94321
						Sc10g012000.1	26614967	26648948	-	Mitotic checkpoint protein
						Sc10g012010.1	26650461	26652530	-	MATH domain
						Sc10g011990.1	26608722	26610780	+	--
						Sc10g012020.1	26653155	26655213	+	--
Chr10	6800000	6880000	80001	3	2.05247
						Sc10g005440.1	6808624	6811726	-	Myb/SANT-like DNA-binding domain
						Sc10g005450.1	6824967	6825872	+	gag-polypeptide of LTR copia-type
						Sc10g005460.1	6842346	6843949	-	--
Chr10	7790000	7940000	150001	7	1.91196
						Sc10g005790.1	7833681	7848969	+	2-enoyl-CoA Hydratase C-terminal region
						Sc10g005780.1	7822140	7830241	+	--
						Sc10g005810.1	7858422	7873403	+	GHMP kinases N terminal domain
						Sc10g005820.1	7900870	7932669	-	SBF-like CPA transporter family (DUF4137)
						Sc10g005830.1	7939392	7950261	+	Aminopeptidase I zinc metalloprotease (M18)
						Sc10g005770.1	7801373	7803604	+	Endonuclease/Exonuclease/phosphatase family
						Sc10g005800.1	7850469	7852756	+	Ribosomal S17
Chr11	20400000	20490000	90001	3	2.61941
						Sc11g009760.1	20450532	20432387	-	Probable molybdopterin binding domain
						Sc11g009750.1	20429487	20418282	-	--
						Sc11g009770.1	20479859	20477817	+	ANTH domain
Chr11	24470000	24560000	90001	8	1.47222
						Sc11g011130.1	24508115	24505683	-	Aluminium activated malate transporter
						Sc11g011110.1	24491912	24490584	+	--
						Sc11g011150.1	24547747	24544590	-	Endonuclease/Exonuclease/phosphatase family
						Sc11g011170.1	24557122	24552832	-	Got1/Sft2-like family
						Sc11g011120.1	24505320	24504710	+	Plastocyanin-like domain
						Sc11g011100.1	24481767	24471985	-	Importin-beta N-terminal domain
						Sc11g011140.1	24533412	24532661	-	--
						Sc11g011160.1	24552069	24551029	+	Retinal pigment epithelial membrane protein
Chr11	25730000	25780000	50001	3	1.28309
						Sc11g011820.1	25746099	25742686	+	Protein kinase domain
						Sc11g011810.1	25734681	25731701	+	Protein kinase domain
						Sc11g011830.1	25771745	25770598	+	Protein kinase domain
Chr11	5430000	5490000	60001	2	1.43318
						Sc11g004670.1	5442456	5441173	-	--
						Sc11g004680.1	5443319	5442620	-
Chr11	8950000	9000000	50001	2	1.32694
						Sc11g006790.1	8964714	8962958	-	Reverse transcriptase (RNA-dependent DNA polymerase)
						Sc11g006800.1	8989550	8987257	+	CCT motif
Chr11	990000	1070000	80001	11	1.54362
						Sc11g000890.2	1045340	1040043	+	Sulfotransferase domain
						Sc11g000820.1	1000924	998842	+	--
						Sc11g000810.1	995943	994360	-
						Sc11g000840.1	1023016	1021853	-	Sulfotransferase domain
						Sc11g000900.1	1069546	1067326	+	EamA-like transporter family
						Sc11g000860.1	1031998	1028623	+	Choline/ethanolamine kinase
						Sc11g000870.1	1035890	1032867	+	--
						Sc11g000880.1	1038360	1037006	-	alpha/beta hydrolase fold
						Sc11g000850.1	1028575	1027953	+
						Sc11g000830.1	1002659	1001907	+	Protein of unknown function, DUF617
						Sc11g000800.2	994603	991965	-	Protein of unknown function (DUF667)
Chr12	1980000	2040000	60001	4	1.36635
						Sc12g002180.1	2033732	2030600	+	Armadillo/beta-catenin-like repeat
						Sc12g002190.1	2039195	2035271	-	Sel1 repeat
						Sc12g002170.2	2030355	2023567	+	Copper amine oxidase, enzyme domain
						Sc12g002160.1	2016962	1982032	-	MatE
Chr12	21060000	21120000	60001	1	1.46828
						Sc12g010520.1	21081611	21080211	-	WD domain, G-beta repeat
Chr12	34940000	34990000	50001	2	1.33336
						Sc12g014490.1	34975936	34971363	-	Bromodomain associated
						Sc12g014500.1	34989874	34985831	+	Protein kinase domain
Chr12	38800000	38870000	70001	3	4.79026
						Sc12g017820.1	38842107	38833010	-	Glycosyl hydrolases family 35
						Sc12g017800.1	38826611	38821990	+	Lipase (class 3)
						Sc12g017810.1	38829015	38826025	-	Amino acid permease
Chr12	4370000	4420000	50001	3	1.32057
						Sc12g004570.1	4379868	4374018	-	Nuclear transport factor 2 (NTF2) domain
						Sc12g004580.1	4389224	4387242	-	Protein of unknown function (DUF1675)
						Sc12g004590.1	4416073	4397599	-	Cytochrome P450
Chr12	4640000	4850000	210001	19	2.00356
						Sc12g004780.5	4695557	4688371	-	--
						Sc12g004880.1	4787556	4785271	+	Ribosomal protein S8e
						Sc12g004900.1	4803750	4795260	-	Glycosyltransferase like family 2
						Sc12g004810.1	4739566	4729206	-	Zinc-binding dehydrogenase
						Sc12g004860.1	4768813	4764742	+	FKBP-type peptidyl-prolyl cis-trans isomerase
						Sc12g004770.1	4687349	4683367	-	--
						Sc12g004760.1	4681952	4678090	+	GTP cyclohydrolase I
						Sc12g004910.1	4820440	4817253	-	Helix-loop-helix DNA-binding domain
						Sc12g004850.4	4761604	4757807	-	--
						Sc12g004800.1	4728096	4725846	-	Zinc-binding dehydrogenase
						Sc12g004730.1	4645998	4645489	-	--
						Sc12g004870.1	4782736	4778012	+	FKBP-type peptidyl-prolyl cis-trans isomerase
						Sc12g004840.3	4753660	4751772	-	Glycosyl hydrolases family 17
						Sc12g004750.1	4654415	4653296	+	DnaJ domain
						Sc12g004830.1	4749847	4745562	-	Protein of unknown function (DUF760)
						Sc12g004890.1	4791679	4789612	-	Reverse transcriptase (RNA-dependent DNA polymerase)
						Sc12g004740.1	4650789	4648999	+	Cytochrome P450
						Sc12g004790.3	4711461	4702777	-	Protein kinase domain
						Sc12g004820.1	4744253	4743691	-	--
Chr13	16490000	16570000	80001	1	1.35661
						Sc13g009230.1	16552217	16549081	-	Peroxidase
Chr13	22030000	22080000	50001	1	1.47215
						Sc13g010230.1	22074530	22073490	-	Transposase family tnp2
Chr13	2640000	2720000	80001	8	3.09934
						Sc13g001650.1	2683517	2680475	-	Ribosomal protein L22p/L17e
						Sc13g001620.1	2667597	2665284	-	Cytochrome P450
						Sc13g001660.1	2700886	2696032	-	--
						Sc13g001630.1	2672683	2671055	-
						Sc13g001600.1	2656496	2654690	+	--
						Sc13g001590.1	2652242	2650203	+	MYND finger
						Sc13g001610.2	2658253	2656630	-	Rubber elongation factor protein (REF)
						Sc13g001640.1	2676233	2673518	-	Plant specific mitochondrial import receptor subunit TOM20
Chr13	27270000	27330000	60001	2	2.04193
						Sc13g011000.1	27326271	27323289	-	Protein kinase domain
						Sc13g010990.1	27322678	27319139	-	RNA recognition motif. (a.k.a. RRM, RBD, or RNP domain)
Chr13	2730000	2870000	140001	18	17.9753
						Sc13g001760.1	2803656	2801593	-	Leucine rich repeat
						Sc13g001770.1	2810012	2805511	-	Proteasome subunit
						Sc13g001710.1	2776233	2771890	+	Nucleoporin complex subunit 54
						Sc13g001680.1	2759812	2756358	-	Protein of unknown function, DUF258
						Sc13g001750.1	2797290	2793039	-	Protein of unknown function (DUF1242)
						Sc13g001840.1	2849316	2847991	-	--
						Sc13g001670.1	2755129	2753973	+	Microsomal signal peptidase 12 kDa subunit (SPC12)
						Sc13g001800.1	2833425	2832051	-	--
						Sc13g001740.1	2792824	2792262	+	--
						Sc13g001690.1	2769569	2769248	+	--
						Sc13g001820.3	2842949	2836921	-	N-terminal C2 in EEIG1 and EHBP1 proteins
						Sc13g001830.1	2847954	2845147	+	Triose-phosphate Transporter family
						Sc13g001780.3	2827479	2822501	+	U-box domain
						Sc13g001700.1	2771340	2769664	+	Kelch motif
						Sc13g001730.1	2789640	2787802	-	--
						Sc13g001790.1	2829209	2827576	-	Domain associated at C-terminal with AAA
						Sc13g001810.2	2836766	2833774	+	OTU-like cysteine protease
						Sc13g001720.1	2785720	2776221	-	Mannosyl oligosaccharide glucosidase
Chr13	31780000	31840000	60001	5	3.76923
						Sc13g012530.1	31838925	31832203	+	Serine hydroxymethyltransferase
						Sc13g012500.1	31788974	31788198	-	--
						Sc13g012510.1	31789639	31789409	-	RNA polymerase beta subunit
						Sc13g012520.1	31822744	31810759	+	SRF-type transcription factor (DNA-binding and dimerisation domain)
						Sc13g012490.1	31784721	31782790	-	Legume lectin domain
Chr13	32890000	32980000	90001	4	1.66451
						Sc13g013230.2	32902266	32890998	+	Major Facilitator Superfamily
						Sc13g013240.1	32915314	32906724	+	Kinesin motor domain
						Sc13g013260.1	32934879	32933480	+	Helix-loop-helix DNA-binding domain
						Sc13g013250.1	32921591	32920419	+
Chr13	33520000	33570000	50001	3	1.34857
						Sc13g013570.1	33540318	33531730	+	Kinesin motor domain
						Sc13g013590.1	33559772	33558477	+	Helix-loop-helix DNA-binding domain
						Sc13g013580.1	33546598	33545426	+
Chr13	6770000	6920000	150001	11	37.7612
						Sc13g005940.1	6810543	6809764	-	--
						Sc13g005920.1	6799647	6788825	+	5'-AMP-activated protein kinase beta subunit, interation domain
						Sc13g006000.2	6872118	6867587	+	SAM domain (Sterile alpha motif)
						Sc13g005970.1	6836106	6832193	+	Domain of unknown function (DUF3444)
						Sc13g005980.8	6844225	6839357	-	OST-HTH/LOTUS domain
						Sc13g005930.4	6807927	6804300	+	MULE transposase domain
						Sc13g005960.1	6827907	6824147	+	F-box-like
						Sc13g005950.1	6819666	6813475	+	Glucose-6-phosphate dehydrogenase, C-terminal domain
						Sc13g006010.1	6882938	6882184	+	--
						Sc13g005910.1	6777198	6776482	-	--
						Sc13g005990.1	6860560	6855351	+	Region in Clathrin and VPS
Chr13	7100000	7260000	160001	11	4.96445
						Sc13g006220.1	7211782	7207198	-	WRKY DNA -binding domain
						Sc13g006230.1	7217246	7215714	+	Nuclear protein Es2
						Sc13g006210.1	7205650	7201754	+	GRAS domain family
						Sc13g006160.1	7134229	7133288	-	Leucine rich repeat N-terminal domain
						Sc13g006170.2	7140770	7136751	+	Protein of unknown function (DUF1423)
						Sc13g006240.1	7224797	7221425	+	Protein kinase domain
						Sc13g006150.1	7129462	7128854	+	gag-polypeptide of LTR copia-type
						Sc13g006190.1	7163427	7160813	-	Protein of unknown function (DUF423)
						Sc13g006250.1	7254538	7253954	+	--
						Sc13g006200.1	7193018	7192776	+	--
						Sc13g006180.3	7160660	7147350	+	CHASE domain
Chr14	10410000	10460000	50001	4	1.88274
						Sc14g011840.1	10450211	10449334	+	Helix-loop-helix DNA-binding domain
						Sc14g011820.1	10428398	10427521	+	Helix-loop-helix DNA-binding domain
						Sc14g011830.1	10434111	10431107	-	Reverse transcriptase (RNA-dependent DNA polymerase)
						Sc14g011810.1	10416364	10415568	+	--
Chr14	22520000	22600000	80001	5	3.96138
						Sc14g016880.1	22576965	22575697	-
						Sc14g016870.1	22575601	22572074	-	Protein of unknown function (DUF632)
						Sc14g016840.1	22539771	22521337	-	ubiE/COQ5 methyltransferase family
						Sc14g016850.1	22558610	22555995	+	Region found in RelA / SpoT proteins
						Sc14g016860.1	22560063	22559161	-	Late embryogenesis abundant protein
Chr14	28140000	28200000	60001	3	1.3065
						Sc14g018230.1	28167900	28165498	+	D-mannose binding lectin
						Sc14g018240.2	28196066	28172181	+	--
						Sc14g018220.1	28162202	28146729	+	Protein tyrosine kinase
Chr14	28220000	28300000	80001	2	2.79279
						Sc14g018270.1	28236417	28234919	-	--
						Sc14g018260.1	28223217	28221943	+	--
Chr14	28860000	28910000	50001	1	1.44158
						Sc14g018500.1	28887268	28886483	-	Zinc knuckle
Chr14	2920000	2980000	60001	7	2.14246
						Sc14g003220.1	2939229	2935730	+	Domain of unknown function (DUF296)
						Sc14g003230.1	2941451	2940870	-	Eukaryotic rRNA processing protein EBP2
						Sc14g003240.1	2963285	2962099	-	Embryo-specific protein 3, (ATS3)
						Sc14g003210.1	2934091	2929638	+	GDSL/SGNH-like Acyl-Esterase family found in Pmr5 and Cas1p
						Sc14g003260.1	2978978	2976556	-	Iron-binding zinc finger CDGSH type
						Sc14g003200.1	2927799	2926279	-	Xylanase inhibitor N-terminal
						Sc14g003250.1	2973650	2971080	-	Exostosin family
Chr14	7410000	7490000	80001	9	3.65023
						Sc14g008860.1	7422617	7421896	+
						Sc14g008930.1	7487734	7486100	+	--
						Sc14g008850.3	7418708	7411950	-	SBP domain
						Sc14g008910.1	7479079	7471923	-	DnaJ domain
						Sc14g008880.1	7461735	7446602	+	K-box region
						Sc14g008920.1	7484589	7482964	+	Cytochrome P450
						Sc14g008870.1	7439746	7436036	+	SRF-type transcription factor (DNA-binding and dimerisation domain)
						Sc14g008900.1	7470351	7467065	+	Glycosyl transferase family 8
						Sc14g008890.1	7465576	7464670	+	Universal stress protein family
Chr14	8650000	8730000	80001	12	1.50464
						Sc14g010210.1	8675185	8673726	-	--
						Sc14g010170.1	8659118	8658469	+	Plastid and cyanobacterial ribosomal protein (PSRP-3 / Ycf65)
						Sc14g010280.1	8716131	8712266	-	POT family
						Sc14g010260.1	8709829	8705413	+	2-oxoacid dehydrogenases acyltransferase (catalytic domain)
						Sc14g010240.3	8686121	8683907	-	Heavy-metal-associated domain
						Sc14g010270.1	8711754	8709936	-	Glycolipid transfer protein (GLTP)
						Sc14g010180.1	8662218	8659357	-	--
						Sc14g010190.1	8666162	8662537	+	Tat binding protein 1(TBP-1)-interacting protein (TBPIP)
						Sc14g010250.1	8691067	8686366	-	Agenet domain
						Sc14g010200.1	8668857	8666889	-	Regulator of Vps4 activity in the MVB pathway
						Sc14g010230.1	8683505	8682993	-	--
						Sc14g010220.1	8681390	8675392	-	Protein kinase domain
Chr15	16450000	16560000	110001	1	2.45263
						Sc15g017200.1	16517593	16509766	+	ABC transporter transmembrane region
Chr15	16590000	16660000	70001	2	1.47731
						Sc15g017220.1	16624921	16608132	+	hAT family C-terminal dimerisation region
						Sc15g017230.1	16642781	16641532	+	--
Chr15	22770000	22830000	60001	1	1.61879
						Sc15g018410.1	22794071	22791478	-	Ubiquitin-conjugating enzyme
Chr15	31060000	31110000	50001	1	1.32454
						Sc15g020060.1	31081441	31079824	-	TPR repeat
Chr15	9310000	9360000	50001	3	1.37288
						Sc15g011310.1	9320460	9310982	-	GDSL-like Lipase/Acylhydrolase
						Sc15g011320.1	9325963	9325046	+	--
						Sc15g011330.1	9350349	9348231	-	GDSL-like Lipase/Acylhydrolase
Chr16	20500000	20550000	50001	1	1.61013
						Sc16g007830.1	20541817	20565633	-	SNF2 family N-terminal domain
Chr16	20820000	20870000	50001	2	1.44124
						Sc16g007880.1	20826307	20827209	-	--
						Sc16g007890.1	20830952	20832536	-	--
Chr16	21390000	21450000	60001	1	1.33456
						Sc16g008000.1	21415437	21418738	-	Amino acid permease
Chr16	27450000	27500000	50001	3	1.5993
						Sc16g008850.1	27437789	27451117	+	Glycosyl hydrolases family 31
						Sc16g008860.1	27469031	27470611	-	--
						Sc16g008870.1	27488420	27514094	-	CLASP N terminal
Chr16	29920000	29970000	50001	4	1.31931
						Sc16g009520.1	29934966	29937039	+	2OG-Fe(II) oxygenase superfamily
						Sc16g009510.3	29916633	29929360	+	WD domain, G-beta repeat
						Sc16g009540.1	29965261	29967500	-	Leucine Rich repeats (2 copies)
						Sc16g009530.1	29943294	29947701	-	Serine incorporator (Serinc)
Chr16	38110000	38440000	330001	12	17.9349
						Sc16g016240.1	38336559	38339049	+	--
						Sc16g016260.1	38353022	38359384	-	--
						Sc16g016220.1	38305667	38318407	-	Glycosyl transferase family 1
						Sc16g016250.1	38349203	38349988	-	Auxin responsive protein
						Sc16g016190.1	38281591	38283437	+	Protein of unknown function (DUF3537)
						Sc16g016160.1	38135942	38143322	-	Predicted integral membrane metal-binding protein (DUF2296)
						Sc16g016200.1	38283718	38286312	-	Myb/SANT-like DNA-binding domain
						Sc16g016150.1	38123686	38134094	+	--
						Sc16g016180.1	38232207	38234566	-	Protein kinase domain
						Sc16g016230.1	38333832	38334212	+	--
						Sc16g016210.1	38288702	38291526	+	ChaC-like protein
						Sc16g016170.1	38228994	38231973	-	Thioredoxin-like
Chr16	5220000	5280000	60001	1	1.70241
						Sc16g004490.1	5231756	5233035	-	Lipase (class 3)
Chr16	5380000	5450000	70001	6	1.79146
						Sc16g004550.1	5416471	5420959	+	Ribosomal protein L34
						Sc16g004540.1	5403601	5408006	-	GDSL/SGNH-like Acyl-Esterase family found in Pmr5 and Cas1p
						Sc16g004520.1	5391907	5395223	+	--
						Sc16g004570.1	5445492	5446697	-	Papain family cysteine protease
						Sc16g004560.1	5421166	5422278	-	Papain family cysteine protease
						Sc16g004530.1	5400875	5402604	+	Conserved hypothetical protein (Lin0512_fam)
Chr17	12870000	12920000	50001	2	1.26844
						Sc17g002850.1	12914729	12914328	-	--
						Sc17g002840.1	12871842	12870251	+	Chromo (CHRromatin Organisation MOdifier) domain
Chr17	22410000	22460000	50001	2	2.29954
						Sc17g005630.1	22426800	22422035	+	Leucine Rich repeats (2 copies)
						Sc17g005640.1	22440019	22436081	+	NB-ARC domain
Chr17	23010000	23120000	110001	7	1.70366
						Sc17g006090.1	23031439	23023001	-	Di-glucose binding within endoplasmic reticulum
						Sc17g006070.1	23018307	23013283	-	MAC/Perforin domain
						Sc17g006100.1	23063887	23055048	-	Di-glucose binding within endoplasmic reticulum
						Sc17g006080.1	23022477	23020636	+	Leucine rich repeat
						Sc17g006130.1	23095762	23094849	-	NLI interacting factor-like phosphatase
						Sc17g006120.1	23081139	23077714	-	FYVE zinc finger
						Sc17g006110.1	23073330	23069016	-	Protein tyrosine kinase
Chr17	23130000	23190000	60001	2	1.54014
						Sc17g006160.4	23160718	23152046	+	Protein tyrosine kinase
						Sc17g006150.1	23145892	23143676	-	Reverse transcriptase-like
Chr17	23200000	23310000	110001	6	1.97294
						Sc17g006210.1	23246560	23245545	+	Protein of unknown function (DUF1264)
						Sc17g006180.1	23233121	23231271	-	Leucine rich repeat
						Sc17g006190.1	23241395	23235849	+	MAC/Perforin domain
						Sc17g006220.3	23257172	23254744	+	Cyclic phosphodiesterase-like protein
						Sc17g006230.1	23265301	23258495	+	Protein kinase domain
						Sc17g006200.1	23245374	23242453	+	POT family
Chr17	24070000	24130000	60001	9	1.51515
						Sc17g006860.1	24081639	24077723	-	Permease family
						Sc17g006900.1	24102533	24099833	+	Protein kinase domain
						Sc17g006870.3	24089455	24085248	-	HCNGP-like protein
						Sc17g006930.1	24119984	24119247	+	Seed dormancy control
						Sc17g006890.1	24097676	24096079	-	--
						Sc17g006920.1	24116243	24113724	-	Seed dormancy control
						Sc17g006940.1	24127190	24120646	-	Protein tyrosine kinase
						Sc17g006910.1	24104893	24103529	-	Protein kinase domain
						Sc17g006880.1	24093498	24090822	-	Protein tyrosine kinase
Chr17	24160000	24270000	110001	6	1.4192
						Sc17g006990.1	24196794	24193568	-
						Sc17g007000.1	24207769	24204403	-	--
						Sc17g006970.1	24177670	24172792	+	Myb-like DNA-binding domain
						Sc17g006980.1	24193502	24191229	-	Protein of unknown function (DUF688)
						Sc17g006960.1	24168271	24164392	+	Protein of unknown function (DUF1637)
						Sc17g007010.1	24245425	24237461	+	--
Chr17	28610000	28680000	70001	6	1.72307
						Sc17g011080.2	28655383	28652190	-	Zinc finger, C2H2 type
						Sc17g011050.1	28622988	28618910	+	Nucleotide-diphospho-sugar transferase
						Sc17g011090.2	28677189	28668687	-	--
						Sc17g011040.1	28616563	28612924	+	Myb-like DNA-binding domain
						Sc17g011070.1	28647191	28641549	+	Zinc finger, C2H2 type
						Sc17g011060.1	28634081	28625216	-	MORN repeat
Chr17	32460000	32510000	50001	1	4.06604
						Sc17g014330.1	32498973	32497364	-	Protein of unknown function (DUF1032)
Chr18	10060000	10120000	60001	1	1.63493
						Sc18g010390.1	10097072	10078863	+	Translation initiation factor SUI1
Chr18	10950000	11010000	60001	4	1.41239
						Sc18g010940.1	11000558	10995345	-	--
						Sc18g010920.1	10983869	10977196	-	Multicopper oxidase
						Sc18g010930.1	10993149	10988411	-	NB-ARC domain
						Sc18g010950.1	11007952	11003333	+	Rpp14/Pop5 family
Chr18	11610000	11670000	60001	6	1.53684
						Sc18g011300.1	11635322	11633223	-	F-box domain
						Sc18g011310.1	11643702	11639438	+	NB-ARC domain
						Sc18g011320.1	11658337	11645601	+	MutS domain V
						Sc18g011290.1	11629918	11627127	-	F-box domain
						Sc18g011280.1	11622554	11621543	+	--
						Sc18g011330.1	11662363	11661606	-	Protein of unknown function, DUF599
Chr18	16790000	16880000	90001	3	1.64166
						Sc18g012970.1	16813464	16801592	+	--
						Sc18g012990.1	16843719	16839673	-	Reverse transcriptase (RNA-dependent DNA polymerase)
						Sc18g012980.1	16819265	16817666	-	zinc-binding in reverse transcriptase
Chr18	30780000	30870000	90001	2	1.8732
						Sc18g015090.1	30844060	30842327	-	Reverse transcriptase-like
						Sc18g015100.1	30854268	30848896	-	Glycosyl hydrolases family 17
Chr18	31320000	31410000	90001	2	1.46956
						Sc18g015190.1	31342861	31339278	-	--
						Sc18g015200.1	31370321	31360259	-	Protein phosphatase 2C
Chr18	3480000	3670000	190001	19	2.92152
						Sc18g003870.1	3597941	3593966	-	Lipase (class 3)
						Sc18g003820.2	3564817	3560127	+	bZIP transcription factor
						Sc18g003740.1	3485355	3483619	-	Alpha amylase, catalytic domain
						Sc18g003790.1	3537416	3534664	-	--
						Sc18g003900.1	3626921	3625119	-	HSF-type DNA-binding
						Sc18g003920.1	3649182	3648139	-	Leucine rich repeat
						Sc18g003810.1	3556968	3555233	+	Protein of unknown function (DUF3223)
						Sc18g003890.1	3622704	3617754	-	WD domain, G-beta repeat
						Sc18g003880.1	3613891	3613103	-	Helix-loop-helix DNA-binding domain
						Sc18g003850.1	3592512	3588191	+	Remorin, C-terminal region
						Sc18g003780.2	3533411	3530018	-	Polyketide cyclase / dehydrase and lipid transport
						Sc18g003750.1	3494519	3493427	-	SCP-2 sterol transfer family
						Sc18g003770.1	3514541	3511430	-	Cytochrome P450
						Sc18g003760.1	3499490	3496877	+	Integrase core domain
						Sc18g003910.1	3645914	3638569	-	Zinc finger, C3HC4 type (RING finger)
						Sc18g003800.1	3549561	3539051	-	Protein kinase domain
						Sc18g003840.1	3578631	3572011	+	RNA cap guanine-N2 methyltransferase
						Sc18g003830.1	3571781	3565387	-	Fms-interacting protein
						Sc18g003860.1	3593300	3592555	+	--
Chr18	3800000	3890000	90001	11	1.87827
						Sc18g004070.1	3830247	3815182	+	Kinesin motor domain
						Sc18g004130.1	3864280	3860281	+	PQ loop repeat
						Sc18g004110.1	3847082	3845358	-	WRKY DNA -binding domain
						Sc18g004080.1	3833654	3831257	-	--
						Sc18g004060.1	3810018	3807618	+	SPRY domain
						Sc18g004090.1	3838601	3834882	-	Protein kinase domain
						Sc18g004120.1	3858331	3854522	+	Papain family cysteine protease
						Sc18g004100.1	3844159	3842627	-	Leucine Rich repeats (2 copies)
						Sc18g004140.1	3873172	3871571	-	Leucine Rich repeat
						Sc18g004150.1	3880510	3875840	+	Protein of unknown function (DUF3223)
						Sc18g004160.1	3888052	3886029	+	Cyclin, N-terminal domain
