# Supplementary material for: Resequencing of 388 cassava accessions identifies valuable loci and selection for variation in heterozygosity
Source: Genome Biol. 2021 Nov 16;22:316. doi: 10.1186/s13059-021-02524-7 (PMC8594203; doi:10.1186/s13059-021-02524-7)
Supplement: Supplementary file 16 — Additional file 16: Table S16. Genomic regions and genes that exhibit a decrease in nucleotide diversity during domestication from wild progenitors to cultivars (Top 0.99). [file 13059_2021_2524_MOESM16_ESM.xlsx]

## Sheet: Sheet1
Table S16. Genomic regions and genes that exhibit a decrease in nucleotide diversity during domestication from wild progenitors to cultivars (Top 0.99).
Chromosome	Region start (bp)	Region end (bp)	Region length (bp)	Gene Number	π (wild / Cultivars)	Gene ID	Gene start (bp)	Gene end (bp)	Gene orientation	Annotation
Chr1	29330001	29440000	110000	9	2.28489
						Sc01g011030.1	29327200	29331433	+	PPR repeat family
						Sc01g011040.1	29332514	29334468	-	PPR repeat family
						Sc01g011050.1	29336964	29338616	-	PPR repeat family
						Sc01g011060.1	29357222	29358875	+	No apical meristem (NAM) protein
						Sc01g011070.1	29370091	29372318	+	Myb-like DNA-binding domain
						Sc01g011080.1	29379729	29380060	+
						Sc01g011090.1	29381969	29387132	+	Cys/Met metabolism PLP-dependent enzyme
						Sc01g011100.1	29416110	29431104	-	gag-polypeptide of LTR copia-type
						Sc01g011110.1	29431576	29434233	-	Carbohydrate-binding protein of the ER
Chr1	29460001	29590000	130000	16	2.49525
						Sc01g011120.1	29463040	29465682	-	Carbohydrate-binding protein of the ER
						Sc01g011130.1	29468648	29469372	+
						Sc01g011140.1	29480717	29482343	+	Transferase family
						Sc01g011150.1	29488445	29489113	-	Plant transposon protein
						Sc01g011160.1	29491371	29494077	-	Carbohydrate-binding protein of the ER
						Sc01g011170.1	29505359	29507036	+	Transferase family
						Sc01g011180.1	29516679	29518714	+	TCP family transcription factor
						Sc01g011190.1	29522188	29525856	+	Bromodomain associated
						Sc01g011200.1	29529248	29534444	+	Alpha/beta hydrolase family
						Sc01g011210.1	29536765	29537961	+
						Sc01g011220.1	29539472	29543420	+	PCI domain
						Sc01g011230.1	29544850	29548106	+	Carbohydrate-binding protein of the ER
						Sc01g011240.1	29551090	29551419	-
						Sc01g011250.1	29561464	29565222	+	Transferase family
						Sc01g011260.1	29582035	29583507	+	Transferase family
						Sc01g011270.1	29586570	29589161	+	Transferase family
Chr1	35500001	35550000	50000	10	1.91894
						Sc01g018470.1	35499878	35500114	+
						Sc01g018480.1	35500779	35502263	+
						Sc01g018490.1	35502913	35506016	-	Subtilase family
						Sc01g018500.1	35507748	35519150	-	Subtilase family
						Sc01g018510.1	35521950	35523972	-	Skp1 family, tetramerisation domain
						Sc01g018520.1	35523558	35526547	+	Ras family
						Sc01g018530.1	35527464	35534556	-	Exostosin family
						Sc01g018540.2	35536299	35540801	+	Calcineurin-like phosphoesterase
						Sc01g018550.1	35542860	35548675	+	PPR repeat
						Sc01g018560.1	35548700	35552171	-
Chr1	4140001	4200000	60000	8	1.91664
						Sc01g002060.1	4152890	4156113	+	Ribosomal L18p/L5e family
						Sc01g002070.1	4159561	4160943	-	Leucine Rich repeats (2 copies)
						Sc01g002080.1	4161287	4162627	-	NB-ARC domain
						Sc01g002090.1	4167182	4168686	-	GHMP kinases N terminal domain
						Sc01g002100.1	4172236	4181764	+	Protein kinase domain
						Sc01g002110.1	4184519	4186477	-
						Sc01g002120.1	4192251	4199199	-	Pyridoxal-phosphate dependent enzyme
						Sc01g002130.1	4199892	4200821	-
Chr2	11630001	11880000	250000	31	5.75689
						Sc02g013950.1	11629123	11632435	+
						Sc02g013960.1	11634781	11635845	-	DnaJ domain
						Sc02g013970.1	11638266	11643322	+	SRF-type transcription factor (DNA-binding and dimerisation domain)
						Sc02g013980.1	11654939	11656220	+	Helix-loop-helix DNA-binding domain
						Sc02g013990.1	11658592	11665664	+	Adaptor complexes medium subunit family
						Sc02g014000.1	11671387	11672707	+	AT-hook motif nuclear-localized protein
						Sc02g014010.1	11678884	11680172	-
						Sc02g014020.1	11686024	11699149	-	Ubiquitin carboxyl-terminal hydrolase
						Sc02g014030.1	11704591	11707592	+
						Sc02g014040.1	11721733	11723432	+	Xylanase inhibitor C-terminal
						Sc02g014050.1	11727028	11728501	+	Mitochondrial carrier protein
						Sc02g014060.1	11728999	11742076	-	RhoGAP domain
						Sc02g014070.1	11744386	11748017	+
						Sc02g014080.1	11748356	11759125	-
						Sc02g014090.1	11760214	11767715	-	Phosphoglucose isomerase
						Sc02g014100.1	11770281	11773470	+	DnaJ domain
						Sc02g014110.1	11777385	11779848	+	14-3-3 protein
						Sc02g014120.1	11788610	11791808	+	Cyclin, N-terminal domain
						Sc02g014130.1	11802251	11802600	+
						Sc02g014140.1	11802824	11803912	+
						Sc02g014150.1	11806502	11816703	+	WD domain, G-beta repeat
						Sc02g014160.1	11818627	11819897	+
						Sc02g014170.1	11825349	11828210	-
						Sc02g014180.1	11830869	11832941	+	Protein kinase domain
						Sc02g014190.1	11837237	11838726	+	ZF-HD protein dimerisation region
						Sc02g014200.1	11848377	11851957	+	Transport inhibitor response 1 protein
						Sc02g014210.1	11856104	11863704	-	YjeF-related protein N-terminus
						Sc02g014220.1	11870499	11872719	+
						Sc02g014230.1	11873001	11874730	-	Protein of unknown function (DUF563)
						Sc02g014240.1	11875103	11878584	-	Protein kinase domain
						Sc02g014250.1	11878734	11879854	+	SAICAR synthetase
Chr2	17580001	17630000	50000	2	2.58095
						Sc02g018820.1	17582838	17585746	-	Glycosyl hydrolase family 3 N terminal domain
						Sc02g018830.1	17616037	17619875	+
Chr2	17770001	17830000	60000	9	3.59474
						Sc02g018950.1	17767269	17772652	+	Xylanase inhibitor N-terminal
						Sc02g018960.1	17775128	17776381	+	Peroxidase
						Sc02g018970.1	17777393	17779837	+
						Sc02g018980.1	17780309	17781168	+	gag-polypeptide of LTR copia-type
						Sc02g018990.1	17786071	17787759	-	Major intrinsic protein
						Sc02g019000.1	17794498	17801118	+	La domain
						Sc02g019010.1	17810580	17812133	+	bZIP transcription factor
						Sc02g019020.1	17814196	17816570	+	PPR repeat
						Sc02g019030.1	17827025	17832102	-	Protein kinase domain
Chr2	17970001	18080000	110000	3	2.05368
						Sc02g019090.1	17992067	17995153	+	Pyridine nucleotide-disulphide oxidoreductase
						Sc02g019100.1	18000804	18006395	+	Glycerophosphoryl diester phosphodiesterase family
						Sc02g019110.1	18046239	18051246	+
Chr2	8020001	8100000	80000	10	2.72843
						Sc02g009430.1	8019281	8022334	-	ATPase family associated with various cellular activities (AAA)
						Sc02g009440.1	8052148	8052778	+	Dehydrin
						Sc02g009450.1	8053860	8062123	-	Glycosyl transferases group 1
						Sc02g009460.1	8067370	8068930	+	Peroxidase
						Sc02g009470.1	8070009	8072597	+	Ribosomal protein L7/L12 C-terminal domain
						Sc02g009480.1	8072991	8074529	-	Alpha/beta hydrolase family
						Sc02g009490.1	8074946	8079181	-	Ubiquitin-conjugating enzyme
						Sc02g009500.1	8082604	8083505	+
						Sc02g009510.1	8084580	8086703	+
						Sc02g009520.1	8098104	8102755	+	Cytochrome P450
Chr2	8130001	8190000	60000	6	2.03524
						Sc02g009580.1	8138909	8144962	+	Beta-galactosidase 3
						Sc02g009590.1	8145228	8148545	+	Calcineurin-like phosphoesterase
						Sc02g009600.1	8148926	8151080	-	EamA-like transporter family
						Sc02g009610.1	8151870	8169286	+	Histidine kinase-, DNA gyrase B-, and HSP90-like ATPase
						Sc02g009620.1	8171105	8178651	+	FG-GAP repeat
						Sc02g009630.1	8187406	8190190	+	Domain of unknown function (DUF702)
Chr2	8340001	8390000	50000	7	1.9259
						Sc02g009780.1	8336395	8340144	+	Fructose-bisphosphate aldolase class-I
						Sc02g009790.1	8339689	8350815	-	Serine carboxypeptidase S28
						Sc02g009800.1	8352182	8354716	-	Glyoxalase-like domain
						Sc02g009810.4	8359341	8367939	+	Kinesin motor domain
						Sc02g009820.1	8369058	8369366	+
						Sc02g009830.1	8372480	8377243	+	Leucine Rich repeats (2 copies)
						Sc02g009840.1	8379806	8383702	-	ATP synthase subunit C
Chr2	8390001	8480000	90000	9	2.20009
						Sc02g009850.2	8394597	8397026	+	No apical meristem (NAM) protein
						Sc02g009860.2	8401033	8404025	-	Core histone H2A/H2B/H3/H4
						Sc02g009870.1	8413001	8420439	-	RNA recognition motif. (a.k.a. RRM, RBD, or RNP domain)
						Sc02g009880.1	8421494	8426718	-	6,7-dimethyl-8-ribityllumazine synthase
						Sc02g009890.1	8428302	8431758	+
						Sc02g009900.1	8432927	8434048	-	NAD dependent epimerase/dehydratase family
						Sc02g009910.2	8450254	8456909	+
						Sc02g009920.1	8461048	8463868	-	PPIC-type PPIASE domain
						Sc02g009930.2	8466696	8469879	+	Peptide methionine sulfoxide reductase
Chr2	9600001	9650000	50000	4	1.95396
						Sc02g011530.1	9598928	9609875	-	PAR1 protein
						Sc02g011540.2	9610845	9614490	-
						Sc02g011550.1	9625107	9633417	-	Tubulin/FtsZ family, GTPase domain
						Sc02g011560.1	9638115	9645481	-
Chr3	1510001	1560000	50000	5	1.88657
						Sc03g001590.2	1520346	1523028	-
						Sc03g001600.1	1525942	1527555	+	Core-2/I-Branching enzyme
						Sc03g001610.1	1529591	1532681	-
						Sc03g001620.1	1550008	1554615	+	Targeting protein for Xklp2 (TPX2)
						Sc03g001630.1	1555271	1562650	-
Chr3	18050001	18110000	60000	3	2.81638
						Sc03g009450.1	18074467	18077913	+	Reverse transcriptase (RNA-dependent DNA polymerase)
						Sc03g009460.1	18077914	18079335	+	Integrase core domain
						Sc03g009470.1	18104443	18107015	+	Reverse transcriptase (RNA-dependent DNA polymerase)
Chr3	80001	140000	60000	2	3.22892
						Sc03g000030.1	92225	92695	+
						Sc03g000040.1	124392	125787	+	ZIP Zinc transporter
Chr3	9670001	9730000	60000	2	2.38701
						Sc03g007100.1	9694634	9695476	-	Probable lipid transfer
						Sc03g007110.1	9697064	9720578	-	DnaJ domain
Chr4	1440001	1490000	50000	3	2.60711
						Sc04g001210.1	1444225	1470410	-	Serine carboxypeptidase S28
						Sc04g001220.1	1475602	1486892	-	Region in Clathrin and VPS
						Sc04g001230.1	1487548	1493428	-	Serine carboxypeptidase
Chr4	1710001	1770000	60000	5	1.94789
						Sc04g001420.1	1729881	1733190	+	Lecithin:cholesterol acyltransferase
						Sc04g001430.1	1735467	1736919	+
						Sc04g001440.1	1738195	1743520	-
						Sc04g001450.2	1744645	1753420	+	CorA-like Mg2+ transporter protein
						Sc04g001460.1	1757495	1758817	+	Transferase family
Chr4	1780001	1830000	50000	2	1.89814
						Sc04g001470.1	1807409	1808392	+	Transferase family
						Sc04g001480.1	1814908	1816230	+	Transferase family
Chr4	3090001	3170000	80000	10	1.8996
						Sc04g002790.1	3089130	3090257	+	Fasciclin domain
						Sc04g002800.1	3093557	3096511	-	Zinc finger, C2H2 type
						Sc04g002810.1	3105965	3115116	-	SNARE domain
						Sc04g002820.1	3115465	3116671	-	Sec61beta family
						Sc04g002830.1	3117139	3117739	-
						Sc04g002840.1	3118277	3124248	-	Mlo family
						Sc04g002850.1	3142625	3150930	+	Auxin response factor
						Sc04g002860.1	3151991	3156896	+	Cytochrome B561, N terminal
						Sc04g002870.1	3158958	3162955	+	Ssl1-like
						Sc04g002880.4	3164038	3174665	-	MIZ/SP-RING zinc finger
Chr4	3170001	3260000	90000	9	1.9893
						Sc04g002880.4	3164038	3174665	-	MIZ/SP-RING zinc finger
						Sc04g002890.1	3180518	3183856	+	Proteasome subunit
						Sc04g002900.1	3188837	3189428	+
						Sc04g002910.1	3193660	3195388	+	AAA domain
						Sc04g002920.2	3196886	3202904	-	Alpha/beta hydrolase family
						Sc04g002930.1	3195953	3196181	+
						Sc04g002940.1	3206002	3210039	-	IBR domain
						Sc04g002950.1	3244346	3246050	-	Protein of unknown function DUF260
						Sc04g002960.1	3254618	3260358	-	Carbamoyl-phosphate synthase L chain, ATP binding domain
Chr4	37570001	37640000	70000	4	5.03747
						Sc04g019330.1	37559031	37577020	-	PHD-finger
						Sc04g019340.1	37598089	37609305	+	SNF2 family N-terminal domain
						Sc04g019350.1	37616669	37617937	+
						Sc04g019360.1	37623755	37625836	+
Chr4	37910001	37990000	80000	9	2.55645
						Sc04g019560.1	37922879	37924959	-
						Sc04g019570.1	37931468	37937320	-
						Sc04g019580.1	37943794	37945790	+	Annexin
						Sc04g019590.1	37945948	37948047	-	Annexin
						Sc04g019600.1	37949670	37951638	+	Annexin
						Sc04g019610.1	37952373	37958458	-	Domain of unknown function DUF221
						Sc04g019620.1	37959177	37962693	+	Armadillo/beta-catenin-like repeat
						Sc04g019630.1	37963706	37974947	-	AAA domain
						Sc04g019640.1	37976050	37977298	+	short chain dehydrogenase
Chr4	38070001	38180000	110000	14	2.37706
						Sc04g019790.1	38071135	38073357	+	Cytokinin dehydrogenase 1, FAD and cytokinin binding
						Sc04g019800.1	38109393	38114492	+	NAD-dependent glycerol-3-phosphate dehydrogenase N-terminus
						Sc04g019810.1	38116410	38117575	+	Papain family cysteine protease
						Sc04g019820.2	38118079	38120979	-	Eukaryotic protein of unknown function (DUF829)
						Sc04g019830.1	38121152	38124290	-
						Sc04g019840.1	38124334	38126753	-	FAD synthetase
						Sc04g019850.1	38128035	38129867	+	Leucine Rich repeat
						Sc04g019860.1	38131087	38132622	-	GRAM domain
						Sc04g019870.1	38135614	38136404	-	GRAM domain
						Sc04g019880.1	38139604	38146366	-	Myb-like DNA-binding domain
						Sc04g019890.1	38149754	38159749	+	EF-hand domain pair
						Sc04g019900.1	38161112	38166778	-	Eukaryotic porin
						Sc04g019910.1	38167602	38175378	+	Ribosomal protein L11 methyltransferase (PrmA)
						Sc04g019920.1	38178952	38180475	+	Xylanase inhibitor N-terminal
Chr4	38220001	38290000	70000	8	3.99584
						Sc04g019990.1	38217952	38228336	-	Prolyl oligopeptidase, N-terminal beta-propeller domain
						Sc04g020000.1	38229873	38235244	-	Calcineurin-like phosphoesterase
						Sc04g020010.1	38235496	38238952	+	G-patch domain
						Sc04g020020.1	38239519	38248974	-	Plant protein of unknown function (DUF639)
						Sc04g020030.1	38252977	38254254	+
						Sc04g020040.1	38255596	38256654	-
						Sc04g020050.1	38259544	38262749	+	Protein of unknown function (DUF4005)
						Sc04g020060.1	38267416	38270677	+	Cytokinin dehydrogenase 1, FAD and cytokinin binding
Chr4	38310001	38480000	170000	28	4.73526
						Sc04g020070.1	38314213	38315312	+	Papain family cysteine protease
						Sc04g020080.1	38315657	38319792	-	Eukaryotic protein of unknown function (DUF829)
						Sc04g020090.1	38318819	38322212	-
						Sc04g020100.1	38322626	38325058	-	FAD synthetase
						Sc04g020110.1	38326317	38328044	+	Leucine Rich repeat
						Sc04g020120.1	38329403	38330406	-	GRAM domain
						Sc04g020130.1	38333743	38335111	-	GRAM domain
						Sc04g020140.1	38338299	38345059	-	Myb-like DNA-binding domain
						Sc04g020150.1	38345159	38346978	-
						Sc04g020160.1	38348487	38358997	+	EF-hand domain pair
						Sc04g020170.1	38361014	38366298	-	Eukaryotic porin
						Sc04g020180.1	38367177	38375050	+	Ribosomal protein L11 methyltransferase (PrmA)
						Sc04g020190.1	38378307	38380074	+	Xylanase inhibitor N-terminal
						Sc04g020200.2	38381210	38392243	-	SNF2 family N-terminal domain
						Sc04g020210.1	38398519	38398752	+
						Sc04g020220.1	38399945	38401956	+	HMG (high mobility group) box
						Sc04g020230.1	38403281	38405059	-	Leucine rich repeat
						Sc04g020240.1	38407202	38409066	-
						Sc04g020250.11	38411825	38418834	+	BRO1-like domain
						Sc04g020260.1	38420711	38429777	-	Prolyl oligopeptidase, N-terminal beta-propeller domain
						Sc04g020270.1	38432433	38437223	-	Calcineurin-like phosphoesterase
						Sc04g020280.1	38437641	38441192	+	G-patch domain
						Sc04g020290.1	38441427	38451315	-	Plant protein of unknown function (DUF639)
						Sc04g020300.1	38454921	38457969	+	CHCH domain
						Sc04g020310.1	38459884	38463368	+
						Sc04g020320.1	38464262	38467993	+	Radical SAM superfamily
						Sc04g020330.2	38468717	38474643	+	WD domain, G-beta repeat
						Sc04g020340.1	38475391	38482168	-	GC-rich sequence DNA-binding factor-like protein
Chr4	38630001	38720000	90000	12	5.94184
						Sc04g020500.1	38630407	38631154	-	NADPH-dependent FMN reductase
						Sc04g020510.1	38634620	38635371	-	NADPH-dependent FMN reductase
						Sc04g020520.1	38639369	38644672	-
						Sc04g020530.1	38650641	38652278	+	Annexin
						Sc04g020540.1	38652719	38654791	-	Annexin
						Sc04g020550.1	38657376	38659607	+	Annexin
						Sc04g020560.1	38659960	38666089	-	Domain of unknown function DUF221
						Sc04g020570.1	38666948	38670507	+	Armadillo/beta-catenin-like repeat
						Sc04g020580.1	38671450	38682742	-	AAA domain
						Sc04g020590.1	38683848	38685826	+	short chain dehydrogenase
						Sc04g020600.1	38712740	38716765	+
						Sc04g020610.1	38718815	38720210	+
Chr4	38730001	38780000	50000	7	2.07778
						Sc04g020650.1	38729290	38731873	-	GRAS domain family
						Sc04g020660.1	38735480	38739570	+	Calcineurin-like phosphoesterase
						Sc04g020670.1	38739933	38746879	-	ERCC4 domain
						Sc04g020680.1	38747348	38748537	+
						Sc04g020690.1	38749199	38750895	+	WD domain, G-beta repeat
						Sc04g020700.1	38752213	38757793	-	Ubiquitin carboxyl-terminal hydrolase
						Sc04g020710.1	38758744	38783191	+	Protein of unknown function (DUF810)
Chr5	13600001	13670000	70000	2	1.92347
						Sc05g012000.1	13628442	13629549	-
						Sc05g012010.1	13629906	13630646	-	NB-ARC domain
Chr5	18410001	18470000	60000	1	2.07654
						Sc05g012750.1	18454590	18455554	+
Chr5	19420001	19490000	70000	4	2.02044
						Sc05g012950.1	19419525	19427340	-	Protein tyrosine kinase
						Sc05g012960.1	19444486	19449020	-	Reverse transcriptase (RNA-dependent DNA polymerase)
						Sc05g012970.1	19454925	19457123	-	Family of unknown function (DUF566)
						Sc05g012980.1	19470876	19477815	-	Zinc-binding dehydrogenase
Chr5	20220001	20290000	70000	6	2.01298
						Sc05g013330.1	20251311	20253167	-
						Sc05g013340.1	20254839	20256257	-
						Sc05g013350.1	20258954	20259999	+	Heavy-metal-associated domain
						Sc05g013360.1	20263579	20271131	-	Domain of unknown function (DUF296)
						Sc05g013370.1	20273854	20276028	+	PsbP
						Sc05g013380.1	20281699	20286369	-	RNA recognition motif. (a.k.a. RRM, RBD, or RNP domain)
Chr5	20720001	20800000	80000	9	2.2602
						Sc05g013540.1	20718520	20720664	+	Protein kinase domain
						Sc05g013550.1	20722558	20734215	+	ARID/BRIGHT DNA binding domain
						Sc05g013560.1	20734552	20734851	+
						Sc05g013570.1	20738242	20739114	-	Domain of unknown function (DUF296)
						Sc05g013580.2	20743937	20748353	+
						Sc05g013590.1	20744450	20744968	-
						Sc05g013600.1	20750635	20752992	-	Hydroxymethylglutaryl-coenzyme A reductase
						Sc05g013610.1	20759614	20766747	+	Protein of unknown function (DUF3615)
						Sc05g013620.1	20773865	20796278	-	Protein of unknown function (DUF3615)
Chr5	2960001	3070000	110000	13	2.39827
						Sc05g003970.1	2965771	2971654	+	SPX domain
						Sc05g003980.1	2972273	2975422	+	Anion-transporting ATPase
						Sc05g003990.1	2978273	2981461	+	Peroxisomal membrane protein (Pex16)
						Sc05g004000.1	2986940	2988857	+	TCP family transcription factor
						Sc05g004010.1	2989956	2993286	+	Spinocerebellar ataxia type 10 protein domain
						Sc05g004020.1	2992203	2999245	-	Phospholipase D C terminal
						Sc05g004030.1	3020654	3023576	-	Subtilase family
						Sc05g004040.1	3025131	3028695	-	Subtilase family
						Sc05g004050.1	3030423	3033586	-	Subtilase family
						Sc05g004060.1	3042590	3046032	+	CRS1 / YhbY (CRM) domain
						Sc05g004070.1	3047309	3052571	+	Acyltransferase
						Sc05g004080.2	3055606	3064158	+	SRF-type transcription factor (DNA-binding and dimerisation domain)
						Sc05g004090.1	3065550	3069408	-	SRF-type transcription factor (DNA-binding and dimerisation domain)
Chr5	3170001	3260000	90000	11	2.03748
						Sc05g004220.1	3163530	3170220	-	C2 domain
						Sc05g004230.1	3176549	3178549	+
						Sc05g004240.1	3177684	3204212	+	Beige/BEACH domain
						Sc05g004250.1	3205186	3207732	+
						Sc05g004260.1	3209256	3222457	+	ATPase family associated with various cellular activities (AAA)
						Sc05g004270.1	3224128	3226038	+	Protein kinase domain
						Sc05g004280.1	3226943	3229641	-	WRC
						Sc05g004290.1	3231779	3233649	+	Fasciclin domain
						Sc05g004300.1	3239873	3242460	+	Cyclophilin type peptidyl-prolyl cis-trans isomerase/CLD
						Sc05g004310.1	3242633	3253278	+	FHA domain
						Sc05g004320.1	3259810	3270840	+	Kinesin motor domain
Chr5	3630001	3730000	100000	15	3.00817
						Sc05g004680.1	3635163	3638690	-	Pectinesterase
						Sc05g004690.1	3652306	3654685	+	Pectinesterase
						Sc05g004700.1	3656467	3658783	-	Salt stress response/antifungal
						Sc05g004710.1	3660965	3661471	-	Auxin responsive protein
						Sc05g004720.1	3671258	3673949	+	YABBY protein
						Sc05g004730.1	3676575	3678086	-	Plant protein of unknown function (DUF641)
						Sc05g004740.1	3683571	3685365	+	PLATZ transcription factor
						Sc05g004750.1	3689419	3692620	+	MSP (Major sperm protein) domain
						Sc05g004760.1	3693784	3694582	-	Hydrophobic seed protein
						Sc05g004770.1	3695061	3699119	-	Protein of unknown function (DUF1395)
						Sc05g004780.1	3700973	3701495	-
						Sc05g004790.1	3710116	3713265	+	GRAS domain family
						Sc05g004800.1	3719255	3724164	-	Cytidylyltransferase family
						Sc05g004810.1	3724650	3727820	+	EF-hand domain pair
						Sc05g004820.1	3727955	3731403	-	MSP (Major sperm protein) domain
Chr5	4030001	4180000	150000	22	2.50922
						Sc05g005140.1	4027921	4033419	-
						Sc05g005150.1	4033549	4039226	+	TIM21
						Sc05g005160.1	4039272	4040145	-
						Sc05g005170.1	4041223	4042654	-	Plant protein of unknown function
						Sc05g005180.1	4048396	4049699	-	Protein of unknown function (DUF1639)
						Sc05g005190.1	4055860	4061141	+	Retrotransposon gag protein
						Sc05g005200.1	4076999	4079043	+	HD-ZIP protein N terminus
						Sc05g005210.1	4090209	4093051	-	ARP2/3 complex 16 kDa subunit (p16-Arc)
						Sc05g005220.1	4094803	4097301	+	Cotton fibre expressed protein
						Sc05g005230.1	4099085	4101819	+
						Sc05g005240.1	4103196	4107380	-	Amino acid permease
						Sc05g005250.2	4112310	4121595	+	Armadillo/beta-catenin-like repeat
						Sc05g005260.1	4122443	4128029	-	Palmitoyl protein thioesterase
						Sc05g005270.1	4129243	4135925	-	E1-E2 ATPase
						Sc05g005280.1	4140186	4140620	-	Probable lipid transfer
						Sc05g005290.1	4143974	4144408	-	Protease inhibitor/seed storage/LTP family
						Sc05g005300.1	4144816	4146069	-	Reverse transcriptase (RNA-dependent DNA polymerase)
						Sc05g005310.1	4151157	4154212	-	Probable lipid transfer
						Sc05g005320.1	4156978	4162090	-	Protease inhibitor/seed storage/LTP family
						Sc05g005330.1	4171324	4171992	+	AP2 domain
						Sc05g005340.1	4174038	4174706	+	AP2 domain
						Sc05g005350.1	4177632	4187654	-
Chr5	4180001	4230000	50000	7	1.86566
						Sc05g005350.1	4177632	4187654	-
						Sc05g005360.1	4189438	4190301	+	AP2 domain
						Sc05g005370.1	4192121	4197529	-	PCI domain
						Sc05g005380.2	4200957	4206756	+	Leucine carboxyl methyltransferase
						Sc05g005390.1	4210699	4215688	+	Protein of unknown function (DUF632)
						Sc05g005400.1	4217613	4221256	-	Protein kinase domain
						Sc05g005410.1	4221293	4223586	-
Chr5	4250001	4340000	90000	8	2.26726
						Sc05g005450.1	4257003	4279811	-	Lipase (class 3)
						Sc05g005460.1	4282873	4305768	+	Glycyl-tRNA synthetase beta subunit
						Sc05g005470.2	4307239	4311336	+	Hyaluronan / mRNA binding family
						Sc05g005480.1	4312916	4317608	-	Ras family
						Sc05g005490.1	4318430	4319404	+	Plastocyanin-like domain
						Sc05g005500.1	4320545	4323844	+	Mago nashi protein
						Sc05g005510.1	4326417	4329497	-
						Sc05g005520.1	4336476	4343503	+	ELMO/CED-12 family
Chr5	4560001	4640000	80000	6	2.36072
						Sc05g005850.1	4558634	4561936	+	Triose-phosphate Transporter family
						Sc05g005860.1	4567281	4568240	-
						Sc05g005870.1	4582293	4594130	+	Malic enzyme, NAD binding domain
						Sc05g005880.1	4598771	4603706	+	Dynamin central region
						Sc05g005890.2	4611451	4617925	+	Nucleolar GTP-binding protein 1 (NOG1)
						Sc05g005900.1	4618998	4624563	+	Adenylate kinase
Chr5	4700001	4890000	190000	20	4.94415
						Sc05g005920.1	4709504	4712366	+	WAX2 C-terminal domain
						Sc05g005930.1	4717273	4721336	-	WAX2 C-terminal domain
						Sc05g005940.3	4734335	4738079	+	Uncharacterized conserved protein (DUF2036)
						Sc05g005950.1	4739222	4752183	+	DNA replication factor Dna2
						Sc05g005960.1	4754954	4763190	+	ABC transporter transmembrane region
						Sc05g005970.1	4764482	4768691	-	WD domain, G-beta repeat
						Sc05g005980.1	4769915	4775152	-	N-terminal domain of ribose phosphate pyrophosphokinase
						Sc05g005990.1	4782235	4786946	-	Protein of unknown function (DUF498/DUF598)
						Sc05g006000.1	4787340	4788500	-
						Sc05g006010.1	4789019	4795022	-	UbiA prenyltransferase family
						Sc05g006020.1	4800734	4804662	-	POT family
						Sc05g006030.2	4813131	4819879	+	Protein tyrosine kinase
						Sc05g006040.1	4820890	4822610	-	Late embryogenesis abundant protein
						Sc05g006050.1	4827267	4827551	-	Late embryogenesis abundant protein
						Sc05g006060.1	4834428	4836497	-
						Sc05g006070.2	4853795	4860149	+	Spc97 / Spc98 family
						Sc05g006080.1	4861759	4864601	+	DNA photolyase
						Sc05g006090.1	4865195	4868256	+	LSM domain
						Sc05g006100.1	4876188	4879748	-	NAD dependent epimerase/dehydratase family
						Sc05g006110.1	4887342	4889104	-	Plant invertase/pectin methylesterase inhibitor
Chr6	13120001	13200000	80000	1	2.52827
						Sc06g004610.1	13135254	13136376	-
Chr6	22880001	22930000	50000	4	1.8915
						Sc06g010410.1	22879018	22884731	-	Protein of unknown function (DUF4005)
						Sc06g010420.1	22888927	22891416	+
						Sc06g010430.1	22893450	22896687	-	Ubiquitin-conjugating enzyme
						Sc06g010440.1	22902182	22905535	-	WRKY DNA -binding domain
Chr6	27330001	27390000	60000	8	1.94609
						Sc06g015350.1	27331403	27333093	+	Cytochrome P450
						Sc06g015360.1	27338437	27340329	+	Cytochrome P450
						Sc06g015370.1	27344146	27347901	-	Reverse transcriptase (RNA-dependent DNA polymerase)
						Sc06g015380.1	27348144	27348395	+
						Sc06g015390.2	27372379	27376729	+	MULE transposase domain
						Sc06g015400.1	27377275	27382228	+	Protein of unknown function (DUF4005)
						Sc06g015410.1	27382330	27384407	-
						Sc06g015420.1	27384671	27388144	-	Rhomboid family
Chr6	30060001	30110000	50000	6	1.90828
						Sc06g018550.2	30055476	30063130	-
						Sc06g018560.1	30065888	30072049	-	ATP synthase alpha/beta family, nucleotide-binding domain
						Sc06g018570.1	30073806	30074704	+	Protein of unknown function (DUF3820)
						Sc06g018580.1	30089864	30094306	+	K+ potassium transporter
						Sc06g018590.1	30097456	30098147	+
						Sc06g018600.1	30101492	30112398	-	Di-glucose binding within endoplasmic reticulum
Chr6	60001	110000	50000	4	2.01821
						Sc06g000080.1	60986	62578	-	Reverse transcriptase-like
						Sc06g000090.1	63536	64108	-
						Sc06g000100.1	79161	85127	+	BRO1-like domain
						Sc06g000110.1	89007	90767	-	Myb-like DNA-binding domain
Chr7	10760001	10810000	50000	1	2.28995
						Sc07g006750.1	10800271	10801892	-
Chr7	2900001	3020000	120000	5	3.07794
						Sc07g002330.1	2939647	2940021	-	B3 DNA binding domain
						Sc07g002340.1	2968512	2969628	+	Zinc knuckle
						Sc07g002350.1	2998757	3002915	+
						Sc07g002360.1	3006630	3006998	-	B3 DNA binding domain
						Sc07g002370.1	3010637	3011005	-	B3 DNA binding domain
Chr7	33180001	33270000	90000	7	6.03511
						Sc07g012500.1	33197837	33200714	+	AUX/IAA family
						Sc07g012510.1	33212867	33215612	+	AUX/IAA family
						Sc07g012520.1	33221723	33225818	+	ATP synthase D chain, mitochondrial (ATP5H)
						Sc07g012530.2	33227835	33238043	-	Mitochondrial carrier protein
						Sc07g012540.1	33245576	33248607	-	Protein of unknown function (DUF4005)
						Sc07g012550.1	33248633	33249526	-
						Sc07g012560.1	33262034	33263018	+
Chr7	36650001	36700000	50000	7	2.66848
						Sc07g016170.1	36635959	36659259	+
						Sc07g016180.1	36665803	36668758	+	Rhodanese-like domain
						Sc07g016190.1	36669450	36671516	+
						Sc07g016200.1	36677253	36678625	+	Transcription factor S-II (TFIIS)
						Sc07g016210.1	36679694	36689442	+	ABC1 family
						Sc07g016220.1	36690239	36693933	-	Protein of unknown function (DUF3133)
						Sc07g016230.1	36697262	36700238	-	KIP1-like protein
Chr8	13130001	13220000	90000	2	3.65226
						Sc08g007030.1	13205702	13206499	-
						Sc08g007040.1	13216397	13222786	+
Chr8	14370001	14420000	50000	2	2.78562
						Sc08g007330.1	14375278	14378048	+	Conserved hypothetical ATP binding protein
						Sc08g007340.1	14379899	14380797	-
Chr8	22410001	22460000	50000	4	2.05853
						Sc08g008510.1	22414797	22415571	-	Domain of unknown function (DUF4283)
						Sc08g008520.1	22442532	22444633	+	Pollen allergen
						Sc08g008530.1	22448998	22457500	-	ABC transporter
						Sc08g008540.1	22457747	22459954	+	Sybindin-like family
Chr8	34970001	35050000	80000	5	2.66387
						Sc08g013510.1	34999369	35003603	+	Cullin family
						Sc08g013520.1	35027583	35032880	+	CBS domain
						Sc08g013530.1	35033776	35034897	-	Ankyrin repeats (3 copies)
						Sc08g013540.1	35035726	35039855	-	Lipoxygenase
						Sc08g013550.1	35044629	35047298	-	F-box-like
Chr8	7220001	7270000	50000	1	1.94593
						Sc08g005710.1	7264468	7267858	-	Reverse transcriptase (RNA-dependent DNA polymerase)
Chr9	15720001	15770000	50000	1	2.2845
						Sc09g009260.1	15769989	15771379	+
Chr9	21080001	21170000	90000	3	2.3158
						Sc09g010310.1	21079067	21081789	-	Conserved hypothetical ATP binding protein
						Sc09g010320.1	21081792	21088891	-
						Sc09g010330.2	21123730	21126660	+	FHA domain
Chr9	2420001	2530000	110000	8	2.15981
						Sc09g001210.1	2423889	2422074	+	PPR repeat family
						Sc09g001220.1	2451726	2430356	+	PPR repeat family
						Sc09g001230.1	2443607	2441595	+	PPR repeat family
						Sc09g001240.1	2473124	2464652	+	PPR repeat
						Sc09g001250.1	2484278	2482548	+	PPR repeat family
						Sc09g001260.1	2497011	2486934	+	PPR repeat family
						Sc09g001270.1	2504786	2502777	+	PPR repeat family
						Sc09g001280.1	2519443	2517292	+	PPR repeat family
Chr9	2540001	2590000	50000	4	1.99961
						Sc09g001300.1	2559199	2545580	+	PPR repeat
						Sc09g001310.1	2571179	2569334	+	PPR repeat family
						Sc09g001320.1	2577256	2575204	+	PPR repeat family
						Sc09g001330.1	2584640	2583499	-	Protein of unknown function (DUF4005)
Chr9	26930001	26990000	60000	4	2.04414
						Sc09g011750.1	26952547	26954154	-	Reverse transcriptase-like
						Sc09g011760.1	26960367	26960927	+
						Sc09g011770.1	26961372	26965533	+	Aldo/keto reductase family
						Sc09g011780.1	26968417	26970478	+	Mitochondrial glycoprotein
Chr9	27090001	27180000	90000	3	2.28087
						Sc09g011830.1	27124590	27125553	+	gag-polypeptide of LTR copia-type
						Sc09g011840.1	27129645	27130988	-
						Sc09g011850.1	27155083	27160414	-	Glycosyl hydrolases family 28
Chr9	27200001	27340000	140000	2	3.10805
						Sc09g011860.1	27299424	27303058	-
						Sc09g011870.1	27303175	27322979	-	PRA1 family protein
Chr9	27350001	27470000	120000	8	3.3013
						Sc09g011880.1	27351708	27368354	+	Protein kinase domain
						Sc09g011890.1	27379157	27381638	+	Protein kinase domain
						Sc09g011900.1	27381793	27386508	+	Domain of unknown function (DUF3411)
						Sc09g011910.1	27390208	27400122	-	Dynein light chain type 1
						Sc09g011920.1	27402956	27405011	-	POT family
						Sc09g011930.1	27430874	27439210	-	Associated with HOX
						Sc09g011940.1	27451964	27452495	-
						Sc09g011950.1	27453226	27474687	-	Helicase associated domain (HA2)
Chr9	27490001	27560000	70000	1	2.09355
						Sc09g011960.1	27484126	27516604	-	POT family
Chr9	2850001	2970000	120000	6	3.04395
						Sc09g001430.1	2853277	2851154	+	PPR repeat family
						Sc09g001440.1	2876585	2873536	+	PPR repeat family
						Sc09g001450.1	2905498	2883985	+	PPR repeat
						Sc09g001460.2	2899065	2895661	+	PPR repeat family
						Sc09g001470.3	2921525	2916765	-	Protein of unknown function (DUF4005)
						Sc09g001480.1	2943016	2941208	+	PPR repeat family
Chr9	3070001	3250000	180000	16	2.83601
						Sc09g001560.1	3077709	3072071	-	Endonuclease/Exonuclease/phosphatase family
						Sc09g001570.1	3085560	3079150	-	Glycosyl transferase family 2
						Sc09g001580.1	3102620	3093991	-
						Sc09g001590.1	3114658	3112260	+	WRKY DNA -binding domain
						Sc09g001600.1	3120675	3114738	-	PCRF domain
						Sc09g001610.1	3136930	3125552	-	BRCA1 C Terminus (BRCT) domain
						Sc09g001620.1	3141268	3138653	+
						Sc09g001630.2	3148919	3144436	+	WD domain, G-beta repeat
						Sc09g001640.1	3156660	3150917	-	Endonuclease/Exonuclease/phosphatase family
						Sc09g001650.1	3164401	3157999	-	Glycosyl transferase family 2
						Sc09g001660.1	3178248	3169867	-	Mur ligase middle domain
						Sc09g001670.1	3189963	3188801	+	WRKY DNA -binding domain
						Sc09g001680.1	3196153	3190190	-	PCRF domain
						Sc09g001690.1	3208496	3200705	-	BRCA1 C Terminus (BRCT) domain
						Sc09g001700.1	3211348	3210404	-
						Sc09g001710.1	3239190	3235680	-	PPR repeat family
Chr9	3260001	3410000	150000	10	2.75396
						Sc09g001730.1	3266851	3264845	-	PPR repeat family
						Sc09g001740.1	3290524	3273420	-	PPR repeat family
						Sc09g001750.1	3317001	3308579	-	PPR repeat family
						Sc09g001760.1	3323333	3321336	-	PPR repeat family
						Sc09g001770.1	3346095	3331506	-	PPR repeat family
						Sc09g001780.1	3358549	3356540	-	PPR repeat family
						Sc09g001790.1	3384415	3381613	+	Eukaryotic-type carbonic anhydrase
						Sc09g001800.1	3393254	3384576	+	Eukaryotic-type carbonic anhydrase
						Sc09g001810.1	3401622	3394103	-
						Sc09g001820.1	3407936	3405064	-	EF hand
Chr9	4480001	4540000	60000	7	2.9567
						Sc09g002520.1	4489331	4487224	-	AN1-like Zinc finger
						Sc09g002530.1	4494525	4494196	+
						Sc09g002540.1	4498893	4497324	-	Cellulose synthase
						Sc09g002550.1	4516029	4514797	-	Integrase core domain
						Sc09g002560.1	4517963	4516239	-	Reverse transcriptase-like
						Sc09g002570.1	4534306	4530735	-	NB-ARC domain
						Sc09g002580.1	4536816	4535908	+	Retrotransposon gag protein
Chr9	5860001	5930000	70000	4	2.47319
						Sc09g003340.1	5892085	5887226	+	Weak chloroplast movement under blue light
						Sc09g003350.1	5895275	5893465	+	Ribosomal protein S12/S23
						Sc09g003360.1	5900748	5896411	-
						Sc09g003370.1	5909832	5908366	-	Integrase core domain
Chr10	26610001	26660000	50000	4	2.10913
						Sc10g011990.1	26608722	26610780	+
						Sc10g012000.1	26614967	26648948	-	Mitotic checkpoint protein
						Sc10g012010.1	26650461	26652530	-	MATH domain
						Sc10g012020.1	26653155	26655213	+
Chr10	6770001	6890000	120000	3	2.58706
						Sc10g005440.1	6808624	6811726	-	Myb/SANT-like DNA-binding domain
						Sc10g005450.1	6824967	6825872	+	gag-polypeptide of LTR copia-type
						Sc10g005460.1	6842346	6843949	-
Chr10	7060001	7110000	50000	4	4.17045
						Sc10g005480.1	7069703	7070812	+
						Sc10g005490.1	7071090	7074915	-	Ring finger domain
						Sc10g005500.1	7099771	7100503	-	Protein of unknown function (DUF1685)
						Sc10g005510.1	7102995	7108477	-	PPR repeat
Chr10	7330001	7400000	70000	3	4.38931
						Sc10g005560.1	7338126	7343431	+	XS domain
						Sc10g005570.1	7368486	7376080	-	ABC-2 type transporter
						Sc10g005580.1	7381484	7386328	-	Enhancer of polycomb-like
Chr10	7870001	8010000	140000	4	5.1717
						Sc10g005810.1	7858422	7873403	+	GHMP kinases N terminal domain
						Sc10g005820.1	7900870	7932669	-	SBF-like CPA transporter family (DUF4137)
						Sc10g005830.1	7939392	7950261	+	Aminopeptidase I zinc metalloprotease (M18)
						Sc10g005840.1	7951864	7983757	+	SBF-like CPA transporter family (DUF4137)
Chr11	14180001	14240000	60000	2	1.91328
						Sc11g008430.1	14190420	14185770	-	Reverse transcriptase (RNA-dependent DNA polymerase)
						Sc11g008440.1	14208493	14206427	-	Transposase family tnp2
Chr11	20400001	20470000	70000	2	2.18087
						Sc11g009750.1	20429487	20418282	-
						Sc11g009760.1	20450532	20432387	-	Probable molybdopterin binding domain
Chr11	990001	1040000	50000	9	1.88226
						Sc11g000800.2	994603	991965	-	Protein of unknown function (DUF667)
						Sc11g000810.1	995943	994360	-
						Sc11g000820.1	1000924	998842	+
						Sc11g000830.1	1002659	1001907	+	Protein of unknown function, DUF617
						Sc11g000840.1	1023016	1021853	-	Sulfotransferase domain
						Sc11g000850.1	1028575	1027953	+
						Sc11g000860.1	1031998	1028623	+	Choline/ethanolamine kinase
						Sc11g000870.1	1035890	1032867	+
						Sc11g000880.1	1038360	1037006	-	alpha/beta hydrolase fold
Chr12	13310001	13370000	60000	2	2.3003
						Sc12g008760.1	13319484	13317403	-	Sugar (and other) transporter
						Sc12g008770.1	13332929	13329436	-	gag-polypeptide of LTR copia-type
Chr12	21040001	21120000	80000	2	5.43606
						Sc12g010510.1	21057017	21054174	+
						Sc12g010520.1	21081611	21080211	-	WD domain, G-beta repeat
Chr12	27670001	27730000	60000	1	2.6786
						Sc12g011670.1	27724425	27719036	-	Alternative splicing regulator
Chr12	34840001	34900000	60000	3	2.40011
						Sc12g014460.1	34842754	34840852	-	Plant protein of unknown function
						Sc12g014470.1	34854568	34850298	+	FKBP-type peptidyl-prolyl cis-trans isomerase
						Sc12g014480.1	34865039	34863132	-	Plant protein of unknown function
Chr12	36350001	36430000	80000	7	2.15865
						Sc12g015530.1	36357016	36354806	-	Major Facilitator Superfamily
						Sc12g015540.1	36364139	36361771	-	VQ motif
						Sc12g015550.1	36382179	36377060	+	SCO1/SenC
						Sc12g015560.1	36392625	36388620	+	TPR repeat
						Sc12g015570.1	36397974	36397241	-	PLAT/LH2 domain
						Sc12g015580.1	36404721	36403893	-	PLAT/LH2 domain
						Sc12g015590.1	36429046	36428213	+	Late embryogenesis abundant protein
Chr12	38810001	38870000	60000	3	2.80003
						Sc12g017800.1	38826611	38821990	+	Lipase (class 3)
						Sc12g017810.1	38829015	38826025	-	Amino acid permease
						Sc12g017820.1	38842107	38833010	-	Glycosyl hydrolases family 35
Chr12	4370001	4420000	50000	3	1.94175
						Sc12g004570.1	4379868	4374018	-	Nuclear transport factor 2 (NTF2) domain
						Sc12g004580.1	4389224	4387242	-	Protein of unknown function (DUF1675)
						Sc12g004590.1	4416073	4397599	-	Cytochrome P450
Chr12	4680001	4730000	50000	4	1.95266
						Sc12g004770.1	4687349	4683367	-
						Sc12g004780.5	4695557	4688371	-
						Sc12g004790.3	4711461	4702777	-	Protein kinase domain
						Sc12g004800.1	4728096	4725846	-	Zinc-binding dehydrogenase
Chr12	4750001	4840000	90000	8	2.27836
						Sc12g004840.3	4753660	4751772	-	Glycosyl hydrolases family 17
						Sc12g004850.4	4761604	4757807	-
						Sc12g004860.1	4768813	4764742	+	FKBP-type peptidyl-prolyl cis-trans isomerase
						Sc12g004870.1	4782736	4778012	+	FKBP-type peptidyl-prolyl cis-trans isomerase
						Sc12g004880.1	4787556	4785271	+	Ribosomal protein S8e
						Sc12g004890.1	4791679	4789612	-	Reverse transcriptase (RNA-dependent DNA polymerase)
						Sc12g004900.1	4803750	4795260	-	Glycosyltransferase like family 2
						Sc12g004910.1	4820440	4817253	-	Helix-loop-helix DNA-binding domain
Chr13	13840001	13890000	50000	4	6.0156
						Sc13g008550.1	13845305	13843339	-	Domain of unknown function (DUF4283)
						Sc13g008560.1	13847782	13846189	+	Mitosis protein DIM1
						Sc13g008570.1	13850818	13848383	-	DnaJ domain
						Sc13g008580.1	13881936	13864994	+	DEAD/DEAH box helicase
Chr13	2540001	2630000	90000	7	2.46397
						Sc13g001510.1	2545633	2544744	+	Polysaccharide biosynthesis
						Sc13g001520.1	2549518	2547887	-
						Sc13g001530.1	2554983	2552266	-
						Sc13g001540.2	2592224	2587961	+	2OG-Fe(II) oxygenase superfamily
						Sc13g001550.1	2596668	2594715	+	Phosphatidylethanolamine-binding protein
						Sc13g001560.1	2613282	2601710	-	WD domain, G-beta repeat
						Sc13g001570.1	2615649	2613976	-	Chlorophyll A-B binding protein
Chr13	2650001	2890000	240000	27	3.48818
						Sc13g001590.1	2652242	2650203	+	MYND finger
						Sc13g001600.1	2656496	2654690	+
						Sc13g001610.2	2658253	2656630	-	Rubber elongation factor protein (REF)
						Sc13g001620.1	2667597	2665284	-	Cytochrome P450
						Sc13g001630.1	2672683	2671055	-
						Sc13g001640.1	2676233	2673518	-	Plant specific mitochondrial import receptor subunit TOM20
						Sc13g001650.1	2683517	2680475	-	Ribosomal protein L22p/L17e
						Sc13g001660.1	2700886	2696032	-
						Sc13g001670.1	2755129	2753973	+	Microsomal signal peptidase 12 kDa subunit (SPC12)
						Sc13g001680.1	2759812	2756358	-	Protein of unknown function, DUF258
						Sc13g001690.1	2769569	2769248	+
						Sc13g001700.1	2771340	2769664	+	Kelch motif
						Sc13g001710.1	2776233	2771890	+	Nucleoporin complex subunit 54
						Sc13g001720.1	2785720	2776221	-	Mannosyl oligosaccharide glucosidase
						Sc13g001730.1	2789640	2787802	-
						Sc13g001740.1	2792824	2792262	+
						Sc13g001750.1	2797290	2793039	-	Protein of unknown function (DUF1242)
						Sc13g001760.1	2803656	2801593	-	Leucine rich repeat
						Sc13g001770.1	2810012	2805511	-	Proteasome subunit
						Sc13g001780.3	2827479	2822501	+	U-box domain
						Sc13g001790.1	2829209	2827576	-	Domain associated at C-terminal with AAA
						Sc13g001800.1	2833425	2832051	-
						Sc13g001810.2	2836766	2833774	+	OTU-like cysteine protease
						Sc13g001820.3	2842949	2836921	-	N-terminal C2 in EEIG1 and EHBP1 proteins
						Sc13g001830.1	2847954	2845147	+	Triose-phosphate Transporter family
						Sc13g001840.1	2849316	2847991	-
						Sc13g001850.1	2884372	2880071	+	Ankyrin repeats (3 copies)
Chr13	27270001	27330000	60000	2	2.12631
						Sc13g010990.1	27322678	27319139	-	RNA recognition motif. (a.k.a. RRM, RBD, or RNP domain)
						Sc13g011000.1	27326271	27323289	-	Protein kinase domain
Chr13	31780001	31830000	50000	4	2.4348
						Sc13g012490.1	31784721	31782790	-	Legume lectin domain
						Sc13g012500.1	31788974	31788198	-
						Sc13g012510.1	31789639	31789409	-	RNA polymerase beta subunit
						Sc13g012520.1	31822744	31810759	+	SRF-type transcription factor (DNA-binding and dimerisation domain)
Chr13	32890001	32980000	90000	4	2.03124
						Sc13g013230.2	32902266	32890998	+	Major Facilitator Superfamily
						Sc13g013240.1	32915314	32906724	+	Kinesin motor domain
						Sc13g013250.1	32921591	32920419	+
						Sc13g013260.1	32934879	32933480	+	Helix-loop-helix DNA-binding domain
Chr13	33040001	33090000	50000	3	1.93897
						Sc13g013310.1	33049615	33042950	-	lactate/malate dehydrogenase, alpha/beta C-terminal domain
						Sc13g013320.1	33082607	33081472	+	APO RNA-binding
						Sc13g013330.1	33088560	33088249	+
Chr13	33120001	33210000	90000	3	2.92954
						Sc13g013360.1	33152041	33150110	-	Legume lectin domain
						Sc13g013370.1	33192863	33181671	-	SRF-type transcription factor (DNA-binding and dimerisation domain)
						Sc13g013380.1	33205476	33204943	-
Chr13	33600001	33690000	90000	3	2.19765
						Sc13g013620.1	33608483	33606441	+	Helix-loop-helix DNA-binding domain
						Sc13g013630.1	33638472	33634340	+	Protein tyrosine kinase
						Sc13g013640.1	33677291	33670766	-	lactate/malate dehydrogenase, alpha/beta C-terminal domain
Chr13	6770001	6960000	190000	12	8.35647
						Sc13g005910.1	6777198	6776482	-
						Sc13g005920.1	6799647	6788825	+	5'-AMP-activated protein kinase beta subunit, interation domain
						Sc13g005930.4	6807927	6804300	+	MULE transposase domain
						Sc13g005940.1	6810543	6809764	-
						Sc13g005950.1	6819666	6813475	+	Glucose-6-phosphate dehydrogenase, C-terminal domain
						Sc13g005960.1	6827907	6824147	+	F-box-like
						Sc13g005970.1	6836106	6832193	+	Domain of unknown function (DUF3444)
						Sc13g005980.8	6844225	6839357	-	OST-HTH/LOTUS domain
						Sc13g005990.1	6860560	6855351	+	Region in Clathrin and VPS
						Sc13g006000.2	6872118	6867587	+	SAM domain (Sterile alpha motif)
						Sc13g006010.1	6882938	6882184	+
						Sc13g006020.1	6953175	6902217	-	Leucine Rich repeats (2 copies)
Chr13	6780001	6830000	50000	5	9.91015
						Sc13g005920.1	6799647	6788825	+	5'-AMP-activated protein kinase beta subunit, interation domain
						Sc13g005930.4	6807927	6804300	+	MULE transposase domain
						Sc13g005940.1	6810543	6809764	-
						Sc13g005950.1	6819666	6813475	+	Glucose-6-phosphate dehydrogenase, C-terminal domain
						Sc13g005960.1	6827907	6824147	+	F-box-like
Chr13	6970001	7020000	50000	4	2.23583
						Sc13g006050.1	6975019	6974087	-	Leucine Rich repeats (2 copies)
						Sc13g006060.1	6990850	6985355	-	Leucine Rich repeats (2 copies)
						Sc13g006070.1	6993984	6993211	-	Leucine Rich repeats (2 copies)
						Sc13g006080.1	6996222	6995488	-	Leucine Rich repeats (2 copies)
Chr13	7090001	7200000	110000	7	3.39819
						Sc13g006140.1	7097550	7096849	-	Leucine Rich repeats (2 copies)
						Sc13g006150.1	7129462	7128854	+	gag-polypeptide of LTR copia-type
						Sc13g006160.1	7134229	7133288	-	Leucine rich repeat N-terminal domain
						Sc13g006170.2	7140770	7136751	+	Protein of unknown function (DUF1423)
						Sc13g006180.3	7160660	7147350	+	CHASE domain
						Sc13g006190.1	7163427	7160813	-	Protein of unknown function (DUF423)
						Sc13g006200.1	7193018	7192776	+
Chr13	7210001	7260000	50000	3	2.35729
						Sc13g006230.1	7217246	7215714	+	Nuclear protein Es2
						Sc13g006240.1	7224797	7221425	+	Protein kinase domain
						Sc13g006250.1	7254538	7253954	+
Chr14	10410001	10460000	50000	4	2.12323
						Sc14g011810.1	10416364	10415568	+
						Sc14g011820.1	10428398	10427521	+	Helix-loop-helix DNA-binding domain
						Sc14g011830.1	10434111	10431107	-	Reverse transcriptase (RNA-dependent DNA polymerase)
						Sc14g011840.1	10450211	10449334	+	Helix-loop-helix DNA-binding domain
Chr14	22530001	22600000	70000	4	1.92714
						Sc14g016850.1	22558610	22555995	+	Region found in RelA / SpoT proteins
						Sc14g016860.1	22560063	22559161	-	Late embryogenesis abundant protein
						Sc14g016870.1	22575601	22572074	-	Protein of unknown function (DUF632)
						Sc14g016880.1	22576965	22575697	-
Chr14	22770001	22820000	50000	1	1.93294
						Sc14g016920.2	22806809	22793069	-	ubiE/COQ5 methyltransferase family
Chr14	22860001	22910000	50000	2	1.92319
						Sc14g016960.1	22885611	22884076	-	SWIM zinc finger
						Sc14g016970.1	22897220	22892447	-	Protein of unknown function (DUF632)
Chr14	28220001	28300000	80000	2	2.43874
						Sc14g018260.1	28223217	28221943	+
						Sc14g018270.1	28236417	28234919	-
Chr14	7420001	7470000	50000	4	2.78913
						Sc14g008860.1	7422617	7421896	+
						Sc14g008870.1	7439746	7436036	+	SRF-type transcription factor (DNA-binding and dimerisation domain)
						Sc14g008880.1	7461735	7446602	+	K-box region
						Sc14g008890.1	7465576	7464670	+	Universal stress protein family
Chr14	8650001	8710000	60000	10	2.00638
						Sc14g010170.1	8659118	8658469	+	Plastid and cyanobacterial ribosomal protein (PSRP-3 / Ycf65)
						Sc14g010180.1	8662218	8659357	-
						Sc14g010190.1	8666162	8662537	+	Tat binding protein 1(TBP-1)-interacting protein (TBPIP)
						Sc14g010200.1	8668857	8666889	-	Regulator of Vps4 activity in the MVB pathway
						Sc14g010210.1	8675185	8673726	-
						Sc14g010220.1	8681390	8675392	-	Protein kinase domain
						Sc14g010230.1	8683505	8682993	-
						Sc14g010240.3	8686121	8683907	-	Heavy-metal-associated domain
						Sc14g010250.1	8691067	8686366	-	Agenet domain
						Sc14g010260.1	8709829	8705413	+	2-oxoacid dehydrogenases acyltransferase (catalytic domain)
Chr14	8710001	8790000	80000	4	2.05312
						Sc14g010280.1	8716131	8712266	-	POT family
						Sc14g010290.1	8760485	8755587	-	UBA/TS-N domain
						Sc14g010300.1	8767567	8766370	-
						Sc14g010310.1	8786618	8785971	-
Chr15	12470001	12530000	60000	5	2.2967
						Sc15g014580.1	12477713	12477306	+
						Sc15g014590.1	12507060	12503795	-	IBR domain
						Sc15g014600.1	12513159	12510949	-	Methyltransferase domain
						Sc15g014610.1	12519635	12513575	-	NADH(P)-binding
						Sc15g014620.1	12528440	12524969	+	LytB protein
Chr15	16460001	16550000	90000	1	2.71206
						Sc15g017200.1	16517593	16509766	+	ABC transporter transmembrane region
Chr15	22750001	22830000	80000	3	2.14081
						Sc15g018390.1	22760006	22759440	+	Domain of unknown function (DUF4218)
						Sc15g018400.1	22772510	22766948	-	EamA-like transporter family
						Sc15g018410.1	22794071	22791478	-	Ubiquitin-conjugating enzyme
Chr15	26480001	26570000	90000	2	2.13876
						Sc15g019290.1	26488088	26484006	-	ADP-ribosylation factor family
						Sc15g019300.1	26512790	26509965	+	Pectinacetylesterase
Chr15	29780001	29830000	50000	2	1.92323
						Sc15g019850.1	29784393	29781689	-
						Sc15g019860.1	29806817	29806116	+	Zinc knuckle
Chr15	9290001	9360000	70000	4	1.99764
						Sc15g011300.1	9310278	9308704	-	GDSL-like Lipase/Acylhydrolase
						Sc15g011310.1	9320460	9310982	-	GDSL-like Lipase/Acylhydrolase
						Sc15g011320.1	9325963	9325046	+
						Sc15g011330.1	9350349	9348231	-	GDSL-like Lipase/Acylhydrolase
Chr16	1200001	1410000	210000	18	2.7404
						Sc16g001230.1	1198470	1202806	-	Der1-like family
						Sc16g001240.1	1211609	1230231	-	NB-ARC domain
						Sc16g001250.1	1258607	1266798	+	NB-ARC domain
						Sc16g001260.1	1272681	1273148	-	Zinc knuckle
						Sc16g001270.1	1286529	1287729	-	Retrotransposon gag protein
						Sc16g001280.1	1291969	1295723	-	NB-ARC domain
						Sc16g001290.1	1303955	1310394	-	NB-ARC domain
						Sc16g001300.1	1319274	1322606	-	NB-ARC domain
						Sc16g001310.2	1324999	1329223	-	Integrase core domain
						Sc16g001320.1	1328178	1331038	-	Retrotransposon gag protein
						Sc16g001330.1	1350615	1351898	+	NB-ARC domain
						Sc16g001340.1	1352652	1355098	+	Leucine Rich repeats (2 copies)
						Sc16g001350.1	1359745	1363034	-	NB-ARC domain
						Sc16g001360.1	1378616	1380863	-	NB-ARC domain
						Sc16g001370.1	1380984	1381694	-	NB-ARC domain
						Sc16g001380.1	1394479	1396764	-	Reverse transcriptase (RNA-dependent DNA polymerase)
						Sc16g001390.1	1400663	1404080	+	NB-ARC domain
						Sc16g001400.1	1407724	1411146	+	Uncharacterized protein family (UPF0051)
Chr16	38110001	38440000	330000	12	5.67278
						Sc16g016150.1	38123686	38134094	+
						Sc16g016160.1	38135942	38143322	-	Predicted integral membrane metal-binding protein (DUF2296)
						Sc16g016170.1	38228994	38231973	-	Thioredoxin-like
						Sc16g016180.1	38232207	38234566	-	Protein kinase domain
						Sc16g016190.1	38281591	38283437	+	Protein of unknown function (DUF3537)
						Sc16g016200.1	38283718	38286312	-	Myb/SANT-like DNA-binding domain
						Sc16g016210.1	38288702	38291526	+	ChaC-like protein
						Sc16g016220.1	38305667	38318407	-	Glycosyl transferase family 1
						Sc16g016230.1	38333832	38334212	+
						Sc16g016240.1	38336559	38339049	+
						Sc16g016250.1	38349203	38349988	-	Auxin responsive protein
						Sc16g016260.1	38353022	38359384	-
Chr16	5360001	5450000	90000	6	1.90228
						Sc16g004520.1	5391907	5395223	+
						Sc16g004530.1	5400875	5402604	+	Conserved hypothetical protein (Lin0512_fam)
						Sc16g004540.1	5403601	5408006	-	GDSL/SGNH-like Acyl-Esterase family found in Pmr5 and Cas1p
						Sc16g004550.1	5416471	5420959	+	Ribosomal protein L34
						Sc16g004560.1	5421166	5422278	-	Papain family cysteine protease
						Sc16g004570.1	5445492	5446697	-	Papain family cysteine protease
Chr17	22970001	23070000	100000	10	5.79444
						Sc17g006010.1	22971508	22970005	-	Protein of unknown function, DUF538
						Sc17g006020.1	22976235	22974350	-
						Sc17g006030.1	22983916	22981007	+
						Sc17g006040.1	22990079	22986331	-	NADPH-dependent FMN reductase
						Sc17g006050.1	22996623	22994409	-	U-box domain
						Sc17g006060.1	23003818	23000505	-	Protein kinase domain
						Sc17g006070.1	23018307	23013283	-	MAC/Perforin domain
						Sc17g006080.1	23022477	23020636	+	Leucine rich repeat
						Sc17g006090.1	23031439	23023001	-	Di-glucose binding within endoplasmic reticulum
						Sc17g006100.1	23063887	23055048	-	Di-glucose binding within endoplasmic reticulum
Chr17	23130001	23190000	60000	2	2.05584
						Sc17g006150.1	23145892	23143676	-	Reverse transcriptase-like
						Sc17g006160.4	23160718	23152046	+	Protein tyrosine kinase
Chr17	23220001	23310000	90000	6	2.13943
						Sc17g006180.1	23233121	23231271	-	Leucine rich repeat
						Sc17g006190.1	23241395	23235849	+	MAC/Perforin domain
						Sc17g006200.1	23245374	23242453	+	POT family
						Sc17g006210.1	23246560	23245545	+	Protein of unknown function (DUF1264)
						Sc17g006220.3	23257172	23254744	+	Cyclic phosphodiesterase-like protein
						Sc17g006230.1	23265301	23258495	+	Protein kinase domain
Chr17	23650001	23730000	80000	4	2.16863
						Sc17g006500.1	23701040	23700135	+	Reverse transcriptase (RNA-dependent DNA polymerase)
						Sc17g006510.1	23703807	23703196	+	NLI interacting factor-like phosphatase
						Sc17g006520.1	23720302	23716273	+	Family of unknown function (DUF500)
						Sc17g006530.2	23725152	23720950	-	Plant protein of unknown function (DUF822)
Chr17	28610001	28670000	60000	5	1.9954
						Sc17g011040.1	28616563	28612924	+	Myb-like DNA-binding domain
						Sc17g011050.1	28622988	28618910	+	Nucleotide-diphospho-sugar transferase
						Sc17g011060.1	28634081	28625216	-	MORN repeat
						Sc17g011070.1	28647191	28641549	+	Zinc finger, C2H2 type
						Sc17g011080.2	28655383	28652190	-	Zinc finger, C2H2 type
Chr17	29070001	29120000	50000	6	1.92325
						Sc17g011570.1	29079918	29079330	-	Plastocyanin-like domain
						Sc17g011580.1	29081548	29080969	+	Plastocyanin-like domain
						Sc17g011590.1	29087013	29083196	-	La domain
						Sc17g011600.1	29093704	29091386	-	Myb-like DNA-binding domain
						Sc17g011610.1	29108956	29103282	-
						Sc17g011620.2	29112539	29109182	+	LAGLIDADG DNA endonuclease family
Chr17	34110001	34160000	50000	2	1.87117
						Sc17g014830.1	34132233	34126413	+	Protein kinase domain
						Sc17g014840.1	34152734	34152094	-
Chr18	10840001	10940000	100000	6	2.79875
						Sc18g010860.1	10887160	10883744	+	Uncharacterized protein conserved in bacteria (DUF2062)
						Sc18g010870.2	10901949	10897159	+	Ring finger domain
						Sc18g010880.1	10907951	10905798	+	Regulated-SNARE-like domain
						Sc18g010890.2	10919361	10909787	-	Cytidine and deoxycytidylate deaminase zinc-binding region
						Sc18g010900.1	10926728	10925597	+
						Sc18g010910.1	10931876	10927381	-	Whirly transcription factor
Chr18	10950001	11040000	90000	7	5.17492
						Sc18g010920.1	10983869	10977196	-	Multicopper oxidase
						Sc18g010930.1	10993149	10988411	-	NB-ARC domain
						Sc18g010940.1	11000558	10995345	-
						Sc18g010950.1	11007952	11003333	+	Rpp14/Pop5 family
						Sc18g010960.1	11015704	11014782	+	Protein of unknown function, DUF599
						Sc18g010970.1	11031438	11018822	-	MutS domain V
						Sc18g010980.1	11036583	11032274	-	NB-ARC domain
Chr18	11670001	11730000	60000	6	2.18018
						Sc18g011340.1	11678823	11674071	-	Rpp14/Pop5 family
						Sc18g011350.2	11689967	11684822	+
						Sc18g011360.1	11700416	11695712	+	NB-ARC domain
						Sc18g011370.1	11710697	11704845	+	Multicopper oxidase
						Sc18g011380.1	11718572	11714102	+	Whirly transcription factor
						Sc18g011390.1	11720461	11719090	-
Chr18	26880001	26930000	50000	1	1.94055
						Sc18g014660.1	26916702	26914695	-	Chromo (CHRromatin Organisation MOdifier) domain
Chr18	27560001	27620000	60000	1	1.86472
						Sc18g014740.1	27609294	27608515	+
Chr18	30400001	30490000	90000	3	2.05242
						Sc18g015030.1	30408920	30408372	-
						Sc18g015040.1	30470290	30467570	-	Reverse transcriptase-like
						Sc18g015050.1	30487607	30486366	-
Chr18	30780001	30850000	70000	1	2.09707
						Sc18g015090.1	30844060	30842327	-	Reverse transcriptase-like
Chr18	30920001	30980000	60000	1	1.9123
						Sc18g015120.1	30952833	30949647	+	gag-polyprotein putative aspartyl protease
Chr18	31110001	31170000	60000	1	2.2554
						Sc18g015160.7	31152064	31141893	-	HhH-GPD superfamily base excision DNA repair protein
Chr18	31330001	31420000	90000	2	3.24892
						Sc18g015190.1	31342861	31339278	-
						Sc18g015200.1	31370321	31360259	-	Protein phosphatase 2C
Chr18	33070001	33150000	80000	1	2.7267
						Sc18g015470.1	33098314	33096982	+	Chromo (CHRromatin Organisation MOdifier) domain
Chr18	3470001	3610000	140000	16	3.77668
						Sc18g003720.1	3477568	3473925	-	VID27 cytoplasmic protein
						Sc18g003730.1	3482952	3477890	-	PPR repeat
						Sc18g003740.1	3485355	3483619	-	Alpha amylase, catalytic domain
						Sc18g003750.1	3494519	3493427	-	SCP-2 sterol transfer family
						Sc18g003760.1	3499490	3496877	+	Integrase core domain
						Sc18g003770.1	3514541	3511430	-	Cytochrome P450
						Sc18g003780.2	3533411	3530018	-	Polyketide cyclase / dehydrase and lipid transport
						Sc18g003790.1	3537416	3534664	-
						Sc18g003800.1	3549561	3539051	-	Protein kinase domain
						Sc18g003810.1	3556968	3555233	+	Protein of unknown function (DUF3223)
						Sc18g003820.2	3564817	3560127	+	bZIP transcription factor
						Sc18g003830.1	3571781	3565387	-	Fms-interacting protein
						Sc18g003840.1	3578631	3572011	+	RNA cap guanine-N2 methyltransferase
						Sc18g003850.1	3592512	3588191	+	Remorin, C-terminal region
						Sc18g003860.1	3593300	3592555	+
						Sc18g003870.1	3597941	3593966	-	Lipase (class 3)
Chr18	3610001	3890000	280000	29	2.99908
						Sc18g003880.1	3613891	3613103	-	Helix-loop-helix DNA-binding domain
						Sc18g003890.1	3622704	3617754	-	WD domain, G-beta repeat
						Sc18g003900.1	3626921	3625119	-	HSF-type DNA-binding
						Sc18g003910.1	3645914	3638569	-	Zinc finger, C3HC4 type (RING finger)
						Sc18g003920.1	3649182	3648139	-	Leucine rich repeat
						Sc18g003930.1	3699178	3656214	-	Subtilase family
						Sc18g003940.1	3708337	3706059	+	Subtilase family
						Sc18g003950.1	3713511	3709936	-	Protein kinase domain
						Sc18g003960.1	3717510	3715517	-	Helix-loop-helix DNA-binding domain
						Sc18g003970.1	3723034	3719571	-	Helix-loop-helix DNA-binding domain
						Sc18g003980.2	3731220	3724324	-	Ring finger domain
						Sc18g003990.1	3743637	3737427	-	Ring finger domain
						Sc18g004000.1	3757697	3741613	-
						Sc18g004010.1	3762521	3759274	-	Transferase family
						Sc18g004020.1	3776474	3775135	-	Transferase family
						Sc18g004030.1	3782509	3780827	-	Homeobox domain
						Sc18g004040.1	3792489	3791804	-
						Sc18g004050.1	3793596	3793138	-	AP2 domain
						Sc18g004060.1	3810018	3807618	+	SPRY domain
						Sc18g004070.1	3830247	3815182	+	Kinesin motor domain
						Sc18g004080.1	3833654	3831257	-
						Sc18g004090.1	3838601	3834882	-	Protein kinase domain
						Sc18g004100.1	3844159	3842627	-	Leucine Rich repeats (2 copies)
						Sc18g004110.1	3847082	3845358	-	WRKY DNA -binding domain
						Sc18g004120.1	3858331	3854522	+	Papain family cysteine protease
						Sc18g004130.1	3864280	3860281	+	PQ loop repeat
						Sc18g004140.1	3873172	3871571	-	Leucine Rich repeat
						Sc18g004150.1	3880510	3875840	+	Protein of unknown function (DUF3223)
						Sc18g004160.1	3888052	3886029	+	Cyclin, N-terminal domain
