# Supplementary material for: Resequencing of 388 cassava accessions identifies valuable loci and selection for variation in heterozygosity
Source: Genome Biol. 2021 Nov 16;22:316. doi: 10.1186/s13059-021-02524-7 (PMC8594203; doi:10.1186/s13059-021-02524-7)
Supplement: Supplementary file 17 — Additional file 17: Table S17. Genomic regions and genes that exhibit a decrease in both heterozygosity and nucleotide diversity during domestication from wild progenitors to cultivars (Top 0.99). [file 13059_2021_2524_MOESM17_ESM.xlsx]

## Sheet: Sheet1
Table S17. Genomic regions and genes that exhibit a decrease in both heterozygosity and nucleotide diversity during domestication from wild progenitors to cultivars (Top 0.99).
Chromosome	Region start (bp)	Region end (bp)	Region length (bp)	Gene Number	π (wild / cultivars)	Het (wild / cultivars)	Gene ID	Gene start (bp)	Gene end (bp)	Gene orientation	Annotation
Chr1	29350000	29440000	90001	6	2.28489	1.64064
							Sc01g011060.1	29357222	29358875	+	No apical meristem (NAM) protein
							Sc01g011070.1	29370091	29372318	+	Myb-like DNA-binding domain
							Sc01g011080.1	29379729	29380060	+
							Sc01g011090.1	29381969	29387132	+	Cys/Met metabolism PLP-dependent enzyme
							Sc01g011100.1	29416110	29431104	-	gag-polypeptide of LTR copia-type
							Sc01g011110.1	29431576	29434233	-	Carbohydrate-binding protein of the ER
Chr1	29490000	29590000	100001	12	2.49525	1.58166
							Sc01g011160.1	29491371	29494077	-	Carbohydrate-binding protein of the ER
							Sc01g011170.1	29505359	29507036	+	Transferase family
							Sc01g011180.1	29516679	29518714	+	TCP family transcription factor
							Sc01g011190.1	29522188	29525856	+	Bromodomain associated
							Sc01g011200.1	29529248	29534444	+	Alpha/beta hydrolase family
							Sc01g011210.1	29536765	29537961	+
							Sc01g011220.1	29539472	29543420	+	PCI domain
							Sc01g011230.1	29544850	29548106	+	Carbohydrate-binding protein of the ER
							Sc01g011240.1	29551090	29551419	-
							Sc01g011250.1	29561464	29565222	+	Transferase family
							Sc01g011260.1	29582035	29583507	+	Transferase family
							Sc01g011270.1	29586570	29589161	+	Transferase family
Chr1	35500001	35550000	50000	10	1.91894	1.72911
							Sc01g018470.1	35499878	35500114	+
							Sc01g018480.1	35500779	35502263	+
							Sc01g018490.1	35502913	35506016	-	Subtilase family
							Sc01g018500.1	35507748	35519150	-	Subtilase family
							Sc01g018510.1	35521950	35523972	-	Skp1 family, tetramerisation domain
							Sc01g018520.1	35523558	35526547	+	Ras family
							Sc01g018530.1	35527464	35534556	-	Exostosin family
							Sc01g018540.2	35536299	35540801	+	Calcineurin-like phosphoesterase
							Sc01g018550.1	35542860	35548675	+	PPR repeat
							Sc01g018560.1	35548700	35552171	-
Chr1	4140001	4200000	60000	8	1.91664	1.76849
							Sc01g002060.1	4152890	4156113	+	Ribosomal L18p/L5e family
							Sc01g002070.1	4159561	4160943	-	Leucine Rich repeats (2 copies)
							Sc01g002080.1	4161287	4162627	-	NB-ARC domain
							Sc01g002090.1	4167182	4168686	-	GHMP kinases N terminal domain
							Sc01g002100.1	4172236	4181764	+	Protein kinase domain
							Sc01g002110.1	4184519	4186477	-
							Sc01g002120.1	4192251	4199199	-	Pyridoxal-phosphate dependent enzyme
							Sc01g002130.1	4199892	4200821	-
Chr2	11630001	11880000	250000	31	5.75689	5.94349
							Sc02g013950.1	11629123	11632435	+
							Sc02g013960.1	11634781	11635845	-	DnaJ domain
							Sc02g013970.1	11638266	11643322	+	SRF-type transcription factor (DNA-binding and dimerisation domain)
							Sc02g013980.1	11654939	11656220	+	Helix-loop-helix DNA-binding domain
							Sc02g013990.1	11658592	11665664	+	Adaptor complexes medium subunit family
							Sc02g014000.1	11671387	11672707	+	AT-hook motif nuclear-localized protein
							Sc02g014010.1	11678884	11680172	-
							Sc02g014020.1	11686024	11699149	-	Ubiquitin carboxyl-terminal hydrolase
							Sc02g014030.1	11704591	11707592	+
							Sc02g014040.1	11721733	11723432	+	Xylanase inhibitor C-terminal
							Sc02g014050.1	11727028	11728501	+	Mitochondrial carrier protein
							Sc02g014060.1	11728999	11742076	-	RhoGAP domain
							Sc02g014070.1	11744386	11748017	+
							Sc02g014080.1	11748356	11759125	-
							Sc02g014090.1	11760214	11767715	-	Phosphoglucose isomerase
							Sc02g014100.1	11770281	11773470	+	DnaJ domain
							Sc02g014110.1	11777385	11779848	+	14-3-3 protein
							Sc02g014120.1	11788610	11791808	+	Cyclin, N-terminal domain
							Sc02g014130.1	11802251	11802600	+
							Sc02g014140.1	11802824	11803912	+
							Sc02g014150.1	11806502	11816703	+	WD domain, G-beta repeat
							Sc02g014160.1	11818627	11819897	+
							Sc02g014170.1	11825349	11828210	-
							Sc02g014180.1	11830869	11832941	+	Protein kinase domain
							Sc02g014190.1	11837237	11838726	+	ZF-HD protein dimerisation region
							Sc02g014200.1	11848377	11851957	+	Transport inhibitor response 1 protein
							Sc02g014210.1	11856104	11863704	-	YjeF-related protein N-terminus
							Sc02g014220.1	11870499	11872719	+
							Sc02g014230.1	11873001	11874730	-	Protein of unknown function (DUF563)
							Sc02g014240.1	11875103	11878584	-	Protein kinase domain
							Sc02g014250.1	11878734	11879854	+	SAICAR synthetase
Chr2	17770001	17830000	60000	9	3.59474	3.27281
							Sc02g018950.1	17767269	17772652	+	Xylanase inhibitor N-terminal
							Sc02g018960.1	17775128	17776381	+	Peroxidase
							Sc02g018970.1	17777393	17779837	+
							Sc02g018980.1	17780309	17781168	+	gag-polypeptide of LTR copia-type
							Sc02g018990.1	17786071	17787759	-	Major intrinsic protein
							Sc02g019000.1	17794498	17801118	+	La domain
							Sc02g019010.1	17810580	17812133	+	bZIP transcription factor
							Sc02g019020.1	17814196	17816570	+	PPR repeat
							Sc02g019030.1	17827025	17832102	-	Protein kinase domain
Chr2	8020001	8100000	80000	10	2.72843	2.65499
							Sc02g009430.1	8019281	8022334	-	ATPase family associated with various cellular activities (AAA)
							Sc02g009440.1	8052148	8052778	+	Dehydrin
							Sc02g009450.1	8053860	8062123	-	Glycosyl transferases group 1
							Sc02g009460.1	8067370	8068930	+	Peroxidase
							Sc02g009470.1	8070009	8072597	+	Ribosomal protein L7/L12 C-terminal domain
							Sc02g009480.1	8072991	8074529	-	Alpha/beta hydrolase family
							Sc02g009490.1	8074946	8079181	-	Ubiquitin-conjugating enzyme
							Sc02g009500.1	8082604	8083505	+
							Sc02g009510.1	8084580	8086703	+
							Sc02g009520.1	8098104	8102755	+	Cytochrome P450
Chr2	8130001	8190000	60000	6	2.03524	2.65499
							Sc02g009580.1	8138909	8144962	+	Beta-galactosidase 3
							Sc02g009590.1	8145228	8148545	+	Calcineurin-like phosphoesterase
							Sc02g009600.1	8148926	8151080	-	EamA-like transporter family
							Sc02g009610.1	8151870	8169286	+	Histidine kinase-, DNA gyrase B-, and HSP90-like ATPase
							Sc02g009620.1	8171105	8178651	+	FG-GAP repeat
							Sc02g009630.1	8187406	8190190	+	Domain of unknown function (DUF702)
Chr2	8340001	8390000	50000	7	1.9259	1.57326
							Sc02g009780.1	8336395	8340144	+	Fructose-bisphosphate aldolase class-I
							Sc02g009790.1	8339689	8350815	-	Serine carboxypeptidase S28
							Sc02g009800.1	8352182	8354716	-	Glyoxalase-like domain
							Sc02g009810.4	8359341	8367939	+	Kinesin motor domain
							Sc02g009820.1	8369058	8369366	+
							Sc02g009830.1	8372480	8377243	+	Leucine Rich repeats (2 copies)
							Sc02g009840.1	8379806	8383702	-	ATP synthase subunit C
Chr2	8390001	8460000	70000	7	2.20009	1.57326
							Sc02g009850.2	8394597	8397026	+	No apical meristem (NAM) protein
							Sc02g009860.2	8401033	8404025	-	Core histone H2A/H2B/H3/H4
							Sc02g009870.1	8413001	8420439	-	RNA recognition motif. (a.k.a. RRM, RBD, or RNP domain)
							Sc02g009880.1	8421494	8426718	-	6,7-dimethyl-8-ribityllumazine synthase
							Sc02g009890.1	8428302	8431758	+
							Sc02g009900.1	8432927	8434048	-	NAD dependent epimerase/dehydratase family
							Sc02g009910.2	8450254	8456909	+
Chr3	1510001	1560000	50000	5	1.88657	1.2666
							Sc03g001590.2	1520346	1523028	-
							Sc03g001600.1	1525942	1527555	+	Core-2/I-Branching enzyme
							Sc03g001610.1	1529591	1532681	-
							Sc03g001620.1	1550008	1554615	+	Targeting protein for Xklp2 (TPX2)
							Sc03g001630.1	1555271	1562650	-
Chr3	80001	140000	60000	2	3.22892	1.81713
							Sc03g000030.1	92225	92695	+
							Sc03g000040.1	124392	125787	+	ZIP Zinc transporter
Chr3	9670001	9730000	60000	2	2.38701	1.93071
							Sc03g007100.1	9694634	9695476	-	Probable lipid transfer
							Sc03g007110.1	9697064	9720578	-	DnaJ domain
Chr4	1710001	1760000	50000	5	1.94789	1.50653
							Sc04g001420.1	1729881	1733190	+	Lecithin:cholesterol acyltransferase
							Sc04g001430.1	1735467	1736919	+
							Sc04g001440.1	1738195	1743520	-
							Sc04g001450.2	1744645	1753420	+	CorA-like Mg2+ transporter protein
							Sc04g001460.1	1757495	1758817	+	Transferase family
Chr4	37570001	37640000	70000	4	5.03747	4.80788
							Sc04g019330.1	37559031	37577020	-	PHD-finger
							Sc04g019340.1	37598089	37609305	+	SNF2 family N-terminal domain
							Sc04g019350.1	37616669	37617937	+
							Sc04g019360.1	37623755	37625836	+
Chr4	37910001	37990000	80000	9	2.55645	2.21929
							Sc04g019560.1	37922879	37924959	-
							Sc04g019570.1	37931468	37937320	-
							Sc04g019580.1	37943794	37945790	+	Annexin
							Sc04g019590.1	37945948	37948047	-	Annexin
							Sc04g019600.1	37949670	37951638	+	Annexin
							Sc04g019610.1	37952373	37958458	-	Domain of unknown function DUF221
							Sc04g019620.1	37959177	37962693	+	Armadillo/beta-catenin-like repeat
							Sc04g019630.1	37963706	37974947	-	AAA domain
							Sc04g019640.1	37976050	37977298	+	short chain dehydrogenase
Chr4	38070001	38130000	60000	7	2.37706	2.21929
							Sc04g019790.1	38071135	38073357	+	Cytokinin dehydrogenase 1, FAD and cytokinin binding
							Sc04g019800.1	38109393	38114492	+	NAD-dependent glycerol-3-phosphate dehydrogenase N-terminus
							Sc04g019810.1	38116410	38117575	+	Papain family cysteine protease
							Sc04g019820.2	38118079	38120979	-	Eukaryotic protein of unknown function (DUF829)
							Sc04g019830.1	38121152	38124290	-
							Sc04g019840.1	38124334	38126753	-	FAD synthetase
							Sc04g019850.1	38128035	38129867	+	Leucine Rich repeat
Chr4	38330000	38480000	150001	23	4.73526	6.30939
							Sc04g020120.1	38329403	38330406	-	GRAM domain
							Sc04g020130.1	38333743	38335111	-	GRAM domain
							Sc04g020140.1	38338299	38345059	-	Myb-like DNA-binding domain
							Sc04g020150.1	38345159	38346978	-
							Sc04g020160.1	38348487	38358997	+	EF-hand domain pair
							Sc04g020170.1	38361014	38366298	-	Eukaryotic porin
							Sc04g020180.1	38367177	38375050	+	Ribosomal protein L11 methyltransferase (PrmA)
							Sc04g020190.1	38378307	38380074	+	Xylanase inhibitor N-terminal
							Sc04g020200.2	38381210	38392243	-	SNF2 family N-terminal domain
							Sc04g020210.1	38398519	38398752	+
							Sc04g020220.1	38399945	38401956	+	HMG (high mobility group) box
							Sc04g020230.1	38403281	38405059	-	Leucine rich repeat
							Sc04g020240.1	38407202	38409066	-
							Sc04g020250.11	38411825	38418834	+	BRO1-like domain
							Sc04g020260.1	38420711	38429777	-	Prolyl oligopeptidase, N-terminal beta-propeller domain
							Sc04g020270.1	38432433	38437223	-	Calcineurin-like phosphoesterase
							Sc04g020280.1	38437641	38441192	+	G-patch domain
							Sc04g020290.1	38441427	38451315	-	Plant protein of unknown function (DUF639)
							Sc04g020300.1	38454921	38457969	+	CHCH domain
							Sc04g020310.1	38459884	38463368	+
							Sc04g020320.1	38464262	38467993	+	Radical SAM superfamily
							Sc04g020330.2	38468717	38474643	+	WD domain, G-beta repeat
							Sc04g020340.1	38475391	38482168	-	GC-rich sequence DNA-binding factor-like protein
Chr4	38630001	38710000	80000	10	5.94184	2.92681
							Sc04g020500.1	38630407	38631154	-	NADPH-dependent FMN reductase
							Sc04g020510.1	38634620	38635371	-	NADPH-dependent FMN reductase
							Sc04g020520.1	38639369	38644672	-
							Sc04g020530.1	38650641	38652278	+	Annexin
							Sc04g020540.1	38652719	38654791	-	Annexin
							Sc04g020550.1	38657376	38659607	+	Annexin
							Sc04g020560.1	38659960	38666089	-	Domain of unknown function DUF221
							Sc04g020570.1	38666948	38670507	+	Armadillo/beta-catenin-like repeat
							Sc04g020580.1	38671450	38682742	-	AAA domain
							Sc04g020590.1	38683848	38685826	+	short chain dehydrogenase
Chr4	38730001	38780000	50000	7	2.07778	1.39723
							Sc04g020650.1	38729290	38731873	-	GRAS domain family
							Sc04g020660.1	38735480	38739570	+	Calcineurin-like phosphoesterase
							Sc04g020670.1	38739933	38746879	-	ERCC4 domain
							Sc04g020680.1	38747348	38748537	+
							Sc04g020690.1	38749199	38750895	+	WD domain, G-beta repeat
							Sc04g020700.1	38752213	38757793	-	Ubiquitin carboxyl-terminal hydrolase
							Sc04g020710.1	38758744	38783191	+	Protein of unknown function (DUF810)
Chr5	19420001	19490000	70000	4	2.02044	1.58881
							Sc05g012950.1	19419525	19427340	-	Protein tyrosine kinase
							Sc05g012960.1	19444486	19449020	-	Reverse transcriptase (RNA-dependent DNA polymerase)
							Sc05g012970.1	19454925	19457123	-	Family of unknown function (DUF566)
							Sc05g012980.1	19470876	19477815	-	Zinc-binding dehydrogenase
Chr5	20720001	20800000	80000	9	2.2602	2.00367
							Sc05g013540.1	20718520	20720664	+	Protein kinase domain
							Sc05g013550.1	20722558	20734215	+	ARID/BRIGHT DNA binding domain
							Sc05g013560.1	20734552	20734851	+
							Sc05g013570.1	20738242	20739114	-	Domain of unknown function (DUF296)
							Sc05g013580.2	20743937	20748353	+
							Sc05g013590.1	20744450	20744968	-
							Sc05g013600.1	20750635	20752992	-	Hydroxymethylglutaryl-coenzyme A reductase
							Sc05g013610.1	20759614	20766747	+	Protein of unknown function (DUF3615)
							Sc05g013620.1	20773865	20796278	-	Protein of unknown function (DUF3615)
Chr5	2960001	3070000	110000	13	2.39827	3.17358
							Sc05g003970.1	2965771	2971654	+	SPX domain
							Sc05g003980.1	2972273	2975422	+	Anion-transporting ATPase
							Sc05g003990.1	2978273	2981461	+	Peroxisomal membrane protein (Pex16)
							Sc05g004000.1	2986940	2988857	+	TCP family transcription factor
							Sc05g004010.1	2989956	2993286	+	Spinocerebellar ataxia type 10 protein domain
							Sc05g004020.1	2992203	2999245	-	Phospholipase D C terminal
							Sc05g004030.1	3020654	3023576	-	Subtilase family
							Sc05g004040.1	3025131	3028695	-	Subtilase family
							Sc05g004050.1	3030423	3033586	-	Subtilase family
							Sc05g004060.1	3042590	3046032	+	CRS1 / YhbY (CRM) domain
							Sc05g004070.1	3047309	3052571	+	Acyltransferase
							Sc05g004080.2	3055606	3064158	+	SRF-type transcription factor (DNA-binding and dimerisation domain)
							Sc05g004090.1	3065550	3069408	-	SRF-type transcription factor (DNA-binding and dimerisation domain)
Chr5	3170001	3260000	90000	11	2.03748	3.17358
							Sc05g004220.1	3163530	3170220	-	C2 domain
							Sc05g004230.1	3176549	3178549	+
							Sc05g004240.1	3177684	3204212	+	Beige/BEACH domain
							Sc05g004250.1	3205186	3207732	+
							Sc05g004260.1	3209256	3222457	+	ATPase family associated with various cellular activities (AAA)
							Sc05g004270.1	3224128	3226038	+	Protein kinase domain
							Sc05g004280.1	3226943	3229641	-	WRC
							Sc05g004290.1	3231779	3233649	+	Fasciclin domain
							Sc05g004300.1	3239873	3242460	+	Cyclophilin type peptidyl-prolyl cis-trans isomerase/CLD
							Sc05g004310.1	3242633	3253278	+	FHA domain
							Sc05g004320.1	3259810	3270840	+	Kinesin motor domain
Chr5	3630001	3730000	100000	15	3.00817	3.50986
							Sc05g004680.1	3635163	3638690	-	Pectinesterase
							Sc05g004690.1	3652306	3654685	+	Pectinesterase
							Sc05g004700.1	3656467	3658783	-	Salt stress response/antifungal
							Sc05g004710.1	3660965	3661471	-	Auxin responsive protein
							Sc05g004720.1	3671258	3673949	+	YABBY protein
							Sc05g004730.1	3676575	3678086	-	Plant protein of unknown function (DUF641)
							Sc05g004740.1	3683571	3685365	+	PLATZ transcription factor
							Sc05g004750.1	3689419	3692620	+	MSP (Major sperm protein) domain
							Sc05g004760.1	3693784	3694582	-	Hydrophobic seed protein
							Sc05g004770.1	3695061	3699119	-	Protein of unknown function (DUF1395)
							Sc05g004780.1	3700973	3701495	-
							Sc05g004790.1	3710116	3713265	+	GRAS domain family
							Sc05g004800.1	3719255	3724164	-	Cytidylyltransferase family
							Sc05g004810.1	3724650	3727820	+	EF-hand domain pair
							Sc05g004820.1	3727955	3731403	-	MSP (Major sperm protein) domain
Chr5	4030001	4080000	50000	7	2.50922	1.26977
							Sc05g005140.1	4027921	4033419	-
							Sc05g005150.1	4033549	4039226	+	TIM21
							Sc05g005160.1	4039272	4040145	-
							Sc05g005170.1	4041223	4042654	-	Plant protein of unknown function
							Sc05g005180.1	4048396	4049699	-	Protein of unknown function (DUF1639)
							Sc05g005190.1	4055860	4061141	+	Retrotransposon gag protein
							Sc05g005200.1	4076999	4079043	+	HD-ZIP protein N terminus
Chr5	4090000	4180000	90001	15	2.50922	1.99338
							Sc05g005210.1	4090209	4093051	-	ARP2/3 complex 16 kDa subunit (p16-Arc)
							Sc05g005220.1	4094803	4097301	+	Cotton fibre expressed protein
							Sc05g005230.1	4099085	4101819	+
							Sc05g005240.1	4103196	4107380	-	Amino acid permease
							Sc05g005250.2	4112310	4121595	+	Armadillo/beta-catenin-like repeat
							Sc05g005260.1	4122443	4128029	-	Palmitoyl protein thioesterase
							Sc05g005270.1	4129243	4135925	-	E1-E2 ATPase
							Sc05g005280.1	4140186	4140620	-	Probable lipid transfer
							Sc05g005290.1	4143974	4144408	-	Protease inhibitor/seed storage/LTP family
							Sc05g005300.1	4144816	4146069	-	Reverse transcriptase (RNA-dependent DNA polymerase)
							Sc05g005310.1	4151157	4154212	-	Probable lipid transfer
							Sc05g005320.1	4156978	4162090	-	Protease inhibitor/seed storage/LTP family
							Sc05g005330.1	4171324	4171992	+	AP2 domain
							Sc05g005340.1	4174038	4174706	+	AP2 domain
							Sc05g005350.1	4177632	4187654	-
Chr5	4180001	4230000	50000	7	1.86566	1.99338
							Sc05g005350.1	4177632	4187654	-
							Sc05g005360.1	4189438	4190301	+	AP2 domain
							Sc05g005370.1	4192121	4197529	-	PCI domain
							Sc05g005380.2	4200957	4206756	+	Leucine carboxyl methyltransferase
							Sc05g005390.1	4210699	4215688	+	Protein of unknown function (DUF632)
							Sc05g005400.1	4217613	4221256	-	Protein kinase domain
							Sc05g005410.1	4221293	4223586	-
Chr5	4250001	4340000	90000	8	2.26726	1.99338
							Sc05g005450.1	4257003	4279811	-	Lipase (class 3)
							Sc05g005460.1	4282873	4305768	+	Glycyl-tRNA synthetase beta subunit
							Sc05g005470.2	4307239	4311336	+	Hyaluronan / mRNA binding family
							Sc05g005480.1	4312916	4317608	-	Ras family
							Sc05g005490.1	4318430	4319404	+	Plastocyanin-like domain
							Sc05g005500.1	4320545	4323844	+	Mago nashi protein
							Sc05g005510.1	4326417	4329497	-
							Sc05g005520.1	4336476	4343503	+	ELMO/CED-12 family
Chr5	4560001	4640000	80000	6	2.36072	1.97295
							Sc05g005850.1	4558634	4561936	+	Triose-phosphate Transporter family
							Sc05g005860.1	4567281	4568240	-
							Sc05g005870.1	4582293	4594130	+	Malic enzyme, NAD binding domain
							Sc05g005880.1	4598771	4603706	+	Dynamin central region
							Sc05g005890.2	4611451	4617925	+	Nucleolar GTP-binding protein 1 (NOG1)
							Sc05g005900.1	4618998	4624563	+	Adenylate kinase
Chr5	4700001	4890000	190000	20	4.94415	12.7267
							Sc05g005920.1	4709504	4712366	+	WAX2 C-terminal domain
							Sc05g005930.1	4717273	4721336	-	WAX2 C-terminal domain
							Sc05g005940.3	4734335	4738079	+	Uncharacterized conserved protein (DUF2036)
							Sc05g005950.1	4739222	4752183	+	DNA replication factor Dna2
							Sc05g005960.1	4754954	4763190	+	ABC transporter transmembrane region
							Sc05g005970.1	4764482	4768691	-	WD domain, G-beta repeat
							Sc05g005980.1	4769915	4775152	-	N-terminal domain of ribose phosphate pyrophosphokinase
							Sc05g005990.1	4782235	4786946	-	Protein of unknown function (DUF498/DUF598)
							Sc05g006000.1	4787340	4788500	-
							Sc05g006010.1	4789019	4795022	-	UbiA prenyltransferase family
							Sc05g006020.1	4800734	4804662	-	POT family
							Sc05g006030.2	4813131	4819879	+	Protein tyrosine kinase
							Sc05g006040.1	4820890	4822610	-	Late embryogenesis abundant protein
							Sc05g006050.1	4827267	4827551	-	Late embryogenesis abundant protein
							Sc05g006060.1	4834428	4836497	-
							Sc05g006070.2	4853795	4860149	+	Spc97 / Spc98 family
							Sc05g006080.1	4861759	4864601	+	DNA photolyase
							Sc05g006090.1	4865195	4868256	+	LSM domain
							Sc05g006100.1	4876188	4879748	-	NAD dependent epimerase/dehydratase family
							Sc05g006110.1	4887342	4889104	-	Plant invertase/pectin methylesterase inhibitor
Chr6	22880001	22930000	50000	4	1.8915	1.4653
							Sc06g010410.1	22879018	22884731	-	Protein of unknown function (DUF4005)
							Sc06g010420.1	22888927	22891416	+
							Sc06g010430.1	22893450	22896687	-	Ubiquitin-conjugating enzyme
							Sc06g010440.1	22902182	22905535	-	WRKY DNA -binding domain
Chr6	27330001	27390000	60000	8	1.94609	1.46186
							Sc06g015350.1	27331403	27333093	+	Cytochrome P450
							Sc06g015360.1	27338437	27340329	+	Cytochrome P450
							Sc06g015370.1	27344146	27347901	-	Reverse transcriptase (RNA-dependent DNA polymerase)
							Sc06g015380.1	27348144	27348395	+
							Sc06g015390.2	27372379	27376729	+	MULE transposase domain
							Sc06g015400.1	27377275	27382228	+	Protein of unknown function (DUF4005)
							Sc06g015410.1	27382330	27384407	-
							Sc06g015420.1	27384671	27388144	-	Rhomboid family
Chr7	2900001	3010000	110000	4	3.07794	3.19308
							Sc07g002330.1	2939647	2940021	-	B3 DNA binding domain
							Sc07g002340.1	2968512	2969628	+	Zinc knuckle
							Sc07g002350.1	2998757	3002915	+
							Sc07g002360.1	3006630	3006998	-	B3 DNA binding domain
Chr7	33190000	33270000	80001	7	6.03511	6.45882
							Sc07g012500.1	33197837	33200714	+	AUX/IAA family
							Sc07g012510.1	33212867	33215612	+	AUX/IAA family
							Sc07g012520.1	33221723	33225818	+	ATP synthase D chain, mitochondrial (ATP5H)
							Sc07g012530.2	33227835	33238043	-	Mitochondrial carrier protein
							Sc07g012540.1	33245576	33248607	-	Protein of unknown function (DUF4005)
							Sc07g012550.1	33248633	33249526	-
							Sc07g012560.1	33262034	33263018	+
Chr8	14370001	14420000	50000	2	2.78562	2.01897
							Sc08g007330.1	14375278	14378048	+	Conserved hypothetical ATP binding protein
							Sc08g007340.1	14379899	14380797	-
Chr8	7220001	7270000	50000	1	1.94593	1.84022
							Sc08g005710.1	7264468	7267858	-	Reverse transcriptase (RNA-dependent DNA polymerase)
Chr9	27260000	27340000	80001	2	3.10805	1.78897
							Sc09g011860.1	27299424	27303058	-
							Sc09g011870.1	27303175	27322979	-	PRA1 family protein
Chr9	27350001	27470000	120000	8	3.3013	4.06828
							Sc09g011880.1	27351708	27368354	+	Protein kinase domain
							Sc09g011890.1	27379157	27381638	+	Protein kinase domain
							Sc09g011900.1	27381793	27386508	+	Domain of unknown function (DUF3411)
							Sc09g011910.1	27390208	27400122	-	Dynein light chain type 1
							Sc09g011920.1	27402956	27405011	-	POT family
							Sc09g011930.1	27430874	27439210	-	Associated with HOX
							Sc09g011940.1	27451964	27452495	-
							Sc09g011950.1	27453226	27474687	-	Helicase associated domain (HA2)
Chr9	27490001	27560000	70000	1	2.09355	4.06828
							Sc09g011960.1	27484126	27516604	-	POT family
Chr9	3070001	3200000	130000	13	2.83601	1.51386
							Sc09g001560.1	3077709	3072071	-	Endonuclease/Exonuclease/phosphatase family
							Sc09g001570.1	3085560	3079150	-	Glycosyl transferase family 2
							Sc09g001580.1	3102620	3093991	-
							Sc09g001590.1	3114658	3112260	+	WRKY DNA -binding domain
							Sc09g001600.1	3120675	3114738	-	PCRF domain
							Sc09g001610.1	3136930	3125552	-	BRCA1 C Terminus (BRCT) domain
							Sc09g001620.1	3141268	3138653	+
							Sc09g001630.2	3148919	3144436	+	WD domain, G-beta repeat
							Sc09g001640.1	3156660	3150917	-	Endonuclease/Exonuclease/phosphatase family
							Sc09g001650.1	3164401	3157999	-	Glycosyl transferase family 2
							Sc09g001660.1	3178248	3169867	-	Mur ligase middle domain
							Sc09g001670.1	3189963	3188801	+	WRKY DNA -binding domain
							Sc09g001680.1	3196153	3190190	-	PCRF domain
Chr9	3310000	3400000	90001	5	2.75396	1.71422
							Sc09g001760.1	3323333	3321336	-	PPR repeat family
							Sc09g001770.1	3346095	3331506	-	PPR repeat family
							Sc09g001780.1	3358549	3356540	-	PPR repeat family
							Sc09g001790.1	3384415	3381613	+	Eukaryotic-type carbonic anhydrase
							Sc09g001800.1	3393254	3384576	+	Eukaryotic-type carbonic anhydrase
Chr10	26610001	26660000	50000	4	2.10913	1.94321
							Sc10g011990.1	26608722	26610780	+
							Sc10g012000.1	26614967	26648948	-	Mitotic checkpoint protein
							Sc10g012010.1	26650461	26652530	-	MATH domain
							Sc10g012020.1	26653155	26655213	+
Chr10	6800000	6880000	80001	3	2.58706	2.05247
							Sc10g005440.1	6808624	6811726	-	Myb/SANT-like DNA-binding domain
							Sc10g005450.1	6824967	6825872	+	gag-polypeptide of LTR copia-type
							Sc10g005460.1	6842346	6843949	-
Chr10	7870001	7940000	70000	3	5.1717	1.91196
							Sc10g005810.1	7858422	7873403	+	GHMP kinases N terminal domain
							Sc10g005820.1	7900870	7932669	-	SBF-like CPA transporter family (DUF4137)
							Sc10g005830.1	7939392	7950261	+	Aminopeptidase I zinc metalloprotease (M18)
Chr11	20400001	20470000	70000	2	2.18087	2.61941
							Sc11g009750.1	20429487	20418282	-
							Sc11g009760.1	20450532	20432387	-	Probable molybdopterin binding domain
Chr11	990001	1040000	50000	9	1.88226	1.54362
							Sc11g000800.2	994603	991965	-	Protein of unknown function (DUF667)
							Sc11g000810.1	995943	994360	-
							Sc11g000820.1	1000924	998842	+
							Sc11g000830.1	1002659	1001907	+	Protein of unknown function, DUF617
							Sc11g000840.1	1023016	1021853	-	Sulfotransferase domain
							Sc11g000850.1	1028575	1027953	+
							Sc11g000860.1	1031998	1028623	+	Choline/ethanolamine kinase
							Sc11g000870.1	1035890	1032867	+
							Sc11g000880.1	1038360	1037006	-	alpha/beta hydrolase fold
Chr12	21060000	21120000	60001	1	5.43606	1.46828
							Sc12g010520.1	21081611	21080211	-	WD domain, G-beta repeat
Chr12	38810001	38870000	60000	3	2.80003	4.79026
							Sc12g017800.1	38826611	38821990	+	Lipase (class 3)
							Sc12g017810.1	38829015	38826025	-	Amino acid permease
							Sc12g017820.1	38842107	38833010	-	Glycosyl hydrolases family 35
Chr12	4370001	4420000	50000	3	1.94175	1.32057
							Sc12g004570.1	4379868	4374018	-	Nuclear transport factor 2 (NTF2) domain
							Sc12g004580.1	4389224	4387242	-	Protein of unknown function (DUF1675)
							Sc12g004590.1	4416073	4397599	-	Cytochrome P450
Chr12	4680001	4730000	50000	4	1.95266	2.00356
							Sc12g004770.1	4687349	4683367	-
							Sc12g004780.5	4695557	4688371	-
							Sc12g004790.3	4711461	4702777	-	Protein kinase domain
							Sc12g004800.1	4728096	4725846	-	Zinc-binding dehydrogenase
Chr12	4750001	4840000	90000	8	2.27836	2.00356
							Sc12g004840.3	4753660	4751772	-	Glycosyl hydrolases family 17
							Sc12g004850.4	4761604	4757807	-
							Sc12g004860.1	4768813	4764742	+	FKBP-type peptidyl-prolyl cis-trans isomerase
							Sc12g004870.1	4782736	4778012	+	FKBP-type peptidyl-prolyl cis-trans isomerase
							Sc12g004880.1	4787556	4785271	+	Ribosomal protein S8e
							Sc12g004890.1	4791679	4789612	-	Reverse transcriptase (RNA-dependent DNA polymerase)
							Sc12g004900.1	4803750	4795260	-	Glycosyltransferase like family 2
							Sc12g004910.1	4820440	4817253	-	Helix-loop-helix DNA-binding domain
Chr13	2650001	2720000	70000	8	3.48818	3.09934
							Sc13g001590.1	2652242	2650203	+	MYND finger
							Sc13g001600.1	2656496	2654690	+
							Sc13g001610.2	2658253	2656630	-	Rubber elongation factor protein (REF)
							Sc13g001620.1	2667597	2665284	-	Cytochrome P450
							Sc13g001630.1	2672683	2671055	-
							Sc13g001640.1	2676233	2673518	-	Plant specific mitochondrial import receptor subunit TOM20
							Sc13g001650.1	2683517	2680475	-	Ribosomal protein L22p/L17e
							Sc13g001660.1	2700886	2696032	-
Chr13	27270001	27330000	60000	2	2.12631	2.04193
							Sc13g010990.1	27322678	27319139	-	RNA recognition motif. (a.k.a. RRM, RBD, or RNP domain)
							Sc13g011000.1	27326271	27323289	-	Protein kinase domain
Chr13	2730000	2870000	140001	18	3.48818	17.9753
							Sc13g001670.1	2755129	2753973	+	Microsomal signal peptidase 12 kDa subunit (SPC12)
							Sc13g001680.1	2759812	2756358	-	Protein of unknown function, DUF258
							Sc13g001690.1	2769569	2769248	+
							Sc13g001700.1	2771340	2769664	+	Kelch motif
							Sc13g001710.1	2776233	2771890	+	Nucleoporin complex subunit 54
							Sc13g001720.1	2785720	2776221	-	Mannosyl oligosaccharide glucosidase
							Sc13g001730.1	2789640	2787802	-
							Sc13g001740.1	2792824	2792262	+
							Sc13g001750.1	2797290	2793039	-	Protein of unknown function (DUF1242)
							Sc13g001760.1	2803656	2801593	-	Leucine rich repeat
							Sc13g001770.1	2810012	2805511	-	Proteasome subunit
							Sc13g001780.3	2827479	2822501	+	U-box domain
							Sc13g001790.1	2829209	2827576	-	Domain associated at C-terminal with AAA
							Sc13g001800.1	2833425	2832051	-
							Sc13g001810.2	2836766	2833774	+	OTU-like cysteine protease
							Sc13g001820.3	2842949	2836921	-	N-terminal C2 in EEIG1 and EHBP1 proteins
							Sc13g001830.1	2847954	2845147	+	Triose-phosphate Transporter family
							Sc13g001840.1	2849316	2847991	-
Chr13	31780001	31830000	50000	4	2.4348	3.76923
							Sc13g012490.1	31784721	31782790	-	Legume lectin domain
							Sc13g012500.1	31788974	31788198	-
							Sc13g012510.1	31789639	31789409	-	RNA polymerase beta subunit
							Sc13g012520.1	31822744	31810759	+	SRF-type transcription factor (DNA-binding and dimerisation domain)
Chr13	32890001	32980000	90000	4	2.03124	1.66451
							Sc13g013230.2	32902266	32890998	+	Major Facilitator Superfamily
							Sc13g013240.1	32915314	32906724	+	Kinesin motor domain
							Sc13g013250.1	32921591	32920419	+
							Sc13g013260.1	32934879	32933480	+	Helix-loop-helix DNA-binding domain
Chr13	6770001	6920000	150000	11	8.35647	37.7612
							Sc13g005910.1	6777198	6776482	-
							Sc13g005920.1	6799647	6788825	+	5'-AMP-activated protein kinase beta subunit, interation domain
							Sc13g005930.4	6807927	6804300	+	MULE transposase domain
							Sc13g005940.1	6810543	6809764	-
							Sc13g005950.1	6819666	6813475	+	Glucose-6-phosphate dehydrogenase, C-terminal domain
							Sc13g005960.1	6827907	6824147	+	F-box-like
							Sc13g005970.1	6836106	6832193	+	Domain of unknown function (DUF3444)
							Sc13g005980.8	6844225	6839357	-	OST-HTH/LOTUS domain
							Sc13g005990.1	6860560	6855351	+	Region in Clathrin and VPS
							Sc13g006000.2	6872118	6867587	+	SAM domain (Sterile alpha motif)
							Sc13g006010.1	6882938	6882184	+
Chr13	7100000	7200000	100001	6	3.39819	4.96445
							Sc13g006150.1	7129462	7128854	+	gag-polypeptide of LTR copia-type
							Sc13g006160.1	7134229	7133288	-	Leucine rich repeat N-terminal domain
							Sc13g006170.2	7140770	7136751	+	Protein of unknown function (DUF1423)
							Sc13g006180.3	7160660	7147350	+	CHASE domain
							Sc13g006190.1	7163427	7160813	-	Protein of unknown function (DUF423)
							Sc13g006200.1	7193018	7192776	+
Chr13	7210001	7260000	50000	3	2.35729	4.96445
							Sc13g006230.1	7217246	7215714	+	Nuclear protein Es2
							Sc13g006240.1	7224797	7221425	+	Protein kinase domain
							Sc13g006250.1	7254538	7253954	+
Chr14	10410001	10460000	50000	4	2.12323	1.88274
							Sc14g011810.1	10416364	10415568	+
							Sc14g011820.1	10428398	10427521	+	Helix-loop-helix DNA-binding domain
							Sc14g011830.1	10434111	10431107	-	Reverse transcriptase (RNA-dependent DNA polymerase)
							Sc14g011840.1	10450211	10449334	+	Helix-loop-helix DNA-binding domain
Chr14	22530001	22600000	70000	4	1.92714	3.96138
							Sc14g016850.1	22558610	22555995	+	Region found in RelA / SpoT proteins
							Sc14g016860.1	22560063	22559161	-	Late embryogenesis abundant protein
							Sc14g016870.1	22575601	22572074	-	Protein of unknown function (DUF632)
							Sc14g016880.1	22576965	22575697	-
Chr14	28220001	28300000	80000	2	2.43874	2.79279
							Sc14g018260.1	28223217	28221943	+
							Sc14g018270.1	28236417	28234919	-
Chr14	7420001	7470000	50000	4	2.78913	3.65023
							Sc14g008860.1	7422617	7421896	+
							Sc14g008870.1	7439746	7436036	+	SRF-type transcription factor (DNA-binding and dimerisation domain)
							Sc14g008880.1	7461735	7446602	+	K-box region
							Sc14g008890.1	7465576	7464670	+	Universal stress protein family
Chr14	8650001	8710000	60000	10	2.00638	1.50464
							Sc14g010170.1	8659118	8658469	+	Plastid and cyanobacterial ribosomal protein (PSRP-3 / Ycf65)
							Sc14g010180.1	8662218	8659357	-
							Sc14g010190.1	8666162	8662537	+	Tat binding protein 1(TBP-1)-interacting protein (TBPIP)
							Sc14g010200.1	8668857	8666889	-	Regulator of Vps4 activity in the MVB pathway
							Sc14g010210.1	8675185	8673726	-
							Sc14g010220.1	8681390	8675392	-	Protein kinase domain
							Sc14g010230.1	8683505	8682993	-
							Sc14g010240.3	8686121	8683907	-	Heavy-metal-associated domain
							Sc14g010250.1	8691067	8686366	-	Agenet domain
							Sc14g010260.1	8709829	8705413	+	2-oxoacid dehydrogenases acyltransferase (catalytic domain)
Chr14	8710001	8730000	20000	1	2.05312	1.50464
							Sc14g010280.1	8716131	8712266	-	POT family
Chr15	16460001	16550000	90000	1	2.71206	2.45263
							Sc15g017200.1	16517593	16509766	+	ABC transporter transmembrane region
Chr15	22770000	22830000	60001	1	2.14081	1.61879
							Sc15g018410.1	22794071	22791478	-	Ubiquitin-conjugating enzyme
Chr15	9310000	9360000	50001	3	1.99764	1.37288
							Sc15g011310.1	9320460	9310982	-	GDSL-like Lipase/Acylhydrolase
							Sc15g011320.1	9325963	9325046	+
							Sc15g011330.1	9350349	9348231	-	GDSL-like Lipase/Acylhydrolase
Chr16	38110001	38440000	330000	12	5.67278	17.9349
							Sc16g016150.1	38123686	38134094	+
							Sc16g016160.1	38135942	38143322	-	Predicted integral membrane metal-binding protein (DUF2296)
							Sc16g016170.1	38228994	38231973	-	Thioredoxin-like
							Sc16g016180.1	38232207	38234566	-	Protein kinase domain
							Sc16g016190.1	38281591	38283437	+	Protein of unknown function (DUF3537)
							Sc16g016200.1	38283718	38286312	-	Myb/SANT-like DNA-binding domain
							Sc16g016210.1	38288702	38291526	+	ChaC-like protein
							Sc16g016220.1	38305667	38318407	-	Glycosyl transferase family 1
							Sc16g016230.1	38333832	38334212	+
							Sc16g016240.1	38336559	38339049	+
							Sc16g016250.1	38349203	38349988	-	Auxin responsive protein
							Sc16g016260.1	38353022	38359384	-
Chr16	5380000	5450000	70001	6	1.90228	1.79146
							Sc16g004520.1	5391907	5395223	+
							Sc16g004530.1	5400875	5402604	+	Conserved hypothetical protein (Lin0512_fam)
							Sc16g004540.1	5403601	5408006	-	GDSL/SGNH-like Acyl-Esterase family found in Pmr5 and Cas1p
							Sc16g004550.1	5416471	5420959	+	Ribosomal protein L34
							Sc16g004560.1	5421166	5422278	-	Papain family cysteine protease
							Sc16g004570.1	5445492	5446697	-	Papain family cysteine protease
Chr17	23010000	23070000	60001	4	5.79444	1.70366
							Sc17g006070.1	23018307	23013283	-	MAC/Perforin domain
							Sc17g006080.1	23022477	23020636	+	Leucine rich repeat
							Sc17g006090.1	23031439	23023001	-	Di-glucose binding within endoplasmic reticulum
							Sc17g006100.1	23063887	23055048	-	Di-glucose binding within endoplasmic reticulum
Chr17	23130001	23190000	60000	2	2.05584	1.54014
							Sc17g006150.1	23145892	23143676	-	Reverse transcriptase-like
							Sc17g006160.4	23160718	23152046	+	Protein tyrosine kinase
Chr17	23220001	23310000	90000	6	2.13943	1.97294
							Sc17g006180.1	23233121	23231271	-	Leucine rich repeat
							Sc17g006190.1	23241395	23235849	+	MAC/Perforin domain
							Sc17g006200.1	23245374	23242453	+	POT family
							Sc17g006210.1	23246560	23245545	+	Protein of unknown function (DUF1264)
							Sc17g006220.3	23257172	23254744	+	Cyclic phosphodiesterase-like protein
							Sc17g006230.1	23265301	23258495	+	Protein kinase domain
Chr17	28610001	28670000	60000	5	1.9954	1.72307
							Sc17g011040.1	28616563	28612924	+	Myb-like DNA-binding domain
							Sc17g011050.1	28622988	28618910	+	Nucleotide-diphospho-sugar transferase
							Sc17g011060.1	28634081	28625216	-	MORN repeat
							Sc17g011070.1	28647191	28641549	+	Zinc finger, C2H2 type
							Sc17g011080.2	28655383	28652190	-	Zinc finger, C2H2 type
Chr18	10950001	11010000	60000	4	5.17492	1.41239
							Sc18g010920.1	10983869	10977196	-	Multicopper oxidase
							Sc18g010930.1	10993149	10988411	-	NB-ARC domain
							Sc18g010940.1	11000558	10995345	-
							Sc18g010950.1	11007952	11003333	+	Rpp14/Pop5 family
Chr18	30780001	30850000	70000	1	2.09707	1.8732
							Sc18g015090.1	30844060	30842327	-	Reverse transcriptase-like
Chr18	31330001	31410000	80000	2	3.24892	1.46956
							Sc18g015190.1	31342861	31339278	-
							Sc18g015200.1	31370321	31360259	-	Protein phosphatase 2C
Chr18	3480000	3610000	130001	14	3.77668	2.92152
							Sc18g003740.1	3485355	3483619	-	Alpha amylase, catalytic domain
							Sc18g003750.1	3494519	3493427	-	SCP-2 sterol transfer family
							Sc18g003760.1	3499490	3496877	+	Integrase core domain
							Sc18g003770.1	3514541	3511430	-	Cytochrome P450
							Sc18g003780.2	3533411	3530018	-	Polyketide cyclase / dehydrase and lipid transport
							Sc18g003790.1	3537416	3534664	-
							Sc18g003800.1	3549561	3539051	-	Protein kinase domain
							Sc18g003810.1	3556968	3555233	+	Protein of unknown function (DUF3223)
							Sc18g003820.2	3564817	3560127	+	bZIP transcription factor
							Sc18g003830.1	3571781	3565387	-	Fms-interacting protein
							Sc18g003840.1	3578631	3572011	+	RNA cap guanine-N2 methyltransferase
							Sc18g003850.1	3592512	3588191	+	Remorin, C-terminal region
							Sc18g003860.1	3593300	3592555	+
							Sc18g003870.1	3597941	3593966	-	Lipase (class 3)
Chr18	3610001	3670000	60000	5	2.99908	2.92152
							Sc18g003880.1	3613891	3613103	-	Helix-loop-helix DNA-binding domain
							Sc18g003890.1	3622704	3617754	-	WD domain, G-beta repeat
							Sc18g003900.1	3626921	3625119	-	HSF-type DNA-binding
							Sc18g003910.1	3645914	3638569	-	Zinc finger, C3HC4 type (RING finger)
							Sc18g003920.1	3649182	3648139	-	Leucine rich repeat
Chr18	3800000	3890000	90001	11	2.99908	1.87827
							Sc18g004060.1	3810018	3807618	+	SPRY domain
							Sc18g004070.1	3830247	3815182	+	Kinesin motor domain
							Sc18g004080.1	3833654	3831257	-
							Sc18g004090.1	3838601	3834882	-	Protein kinase domain
							Sc18g004100.1	3844159	3842627	-	Leucine Rich repeats (2 copies)
							Sc18g004110.1	3847082	3845358	-	WRKY DNA -binding domain
							Sc18g004120.1	3858331	3854522	+	Papain family cysteine protease
							Sc18g004130.1	3864280	3860281	+	PQ loop repeat
							Sc18g004140.1	3873172	3871571	-	Leucine Rich repeat
							Sc18g004150.1	3880510	3875840	+	Protein of unknown function (DUF3223)
							Sc18g004160.1	3888052	3886029	+	Cyclin, N-terminal domain
