# Supplementary material for: Resequencing of 388 cassava accessions identifies valuable loci and selection for variation in heterozygosity
Source: Genome Biol. 2021 Nov 16;22:316. doi: 10.1186/s13059-021-02524-7 (PMC8594203; doi:10.1186/s13059-021-02524-7)
Supplement: Supplementary file 18 — Additional file 18: Table S18. GO enrichment of the genes that exhibit a decrease in both heterozygosity and nucleotide diversity during domestication from wild progenitors to cultivars (Top 0.99). [file 13059_2021_2524_MOESM18_ESM.xlsx]

## Sheet: Sheet1
Table S18. GO enrichment of the genes that exhibit a decrease in both heterozygosity and nucleotide diversity during domestication from wild progenitors to cultivars (Top 0.99).
Function	GO ID	Description	Gene Ratio	Enrich factor	p value	gene ID
Biological Process	GO:0006955	immune response	3/287	26.13	0.0001456	Sc02g014090.1/Sc17g006070.1/Sc17g006190.1
Biological Process	GO:0010115	regulation of abscisic acid biosynthetic process	2/287	40.64	0.000795745	Sc04g019640.1/Sc04g020590.1
Biological Process	GO:0006261	DNA-dependent DNA replication	4/287	6.25	0.00371258	Sc04g019340.1/Sc04g020220.1/Sc05g004770.1/Sc14g010190.1
Biological Process	GO:0009628	response to abiotic stimulus	5/287	4.62	0.00453452	Sc02g009440.1/Sc02g009600.1/Sc04g019820.2/Sc04g020680.1/Sc18g003820.2
Biological Process	GO:0008380	RNA splicing	3/287	8.71	0.00466744	Sc05g006090.1/Sc09g001630.2/Sc13g010990.1
Biological Process	GO:0009663	plasmodesma organization	2/287	17.42	0.00533292	Sc09g001570.1/Sc09g001650.1
Biological Process	GO:0046901	tetrahydrofolylpolyglutamate biosynthetic process	2/287	17.42	0.00533292	Sc09g001580.1/Sc09g001660.1
Biological Process	GO:0009888	tissue development	3/287	7.03	0.00859064	Sc02g009600.1/Sc04g020330.2/Sc18g004160.1
Biological Process	GO:0071310	cellular response to organic substance	3/287	6.77	0.00954897	Sc04g019820.2/Sc12g017800.1/Sc18g003820.2
Biological Process	GO:0016132	brassinosteroid biosynthetic process	4/287	4.78	0.00968015	Sc02g009520.1/Sc09g001570.1/Sc09g001650.1/Sc14g010260.1
Biological Process	GO:0009737	response to abscisic acid	9/287	2.47	0.0112433	Sc02g009430.1/Sc02g009780.1/Sc02g018990.1/Sc04g019590.1/Sc04g020540.1/Sc05g004720.1/Sc09g001570.1/Sc09g001650.1/Sc18g003820.2
Biological Process	GO:0006730	one-carbon metabolic process	3/287	5.72	0.01525	Sc01g011090.1/Sc09g001580.1/Sc09g001660.1
Biological Process	GO:0009231	riboflavin biosynthetic process	2/287	10.16	0.0158782	Sc02g009880.1/Sc04g019840.1
Biological Process	GO:0009750	response to fructose	4/287	4.13	0.0159305	Sc04g019640.1/Sc04g020590.1/Sc09g001570.1/Sc09g001650.1
Biological Process	GO:0007160	cell-matrix adhesion	1/287	60.96	0.0164037	Sc02g009620.1
Biological Process	GO:0009311	oligosaccharide metabolic process	1/287	60.96	0.0164037	Sc13g001720.1
Biological Process	GO:0015684	ferrous iron transport	1/287	60.96	0.0164037	Sc05g005890.2
Biological Process	GO:0031325	positive regulation of cellular metabolic process	1/287	60.96	0.0164037	Sc02g009600.1
Biological Process	GO:0031426	polycistronic mRNA processing	1/287	60.96	0.0164037	Sc01g018550.1
Biological Process	GO:0035023	regulation of Rho protein signal transduction	1/287	60.96	0.0164037	Sc02g014060.1
Biological Process	GO:0043988	histone H3-S28 phosphorylation	1/287	60.96	0.0164037	Sc05g004270.1
Biological Process	GO:0046185	aldehyde catabolic process	1/287	60.96	0.0164037	Sc05g005930.1
Biological Process	GO:0048034	heme O biosynthetic process	1/287	60.96	0.0164037	Sc05g006010.1
Biological Process	GO:0090305	nucleic acid phosphodiester bond hydrolysis	3/287	5.38	0.0179637	Sc04g020670.1/Sc09g001560.1/Sc09g001640.1
Biological Process	GO:1901701	cellular response to oxygen-containing compound	3/287	5.08	0.0209284	Sc04g019820.2/Sc12g017800.1/Sc18g003820.2
Biological Process	GO:0009740	gibberellic acid mediated signaling pathway	2/287	8.71	0.0214263	Sc04g019610.1/Sc04g020560.1
Biological Process	GO:0009831	plant-type cell wall modification involved in multidimensional cell growth	2/287	8.71	0.0214263	Sc09g001570.1/Sc09g001650.1
Biological Process	GO:0006810	transport	9/287	2.18	0.0236236	Sc02g018990.1/Sc05g003980.1/Sc05g005280.1/Sc05g005290.1/Sc09g011920.1/Sc12g004570.1/Sc17g006070.1/Sc17g006190.1/Sc17g006200.1
Biological Process	GO:0006561	proline biosynthetic process	2/287	8.13	0.0244585	Sc04g019640.1/Sc04g020590.1
Biological Process	GO:0009826	unidimensional cell growth	4/287	3.48	0.0279414	Sc02g009600.1/Sc02g009900.1/Sc09g001570.1/Sc09g001650.1
Biological Process	GO:0043086	negative regulation of catalytic activity	6/287	2.61	0.028031	Sc05g004030.1/Sc05g004040.1/Sc05g004050.1/Sc05g004680.1/Sc05g004690.1/Sc05g006110.1
Biological Process	GO:0006566	threonine metabolic process	1/287	30.48	0.0325393	Sc01g002090.1
Biological Process	GO:0009156	ribonucleoside monophosphate biosynthetic process	1/287	30.48	0.0325393	Sc05g005980.1
Biological Process	GO:0010076	maintenance of floral meristem identity	1/287	30.48	0.0325393	Sc14g008870.1
Biological Process	GO:0010288	response to lead ion	1/287	30.48	0.0325393	Sc16g016210.1
Biological Process	GO:0019566	arabinose metabolic process	1/287	30.48	0.0325393	Sc16g016220.1
Biological Process	GO:0019673	GDP-mannose metabolic process	1/287	30.48	0.0325393	Sc02g009900.1
Biological Process	GO:0034757	negative regulation of iron ion transport	1/287	30.48	0.0325393	Sc13g006180.3
Biological Process	GO:0042351	'de novo' GDP-L-fucose biosynthetic process	1/287	30.48	0.0325393	Sc02g009900.1
Biological Process	GO:0043987	histone H3-S10 phosphorylation	1/287	30.48	0.0325393	Sc05g004270.1
Biological Process	GO:0045048	protein insertion into ER membrane	1/287	30.48	0.0325393	Sc05g003980.1
Biological Process	GO:0046474	glycerophospholipid biosynthetic process	1/287	30.48	0.0325393	Sc11g000860.1
Biological Process	GO:0046487	glyoxylate metabolic process	1/287	30.48	0.0325393	Sc18g003750.1
Biological Process	GO:0071215	cellular response to abscisic acid stimulus	1/287	30.48	0.0325393	Sc13g006180.3
Biological Process	GO:0010048	vernalization response	3/287	4.25	0.033285	Sc05g004060.1/Sc14g008870.1/Sc15g017200.1
Biological Process	GO:0009867	jasmonic acid mediated signaling pathway	4/287	3.3	0.0333492	Sc02g009880.1/Sc05g005360.1/Sc11g009760.1/Sc17g006230.1
Biological Process	GO:0009308	amine metabolic process	2/287	6.77	0.0345123	Sc18g003810.1/Sc18g004150.1
Biological Process	GO:0010015	root morphogenesis	2/287	6.77	0.0345123	Sc02g009600.1/Sc05g004290.1
Biological Process	GO:0010389	regulation of G2/M transition of mitotic cell cycle	2/287	6.77	0.0345123	Sc05g005970.1/Sc05g013540.1
Biological Process	GO:0048440	carpel development	2/287	6.77	0.0345123	Sc14g008870.1/Sc15g017200.1
Biological Process	GO:0007018	microtubule-based movement	4/287	3.21	0.0362663	Sc02g009810.4/Sc05g004320.1/Sc13g013240.1/Sc18g004070.1
Biological Process	GO:0009664	plant-type cell wall organization	4/287	3.17	0.0377783	Sc01g011080.1/Sc02g009580.1/Sc02g014090.1/Sc05g004290.1
Biological Process	GO:0010152	pollen maturation	2/287	6.42	0.0381627	Sc05g005450.1/Sc08g007340.1
Biological Process	GO:0048441	petal development	2/287	6.42	0.0381627	Sc02g009520.1/Sc14g008870.1
Biological Process	GO:0006970	response to osmotic stress	3/287	3.98	0.039514	Sc04g019590.1/Sc04g020540.1/Sc12g004870.1
Biological Process	GO:0016926	protein desumoylation	2/287	5.81	0.0458779	Sc04g020290.1/Sc04g020330.2
Biological Process	GO:0006869	lipid transport	4/287	2.94	0.0476012	Sc05g005310.1/Sc05g005320.1/Sc06g015410.1/Sc09g011870.1
Biological Process	GO:0006426	glycyl-tRNA aminoacylation	1/287	20.32	0.0484111	Sc05g005460.1
Biological Process	GO:0010159	specification of organ position	1/287	20.32	0.0484111	Sc05g004720.1
Biological Process	GO:0010450	inflorescence meristem growth	1/287	20.32	0.0484111	Sc05g004720.1
Biological Process	GO:0010941	regulation of cell death	1/287	20.32	0.0484111	Sc12g017800.1
Biological Process	GO:0042814	monopolar cell growth	1/287	20.32	0.0484111	Sc02g009520.1
Biological Process	GO:0060964	regulation of gene silencing by miRNA	1/287	20.32	0.0484111	Sc05g013600.1
Biological Process	GO:0070417	cellular response to cold	1/287	20.32	0.0484111	Sc13g006180.3
Biological Process	GO:0071554	cell wall organization or biogenesis	1/287	20.32	0.0484111	Sc02g009600.1
Biological Process	GO:0080117	secondary growth	1/287	20.32	0.0484111	Sc13g006180.3
Biological Process	GO:0000398	mRNA splicing, via spliceosome	3/287	3.59	0.0511046	Sc01g018550.1/Sc04g019630.1/Sc04g020580.1
Biological Process	GO:0009695	jasmonic acid biosynthetic process	3/287	3.59	0.0511046	Sc05g005450.1/Sc14g010260.1/Sc17g006230.1
Biological Process	GO:0009932	cell tip growth	3/287	3.52	0.0535995	Sc01g011080.1/Sc12g004900.1/Sc15g017200.1
Biological Process	GO:0043481	anthocyanin accumulation in tissues in response to UV light	3/287	3.52	0.0535995	Sc01g011080.1/Sc14g008870.1/Sc15g017200.1
Biological Process	GO:0050665	hydrogen peroxide biosynthetic process	2/287	5.3	0.0541094	Sc04g020290.1/Sc04g020330.2
Biological Process	GO:0009686	gibberellin biosynthetic process	2/287	5.08	0.0584057	Sc04g019610.1/Sc04g020560.1
Biological Process	GO:0010817	regulation of hormone levels	2/287	5.08	0.0584057	Sc01g011080.1/Sc02g009600.1
Biological Process	GO:0000462	maturation of SSU-rRNA from tricistronic rRNA transcript (SSU-rRNA, 5.8S rRNA, LSU-rRNA)	1/287	15.24	0.0640234	Sc12g004880.1
Biological Process	GO:0001887	selenium compound metabolic process	1/287	15.24	0.0640234	Sc01g011090.1
Biological Process	GO:0006086	acetyl-CoA biosynthetic process from pyruvate	1/287	15.24	0.0640234	Sc14g010260.1
Biological Process	GO:0009249	protein lipoylation	1/287	15.24	0.0640234	Sc04g020320.1
Biological Process	GO:0009554	megasporogenesis	1/287	15.24	0.0640234	Sc13g005960.1
Biological Process	GO:0010071	root meristem specification	1/287	15.24	0.0640234	Sc13g006170.2
Biological Process	GO:0010271	regulation of chlorophyll catabolic process	1/287	15.24	0.0640234	Sc13g006180.3
Biological Process	GO:0010387	COP9 signalosome assembly	1/287	15.24	0.0640234	Sc05g005370.1
Biological Process	GO:0019287	isopentenyl diphosphate biosynthetic process, mevalonate pathway	1/287	15.24	0.0640234	Sc05g013600.1
Biological Process	GO:0042817	pyridoxal metabolic process	1/287	15.24	0.0640234	Sc02g014210.1
Biological Process	GO:0048442	sepal development	1/287	15.24	0.0640234	Sc14g008870.1
Biological Process	GO:0048509	regulation of meristem development	1/287	15.24	0.0640234	Sc13g006180.3
Biological Process	GO:0070370	cellular heat acclimation	1/287	15.24	0.0640234	Sc12g004870.1
Biological Process	GO:0009825	multidimensional cell growth	3/287	3.21	0.0669241	Sc01g011080.1/Sc05g005210.1/Sc15g017200.1
Biological Process	GO:0048573	photoperiodism, flowering	3/287	3.21	0.0669241	Sc05g004060.1/Sc05g005380.2/Sc18g003910.1
Biological Process	GO:0009832	plant-type cell wall biogenesis	3/287	3.15	0.0697542	Sc01g011080.1/Sc02g009580.1/Sc05g004290.1
Biological Process	GO:0048443	stamen development	3/287	3.15	0.0697542	Sc02g009520.1/Sc14g008870.1/Sc15g017200.1
Biological Process	GO:0016126	sterol biosynthetic process	4/287	2.57	0.0710688	Sc05g013600.1/Sc09g001570.1/Sc09g001650.1/Sc14g010260.1
Biological Process	GO:0008361	regulation of cell size	2/287	4.52	0.0719572	Sc05g004290.1/Sc15g017200.1
Biological Process	GO:0009755	hormone-mediated signaling pathway	2/287	4.52	0.0719572	Sc05g013540.1/Sc18g003910.1
Biological Process	GO:0040007	growth	2/287	4.52	0.0719572	Sc05g004290.1/Sc05g006070.2
Biological Process	GO:0006508	proteolysis	14/287	1.54	0.0742352	Sc02g009790.1/Sc02g014040.1/Sc02g018950.1/Sc04g019810.1/Sc04g020190.1/Sc04g020260.1/Sc05g004030.1/Sc05g004040.1/Sc05g004050.1/Sc06g015420.1/Sc10g005830.1/Sc16g004560.1/Sc16g004570.1/Sc18g004120.1
Biological Process	GO:0006950	response to stress	7/287	1.91	0.0752116	Sc02g009440.1/Sc02g018970.1/Sc03g007110.1/Sc04g020680.1/Sc14g008890.1/Sc14g010200.1/Sc18g003820.2
Biological Process	GO:0009910	negative regulation of flower development	2/287	4.35	0.0766795	Sc02g009490.1/Sc04g020270.1
Biological Process	GO:0048868	pollen tube development	2/287	4.35	0.0766795	Sc02g014060.1/Sc12g004900.1
Biological Process	GO:0006909	phagocytosis	1/287	12.19	0.0793805	Sc05g005520.1
Biological Process	GO:0010183	pollen tube guidance	1/287	12.19	0.0793805	Sc05g005500.1
Biological Process	GO:0010541	acropetal auxin transport	1/287	12.19	0.0793805	Sc15g017200.1
Biological Process	GO:0030150	protein import into mitochondrial matrix	1/287	12.19	0.0793805	Sc05g005150.1
Biological Process	GO:0045003	double-strand break repair via synthesis-dependent strand annealing	1/287	12.19	0.0793805	Sc04g019340.1
Biological Process	GO:0046168	glycerol-3-phosphate catabolic process	1/287	12.19	0.0793805	Sc04g019800.1
Biological Process	GO:0046835	carbohydrate phosphorylation	1/287	12.19	0.0793805	Sc16g016220.1
Biological Process	GO:0009062	fatty acid catabolic process	2/287	4.2	0.0814968	Sc01g018510.1/Sc02g009600.1
Biological Process	GO:0009749	response to glucose	2/287	4.2	0.0814968	Sc09g001570.1/Sc09g001650.1
Biological Process	GO:0000413	protein peptidyl-prolyl isomerization	3/287	2.86	0.087827	Sc05g004300.1/Sc12g004860.1/Sc12g004870.1
Biological Process	GO:0007389	pattern specification process	2/287	3.93	0.0913991	Sc05g004290.1/Sc15g017200.1
Biological Process	GO:0006081	cellular aldehyde metabolic process	1/287	10.16	0.0944864	Sc02g009620.1
Biological Process	GO:0009107	lipoate biosynthetic process	1/287	10.16	0.0944864	Sc04g020320.1
Biological Process	GO:0009719	response to endogenous stimulus	1/287	10.16	0.0944864	Sc12g017800.1
Biological Process	GO:0010078	maintenance of root meristem identity	1/287	10.16	0.0944864	Sc13g006170.2
Biological Process	GO:0010492	maintenance of shoot apical meristem identity	1/287	10.16	0.0944864	Sc13g006170.2
Biological Process	GO:0018106	peptidyl-histidine phosphorylation	1/287	10.16	0.0944864	Sc13g006180.3
Biological Process	GO:0031425	chloroplast RNA processing	1/287	10.16	0.0944864	Sc01g018550.1
Biological Process	GO:0031537	regulation of anthocyanin metabolic process	1/287	10.16	0.0944864	Sc13g006180.3
Biological Process	GO:0043547	positive regulation of GTPase activity	1/287	10.16	0.0944864	Sc02g014060.1
Biological Process	GO:0044265	cellular macromolecule catabolic process	1/287	10.16	0.0944864	Sc02g014020.1
Biological Process	GO:0045787	positive regulation of cell cycle	1/287	10.16	0.0944864	Sc05g005970.1
Biological Process	GO:0009725	response to hormone	2/287	3.81	0.0964757	Sc05g005200.1/Sc18g004160.1
Biological Process	GO:0000165	MAPK cascade	4/287	2.28	0.0994063	Sc01g002100.1/Sc11g009760.1/Sc17g006090.1/Sc17g006100.1
Biological Process	GO:0009738	abscisic acid-activated signaling pathway	3/287	2.69	0.100855	Sc05g005360.1/Sc11g009760.1/Sc17g006230.1
Biological Process	GO:0009987	cellular process	6/287	1.87	0.104275	Sc01g011180.1/Sc04g001440.1/Sc04g020680.1/Sc07g012500.1/Sc07g012510.1/Sc17g011060.1
Biological Process	GO:0009694	jasmonic acid metabolic process	1/287	8.71	0.109345	Sc11g000840.1
Biological Process	GO:0014070	response to organic cyclic compound	1/287	8.71	0.109345	Sc18g004160.1
Biological Process	GO:0015936	coenzyme A metabolic process	1/287	8.71	0.109345	Sc05g013600.1
Biological Process	GO:0031507	heterochromatin assembly	1/287	8.71	0.109345	Sc05g005970.1
Biological Process	GO:0034969	histone arginine methylation	1/287	8.71	0.109345	Sc04g020180.1
Biological Process	GO:0042823	pyridoxal phosphate biosynthetic process	1/287	8.71	0.109345	Sc02g014210.1
Biological Process	GO:0044772	mitotic cell cycle phase transition	1/287	8.71	0.109345	Sc18g004160.1
Biological Process	GO:0045040	protein import into mitochondrial outer membrane	1/287	8.71	0.109345	Sc13g001640.1
Biological Process	GO:0009887	animal organ morphogenesis	2/287	3.48	0.112159	Sc04g020330.2/Sc05g005400.1
Biological Process	GO:0044699	single-organism process	3/287	2.54	0.114603	Sc01g011180.1/Sc02g019010.1/Sc04g020680.1
Biological Process	GO:0008219	cell death	2/287	3.3	0.122956	Sc17g006070.1/Sc17g006190.1
Biological Process	GO:0048449	floral organ formation	2/287	3.3	0.122956	Sc05g005970.1/Sc05g006070.2
Biological Process	GO:0006625	protein targeting to peroxisome	1/287	7.62	0.123961	Sc04g020300.1
Biological Process	GO:0009636	response to toxic substance	1/287	7.62	0.123961	Sc13g006180.3
Biological Process	GO:0010158	abaxial cell fate specification	1/287	7.62	0.123961	Sc05g004720.1
Biological Process	GO:0030833	regulation of actin filament polymerization	1/287	7.62	0.123961	Sc05g005210.1
Biological Process	GO:0033036	macromolecule localization	1/287	7.62	0.123961	Sc04g019820.2
Biological Process	GO:0048015	phosphatidylinositol-mediated signaling	1/287	7.62	0.123961	Sc08g007340.1
Biological Process	GO:0016558	protein import into peroxisome matrix	3/287	2.44	0.125351	Sc05g004260.1/Sc05g005240.1/Sc09g011870.1
Biological Process	GO:0007020	microtubule nucleation	2/287	3.21	0.128445	Sc05g006070.2/Sc14g010260.1
Biological Process	GO:0000271	polysaccharide biosynthetic process	2/287	3.13	0.133991	Sc01g011080.1/Sc15g017200.1
Biological Process	GO:0006355	regulation of transcription, DNA-templated	22/287	1.28	0.136885	Sc02g009850.2/Sc02g013970.1/Sc02g019010.1/Sc04g020220.1/Sc04g020650.1/Sc05g004080.2/Sc05g004090.1/Sc05g004310.1/Sc05g004720.1/Sc05g004790.1/Sc05g005200.1/Sc09g001590.1/Sc09g001670.1/Sc09g011930.1/Sc13g005960.1/Sc13g006180.3/Sc13g012520.1/Sc14g008870.1/Sc14g008880.1/Sc18g003820.2/Sc18g003900.1/Sc18g004110.1
Biological Process	GO:0006349	regulation of gene expression by genetic imprinting	1/287	6.77	0.138338	Sc05g005970.1
Biological Process	GO:0007094	mitotic spindle assembly checkpoint	1/287	6.77	0.138338	Sc10g012000.1
Biological Process	GO:0009934	regulation of meristem structural organization	1/287	6.77	0.138338	Sc05g013540.1
Biological Process	GO:0010026	trichome differentiation	1/287	6.77	0.138338	Sc05g005970.1
Biological Process	GO:0015969	guanosine tetraphosphate metabolic process	1/287	6.77	0.138338	Sc14g016850.1
Biological Process	GO:0042631	cellular response to water deprivation	2/287	3.05	0.13959	Sc18g003780.2/Sc18g004150.1
Biological Process	GO:0006635	fatty acid beta-oxidation	4/287	2	0.140959	Sc05g003990.1/Sc05g004260.1/Sc05g005240.1/Sc18g003750.1
Biological Process	GO:0009414	response to water deprivation	5/287	1.81	0.142999	Sc04g019640.1/Sc04g020590.1/Sc05g005360.1/Sc13g006180.3/Sc17g006230.1
Biological Process	GO:0009863	salicylic acid mediated signaling pathway	2/287	2.97	0.145238	Sc05g005360.1/Sc17g006230.1
Biological Process	GO:0006629	lipid metabolic process	6/287	1.69	0.147507	Sc04g001420.1/Sc05g005450.1/Sc06g015390.2/Sc12g017800.1/Sc15g011330.1/Sc18g003870.1
Biological Process	GO:0006777	Mo-molybdopterin cofactor biosynthetic process	1/287	6.1	0.15248	Sc11g009760.1
Biological Process	GO:0006835	dicarboxylic acid transport	1/287	6.1	0.15248	Sc02g014050.1
Biological Process	GO:0010143	cutin biosynthetic process	1/287	6.1	0.15248	Sc05g005930.1
Biological Process	GO:0051026	chiasma assembly	1/287	6.1	0.15248	Sc14g010190.1
Biological Process	GO:0006468	protein phosphorylation	21/287	1.27	0.158455	Sc01g002100.1/Sc01g011110.1/Sc02g009830.1/Sc02g014180.1/Sc02g014240.1/Sc05g005400.1/Sc05g006030.2/Sc09g011880.1/Sc09g011890.1/Sc12g004790.3/Sc13g001760.1/Sc13g006240.1/Sc13g011000.1/Sc16g016180.1/Sc17g006090.1/Sc17g006100.1/Sc17g006160.4/Sc17g006230.1/Sc18g003800.1/Sc18g003920.1/Sc18g004090.1
Biological Process	GO:0009753	response to jasmonic acid	3/287	2.15	0.163544	Sc01g011070.1/Sc04g019820.2/Sc11g000840.1
Biological Process	GO:0007031	peroxisome organization	1/287	5.54	0.16639	Sc05g003990.1
Biological Process	GO:0008615	pyridoxine biosynthetic process	1/287	5.54	0.16639	Sc02g014210.1
Biological Process	GO:0009690	cytokinin metabolic process	1/287	5.54	0.16639	Sc04g019790.1
Biological Process	GO:0010053	root epidermal cell differentiation	1/287	5.54	0.16639	Sc13g001720.1
Biological Process	GO:0051603	proteolysis involved in cellular protein catabolic process	1/287	5.54	0.16639	Sc13g001770.1
Biological Process	GO:0016573	histone acetylation	2/287	2.65	0.174122	Sc05g005970.1/Sc09g001630.2
Biological Process	GO:0045490	pectin catabolic process	2/287	2.65	0.174122	Sc05g004680.1/Sc05g004690.1
Biological Process	GO:0006511	ubiquitin-dependent protein catabolic process	5/287	1.68	0.17723	Sc01g018510.1/Sc02g009490.1/Sc04g020700.1/Sc07g012520.1/Sc13g001600.1
Biological Process	GO:0009845	seed germination	3/287	2.05	0.179694	Sc05g004720.1/Sc12g004870.1/Sc18g003750.1
Biological Process	GO:0007033	vacuole organization	2/287	2.59	0.180007	Sc05g013600.1/Sc13g005990.1
Biological Process	GO:0006302	double-strand break repair	1/287	5.08	0.180073	Sc14g010190.1
Biological Process	GO:0006605	protein targeting	1/287	5.08	0.180073	Sc02g009860.2
Biological Process	GO:0009736	cytokinin-activated signaling pathway	1/287	5.08	0.180073	Sc13g006180.3
Biological Process	GO:0052543	callose deposition in cell wall	1/287	5.08	0.180073	Sc13g012520.1
Biological Process	GO:0006007	glucose catabolic process	2/287	2.54	0.185922	Sc02g009860.2/Sc02g009880.1
Biological Process	GO:0006084	acetyl-CoA metabolic process	2/287	2.54	0.185922	Sc09g001570.1/Sc09g001650.1
Biological Process	GO:0006414	translational elongation	2/287	2.49	0.191864	Sc01g018510.1/Sc12g004880.1
Biological Process	GO:0009723	response to ethylene	3/287	1.99	0.192079	Sc01g011070.1/Sc04g019810.1/Sc17g006230.1
Biological Process	GO:0006783	heme biosynthetic process	1/287	4.69	0.193532	Sc05g005980.1
Biological Process	GO:0009641	shade avoidance	1/287	4.69	0.193532	Sc05g005200.1
Biological Process	GO:0009816	defense response to bacterium, incompatible interaction	1/287	4.69	0.193532	Sc05g004020.1
Biological Process	GO:0009966	regulation of signal transduction	1/287	4.69	0.193532	Sc17g006230.1
Biological Process	GO:0010214	seed coat development	1/287	4.69	0.193532	Sc05g005970.1
Biological Process	GO:0010315	auxin efflux	1/287	4.69	0.193532	Sc15g017200.1
Biological Process	GO:0045727	positive regulation of translation	1/287	4.69	0.193532	Sc12g004790.3
Biological Process	GO:0046939	nucleotide phosphorylation	1/287	4.69	0.193532	Sc05g005900.1
Biological Process	GO:0006857	oligopeptide transport	2/287	2.44	0.19783	Sc05g006020.1/Sc09g011960.1
Biological Process	GO:0010388	cullin deneddylation	2/287	2.44	0.19783	Sc05g004270.1/Sc05g005370.1
Biological Process	GO:0006733	oxidoreduction coenzyme metabolic process	1/287	4.35	0.206771	Sc14g010260.1
Biological Process	GO:0009901	anther dehiscence	1/287	4.35	0.206771	Sc05g005450.1
Biological Process	GO:0010035	response to inorganic substance	1/287	4.35	0.206771	Sc04g020680.1
Biological Process	GO:0010093	specification of floral organ identity	1/287	4.35	0.206771	Sc05g004720.1
Biological Process	GO:0030422	production of siRNA involved in RNA interference	1/287	4.35	0.206771	Sc01g018550.1
Biological Process	GO:0042398	cellular modified amino acid biosynthetic process	1/287	4.35	0.206771	Sc02g009580.1
Biological Process	GO:0009909	regulation of flower development	4/287	1.71	0.208318	Sc05g004720.1/Sc05g005970.1/Sc05g006070.2/Sc13g006180.3
Biological Process	GO:0006655	phosphatidylglycerol biosynthetic process	2/287	2.34	0.209828	Sc05g004070.1/Sc05g006080.1
Biological Process	GO:0009739	response to gibberellin	2/287	2.34	0.209828	Sc01g011070.1/Sc02g009490.1
Biological Process	GO:0009965	leaf morphogenesis	3/287	1.89	0.21317	Sc02g009490.1/Sc02g009520.1/Sc05g005970.1
Biological Process	GO:0010218	response to far red light	2/287	2.3	0.215854	Sc05g005200.1/Sc15g017200.1
Biological Process	GO:0009561	megagametogenesis	1/287	4.06	0.219794	Sc02g009790.1
Biological Process	GO:0010029	regulation of seed germination	1/287	4.06	0.219794	Sc13g006180.3
Biological Process	GO:0010215	cellulose microfibril organization	1/287	4.06	0.219794	Sc18g004070.1
Biological Process	GO:0010540	basipetal auxin transport	1/287	4.06	0.219794	Sc15g017200.1
Biological Process	GO:0015780	nucleotide-sugar transport	1/287	4.06	0.219794	Sc13g001830.1
Biological Process	GO:0019748	secondary metabolic process	1/287	4.06	0.219794	Sc14g010260.1
Biological Process	GO:0044272	sulfur compound biosynthetic process	1/287	4.06	0.219794	Sc14g010260.1
Biological Process	GO:0071577	zinc II ion transmembrane transport	1/287	4.06	0.219794	Sc03g000040.1
Biological Process	GO:0007030	Golgi organization	3/287	1.85	0.221743	Sc05g005870.1/Sc05g013600.1/Sc13g005990.1
Biological Process	GO:0048544	recognition of pollen	2/287	2.26	0.221896	Sc09g011890.1/Sc13g011000.1
Biological Process	GO:0000911	cytokinesis by cell plate formation	2/287	2.22	0.227952	Sc05g004270.1/Sc18g004090.1
Biological Process	GO:0006996	organelle organization	1/287	3.81	0.232603	Sc18g004160.1
Biological Process	GO:0008356	asymmetric cell division	1/287	3.81	0.232603	Sc18g003900.1
Biological Process	GO:0009117	nucleotide metabolic process	1/287	3.81	0.232603	Sc14g010260.1
Biological Process	GO:0009638	phototropism	1/287	3.81	0.232603	Sc01g011080.1
Biological Process	GO:0009958	positive gravitropism	1/287	3.81	0.232603	Sc15g017200.1
Biological Process	GO:0010359	regulation of anion channel activity	1/287	3.81	0.232603	Sc04g020330.2
Biological Process	GO:0043622	cortical microtubule organization	1/287	3.81	0.232603	Sc05g006070.2
Biological Process	GO:0044036	cell wall macromolecule metabolic process	1/287	3.81	0.232603	Sc05g005400.1
Biological Process	GO:0048519	negative regulation of biological process	1/287	3.81	0.232603	Sc05g005400.1
Biological Process	GO:0080022	primary root development	1/287	3.81	0.232603	Sc13g006170.2
Biological Process	GO:0010182	sugar mediated signaling pathway	2/287	2.14	0.240095	Sc04g019640.1/Sc04g020590.1
Biological Process	GO:0009116	nucleoside metabolic process	1/287	3.59	0.245203	Sc05g005980.1
Biological Process	GO:0010468	regulation of gene expression	1/287	3.59	0.245203	Sc13g006170.2
Biological Process	GO:0042732	D-xylose metabolic process	1/287	3.59	0.245203	Sc05g006100.1
Biological Process	GO:0009086	methionine biosynthetic process	2/287	2.1	0.246178	Sc01g011090.1/Sc18g004070.1
Biological Process	GO:0006281	DNA repair	3/287	1.74	0.247844	Sc05g006080.1/Sc09g001560.1/Sc09g001640.1
Biological Process	GO:0048193	Golgi vesicle transport	3/287	1.74	0.247844	Sc01g018560.1/Sc09g001570.1/Sc09g001650.1
Biological Process	GO:0003333	amino acid transmembrane transport	2/287	2.07	0.252268	Sc05g005240.1/Sc12g017810.1
Biological Process	GO:0016567	protein ubiquitination	6/287	1.41	0.255578	Sc01g011080.1/Sc02g009490.1/Sc05g004270.1/Sc06g010430.1/Sc13g001780.3/Sc15g018410.1
Biological Process	GO:0006535	cysteine biosynthetic process from serine	1/287	3.39	0.257596	Sc01g002120.1
Biological Process	GO:0009785	blue light signaling pathway	1/287	3.39	0.257596	Sc01g011080.1
Biological Process	GO:0010025	wax biosynthetic process	1/287	3.39	0.257596	Sc05g005930.1
Biological Process	GO:0010440	stomatal lineage progression	1/287	3.39	0.257596	Sc13g012520.1
Biological Process	GO:0016051	carbohydrate biosynthetic process	1/287	3.39	0.257596	Sc12g004900.1
Biological Process	GO:0016570	histone modification	1/287	3.39	0.257596	Sc05g006070.2
Biological Process	GO:0016579	protein deubiquitination	1/287	3.39	0.257596	Sc05g004270.1
Biological Process	GO:0031323	regulation of cellular metabolic process	1/287	3.39	0.257596	Sc12g017800.1
Biological Process	GO:0007169	transmembrane receptor protein tyrosine kinase signaling pathway	2/287	2.03	0.25836	Sc13g001760.1/Sc18g004090.1
Biological Process	GO:0009630	gravitropism	2/287	2.03	0.25836	Sc04g020330.2/Sc10g012000.1
Biological Process	GO:0043069	negative regulation of programmed cell death	2/287	2	0.264455	Sc05g005360.1/Sc11g009760.1
Biological Process	GO:0006598	polyamine catabolic process	1/287	3.21	0.269787	Sc02g009580.1
Biological Process	GO:0009911	positive regulation of flower development	1/287	3.21	0.269787	Sc02g014090.1
Biological Process	GO:0010073	meristem maintenance	1/287	3.21	0.269787	Sc05g005400.1
Biological Process	GO:0010260	animal organ senescence	1/287	3.21	0.269787	Sc13g006240.1
Biological Process	GO:0009106	lipoate metabolic process	1/287	3.05	0.281778	Sc14g010260.1
Biological Process	GO:0016572	histone phosphorylation	1/287	3.05	0.281778	Sc05g013540.1
Biological Process	GO:0035725	sodium ion transmembrane transport	1/287	3.05	0.281778	Sc10g005820.1
Biological Process	GO:0006499	N-terminal protein myristoylation	2/287	1.91	0.282735	Sc05g004750.1/Sc12g004870.1
Biological Process	GO:0010363	regulation of plant-type hypersensitive response	3/287	1.6	0.287766	Sc05g005360.1/Sc11g009760.1/Sc17g006230.1
Biological Process	GO:0042538	hyperosmotic salinity response	2/287	1.88	0.288822	Sc05g005360.1/Sc17g006230.1
Biological Process	GO:0010200	response to chitin	3/287	1.59	0.292239	Sc02g009850.2/Sc05g005360.1/Sc17g006230.1
Biological Process	GO:0030244	cellulose biosynthetic process	3/287	1.59	0.292239	Sc01g018560.1/Sc09g001570.1/Sc09g001650.1
Biological Process	GO:0000096	sulfur amino acid metabolic process	1/287	2.9	0.293573	Sc14g010260.1
Biological Process	GO:0006012	galactose metabolic process	1/287	2.9	0.293573	Sc16g016220.1
Biological Process	GO:0009294	DNA mediated transformation	1/287	2.9	0.293573	Sc04g019340.1
Biological Process	GO:0009556	microsporogenesis	1/287	2.9	0.293573	Sc13g012520.1
Biological Process	GO:0030243	cellulose metabolic process	1/287	2.9	0.293573	Sc12g004900.1
Biological Process	GO:0044267	cellular protein metabolic process	1/287	2.9	0.293573	Sc02g014020.1
Biological Process	GO:0006816	calcium ion transport	2/287	1.85	0.294902	Sc05g013600.1/Sc13g005990.1
Biological Process	GO:0046686	response to cadmium ion	8/287	1.26	0.303313	Sc01g011070.1/Sc02g009780.1/Sc02g014110.1/Sc05g004020.1/Sc05g005870.1/Sc05g006020.1/Sc05g012980.1/Sc16g016210.1
Biological Process	GO:0006766	vitamin metabolic process	1/287	2.77	0.305175	Sc14g010260.1
Biological Process	GO:0009072	aromatic amino acid family metabolic process	1/287	2.77	0.305175	Sc14g010260.1
Biological Process	GO:0009698	phenylpropanoid metabolic process	1/287	2.77	0.305175	Sc02g009580.1
Biological Process	GO:0010413	glucuronoxylan metabolic process	2/287	1.77	0.313093	Sc02g018960.1/Sc04g020330.2
Biological Process	GO:0045492	xylan biosynthetic process	2/287	1.77	0.313093	Sc02g018960.1/Sc04g020330.2
Biological Process	GO:0006612	protein targeting to membrane	3/287	1.52	0.314661	Sc05g005360.1/Sc11g009760.1/Sc17g006230.1
Biological Process	GO:0000272	polysaccharide catabolic process	1/287	2.65	0.316587	Sc02g014090.1
Biological Process	GO:0010638	positive regulation of organelle organization	1/287	2.65	0.316587	Sc04g020330.2
Biological Process	GO:0046777	protein autophosphorylation	2/287	1.72	0.325166	Sc01g011080.1/Sc05g012950.1
Biological Process	GO:0001731	formation of translation preinitiation complex	1/287	2.54	0.327813	Sc01g011220.1
Biological Process	GO:0007568	aging	1/287	2.54	0.327813	Sc04g019810.1
Biological Process	GO:0009873	ethylene-activated signaling pathway	1/287	2.54	0.327813	Sc05g005360.1
Biological Process	GO:0010087	phloem or xylem histogenesis	1/287	2.54	0.327813	Sc13g006180.3
Biological Process	GO:0032502	developmental process	1/287	2.54	0.327813	Sc01g011180.1
Biological Process	GO:0009651	response to salt stress	8/287	1.22	0.334928	Sc01g011070.1/Sc04g020500.1/Sc04g020510.1/Sc05g005870.1/Sc05g013600.1/Sc13g005990.1/Sc13g006180.3/Sc18g004120.1
Biological Process	GO:0006108	malate metabolic process	1/287	2.44	0.338854	Sc05g005870.1
Biological Process	GO:0006333	chromatin assembly or disassembly	1/287	2.44	0.338854	Sc05g004720.1
Biological Process	GO:0006446	regulation of translational initiation	1/287	2.44	0.338854	Sc01g011220.1
Biological Process	GO:0032940	secretion by cell	1/287	2.44	0.338854	Sc04g019790.1
Biological Process	GO:0006633	fatty acid biosynthetic process	3/287	1.44	0.346098	Sc05g003990.1/Sc05g005920.1/Sc05g005930.1
Biological Process	GO:0006754	ATP biosynthetic process	1/287	2.34	0.349715	Sc05g005270.1
Biological Process	GO:0010332	response to gamma radiation	1/287	2.34	0.349715	Sc14g010190.1
Biological Process	GO:0031048	chromatin silencing by small RNA	1/287	2.34	0.349715	Sc04g020330.2
Biological Process	GO:0045132	meiotic chromosome segregation	1/287	2.34	0.349715	Sc04g020330.2
Biological Process	GO:0048439	flower morphogenesis	1/287	2.34	0.349715	Sc05g005400.1
Biological Process	GO:0008299	isoprenoid biosynthetic process	1/287	2.26	0.360398	Sc10g005810.1
Biological Process	GO:0010091	trichome branching	1/287	2.26	0.360398	Sc01g011070.1
Biological Process	GO:0015986	ATP synthesis coupled proton transport	1/287	2.26	0.360398	Sc07g012520.1
Biological Process	GO:0010075	regulation of meristem growth	2/287	1.58	0.361015	Sc02g009580.1/Sc18g004070.1
Biological Process	GO:0010090	trichome morphogenesis	2/287	1.58	0.361015	Sc04g020710.1/Sc05g005210.1
Biological Process	GO:0007017	microtubule-based process	1/287	2.18	0.370906	Sc09g011910.1
Biological Process	GO:0009805	coumarin biosynthetic process	1/287	2.18	0.370906	Sc05g013600.1
Biological Process	GO:0031347	regulation of defense response	1/287	2.18	0.370906	Sc12g017800.1
Biological Process	GO:0048513	animal organ development	1/287	2.18	0.370906	Sc18g004160.1
Biological Process	GO:0048527	lateral root development	1/287	2.18	0.370906	Sc15g017200.1
Biological Process	GO:0007165	signal transduction	4/287	1.3	0.37179	Sc04g019820.2/Sc12g017800.1/Sc18g003820.2/Sc18g010930.1
Biological Process	GO:0009733	response to auxin	3/287	1.36	0.377401	Sc01g011070.1/Sc05g005360.1/Sc17g006230.1
Biological Process	GO:0000394	RNA splicing, via endonucleolytic cleavage and ligation	2/287	1.52	0.378679	Sc01g018510.1/Sc18g004070.1
Biological Process	GO:0044765	single-organism transport	1/287	2.1	0.381242	Sc02g009600.1
Biological Process	GO:0042545	cell wall modification	2/287	1.51	0.384523	Sc05g004680.1/Sc05g004690.1
Biological Process	GO:0048481	plant ovule development	2/287	1.51	0.384523	Sc05g004720.1/Sc13g012520.1
Biological Process	GO:0006546	glycine catabolic process	1/287	2.03	0.391409	Sc14g010260.1
Biological Process	GO:0023014	signal transduction by protein phosphorylation	1/287	2.03	0.391409	Sc13g006180.3
Biological Process	GO:0045087	innate immune response	1/287	2.03	0.391409	Sc12g017800.1
Biological Process	GO:0046274	lignin catabolic process	1/287	2.03	0.391409	Sc18g010920.1
Biological Process	GO:0006457	protein folding	5/287	1.21	0.39765	Sc02g013960.1/Sc02g014100.1/Sc05g004300.1/Sc12g004860.1/Sc12g004870.1
Biological Process	GO:0000956	nuclear-transcribed mRNA catabolic process	1/287	1.97	0.401409	Sc05g004060.1
Biological Process	GO:0002679	respiratory burst involved in defense response	1/287	1.97	0.401409	Sc05g005360.1
Biological Process	GO:0007067	mitotic nuclear division	1/287	1.97	0.401409	Sc02g013960.1
Biological Process	GO:0010228	vegetative to reproductive phase transition of meristem	3/287	1.3	0.408389	Sc04g020290.1/Sc04g020330.2/Sc05g004720.1
Biological Process	GO:0008033	tRNA processing	1/287	1.91	0.411246	Sc18g010950.1
Biological Process	GO:0009742	brassinosteroid mediated signaling pathway	1/287	1.91	0.411246	Sc02g014110.1
Biological Process	GO:0042138	meiotic DNA double-strand break formation	1/287	1.91	0.411246	Sc04g020330.2
Biological Process	GO:0048653	anther development	1/287	1.91	0.411246	Sc05g005930.1
Biological Process	GO:0006366	transcription from RNA polymerase II promoter	1/287	1.85	0.420921	Sc01g018510.1
Biological Process	GO:0009639	response to red or far red light	1/287	1.85	0.420921	Sc13g005930.4
Biological Process	GO:0010089	xylem development	1/287	1.85	0.420921	Sc05g005400.1
Biological Process	GO:0044237	cellular metabolic process	3/287	1.27	0.421533	Sc02g009500.1/Sc05g004800.1/Sc05g006100.1
Biological Process	GO:0008652	cellular amino acid biosynthetic process	1/287	1.79	0.430438	Sc14g010260.1
Biological Process	GO:0033044	regulation of chromosome organization	1/287	1.79	0.430438	Sc04g020330.2
Biological Process	GO:0048367	shoot system development	1/287	1.79	0.430438	Sc02g014020.1
Biological Process	GO:0000023	maltose metabolic process	2/287	1.35	0.435955	Sc02g014090.1/Sc05g006080.1
Biological Process	GO:0006342	chromatin silencing	1/287	1.74	0.439799	Sc05g004270.1
Biological Process	GO:0009944	polarity specification of adaxial/abaxial axis	1/287	1.74	0.439799	Sc05g004720.1
Biological Process	GO:0009165	nucleotide biosynthetic process	1/287	1.69	0.449007	Sc05g005980.1
Biological Process	GO:0010051	xylem and phloem pattern formation	1/287	1.69	0.449007	Sc05g005400.1
Biological Process	GO:0015824	proline transport	1/287	1.69	0.449007	Sc18g003780.2
Biological Process	GO:0019375	galactolipid biosynthetic process	1/287	1.69	0.449007	Sc18g003780.2
Biological Process	GO:0019722	calcium-mediated signaling	1/287	1.69	0.449007	Sc08g007340.1
Biological Process	GO:0009744	response to sucrose	2/287	1.31	0.452585	Sc09g001570.1/Sc09g001650.1
Biological Process	GO:0006406	mRNA export from nucleus	1/287	1.65	0.458064	Sc13g001710.1
Biological Process	GO:0043687	post-translational protein modification	1/287	1.65	0.458064	Sc01g018550.1
Biological Process	GO:0080129	proteasome core complex assembly	2/287	1.27	0.468932	Sc07g012520.1/Sc13g001600.1
Biological Process	GO:0000079	regulation of cyclin-dependent protein serine/threonine kinase activity	1/287	1.56	0.475735	Sc18g004160.1
Biological Process	GO:0009817	defense response to fungus, incompatible interaction	1/287	1.56	0.475735	Sc04g019810.1
Biological Process	GO:0050789	regulation of biological process	1/287	1.56	0.475735	Sc01g011180.1
Biological Process	GO:0009624	response to nematode	1/287	1.52	0.484355	Sc05g005960.1
Biological Process	GO:0009855	determination of bilateral symmetry	1/287	1.52	0.484355	Sc05g005400.1
Biological Process	GO:0010351	lithium ion transport	1/287	1.52	0.484355	Sc09g011870.1
Biological Process	GO:0016070	RNA metabolic process	1/287	1.52	0.484355	Sc17g006220.3
Biological Process	GO:0009640	photomorphogenesis	2/287	1.22	0.490271	Sc05g004270.1/Sc15g017200.1
Biological Process	GO:0010155	regulation of proton transport	1/287	1.49	0.492832	Sc01g011080.1
Biological Process	GO:0006486	protein glycosylation	2/287	1.2	0.500737	Sc02g009620.1/Sc05g005980.1
Biological Process	GO:0006275	regulation of DNA replication	1/287	1.45	0.501171	Sc05g005970.1
Biological Process	GO:0035196	production of miRNAs involved in gene silencing by miRNA	1/287	1.45	0.501171	Sc01g018550.1
Biological Process	GO:0006200	obsolete ATP catabolic process	4/287	1.09	0.502566	Sc05g003980.1/Sc05g005270.1/Sc05g005960.1/Sc15g017200.1
Biological Process	GO:0019288	isopentenyl diphosphate biosynthetic process, methylerythritol 4-phosphate pathway	3/287	1.12	0.506164	Sc02g014090.1/Sc05g006080.1/Sc14g010260.1
Biological Process	GO:0055114	oxidation-reduction process	37/287	1.01	0.508817	Sc02g009460.1/Sc02g009520.1/Sc02g009620.1/Sc02g009830.1/Sc02g014210.1/Sc02g018960.1/Sc03g000040.1/Sc04g019640.1/Sc04g019800.1/Sc04g019810.1/Sc04g020230.1/Sc04g020500.1/Sc04g020510.1/Sc04g020590.1/Sc05g004040.1/Sc05g004050.1/Sc05g004090.1/Sc05g005870.1/Sc05g005920.1/Sc05g005930.1/Sc05g012980.1/Sc05g013600.1/Sc06g015350.1/Sc06g015360.1/Sc12g004800.1/Sc13g001620.1/Sc13g001760.1/Sc13g013260.1/Sc14g00…
Biological Process	GO:0006464	cellular protein modification process	1/287	1.42	0.509374	Sc05g005260.1
Biological Process	GO:0006839	mitochondrial transport	1/287	1.42	0.509374	Sc02g014050.1
Biological Process	GO:0016043	cellular component organization	1/287	1.42	0.509374	Sc17g011060.1
Biological Process	GO:0048767	root hair elongation	2/287	1.17	0.511064	Sc01g011080.1/Sc15g017200.1
Biological Process	GO:0035556	intracellular signal transduction	2/287	1.16	0.516175	Sc05g005360.1/Sc13g006180.3
Biological Process	GO:0009933	meristem structural organization	1/287	1.39	0.517442	Sc05g004720.1
Biological Process	GO:0015991	ATP hydrolysis coupled proton transport	1/287	1.39	0.517442	Sc02g009840.1
Biological Process	GO:0000226	microtubule cytoskeleton organization	1/287	1.35	0.525377	Sc05g004270.1
Biological Process	GO:0048765	root hair cell differentiation	1/287	1.35	0.525377	Sc12g004900.1
Biological Process	GO:0009408	response to heat	3/287	1.08	0.526325	Sc04g019640.1/Sc04g020590.1/Sc18g003900.1
Biological Process	GO:0000085	mitotic G2 phase	1/287	1.33	0.533183	Sc05g004270.1
Biological Process	GO:0006891	intra-Golgi vesicle-mediated transport	1/287	1.33	0.533183	Sc09g011870.1
Biological Process	GO:0006096	glycolytic process	3/287	1.07	0.534263	Sc02g009780.1/Sc02g014090.1/Sc05g005870.1
Biological Process	GO:0006636	unsaturated fatty acid biosynthetic process	1/287	1.3	0.540861	Sc14g010260.1
Biological Process	GO:0007131	reciprocal meiotic recombination	1/287	1.3	0.540861	Sc04g020330.2
Biological Process	GO:0009751	response to salicylic acid	1/287	1.3	0.540861	Sc01g011070.1
Biological Process	GO:0009734	auxin-activated signaling pathway	2/287	1.11	0.541195	Sc02g014200.1/Sc11g009760.1
Biological Process	GO:0007062	sister chromatid cohesion	1/287	1.27	0.548413	Sc04g020330.2
Biological Process	GO:0044767	single-organism developmental process	1/287	1.27	0.548413	Sc18g004160.1
Biological Process	GO:0009266	response to temperature stimulus	1/287	1.24	0.555841	Sc05g005870.1
Biological Process	GO:0009617	response to bacterium	1/287	1.24	0.555841	Sc12g017800.1
Biological Process	GO:0009790	embryo development	1/287	1.24	0.555841	Sc08g007330.1
Biological Process	GO:0016036	cellular response to phosphate starvation	1/287	1.24	0.555841	Sc18g003780.2
Biological Process	GO:0009862	systemic acquired resistance, salicylic acid mediated signaling pathway	1/287	1.22	0.563147	Sc11g009760.1
Biological Process	GO:0010162	seed dormancy process	1/287	1.22	0.563147	Sc05g004720.1
Biological Process	GO:0019252	starch biosynthetic process	2/287	1.06	0.565307	Sc02g014090.1/Sc05g006080.1
Biological Process	GO:0010014	meristem initiation	1/287	1.2	0.570334	Sc05g005400.1
Biological Process	GO:0042335	cuticle development	1/287	1.17	0.577402	Sc05g005930.1
Biological Process	GO:0009853	photorespiration	2/287	1.03	0.579333	Sc07g012520.1/Sc13g001600.1
Biological Process	GO:0051301	cell division	2/287	1.02	0.583934	Sc08g007330.1/Sc18g004160.1
Biological Process	GO:0051788	response to misfolded protein	2/287	1.02	0.583934	Sc07g012520.1/Sc13g001600.1
Biological Process	GO:0009637	response to blue light	1/287	1.15	0.584355	Sc15g017200.1
Biological Process	GO:0009926	auxin polar transport	1/287	1.15	0.584355	Sc05g004290.1
Biological Process	GO:0006626	protein targeting to mitochondrion	1/287	1.13	0.591194	Sc04g020300.1
Biological Process	GO:0007155	cell adhesion	1/287	1.13	0.591194	Sc04g020710.1
Biological Process	GO:0010167	response to nitrate	1/287	1.13	0.591194	Sc05g006020.1
Biological Process	GO:0051567	histone H3-K9 methylation	1/287	1.11	0.597921	Sc05g004270.1
Biological Process	GO:0019243	methylglyoxal catabolic process to D-lactate via S-lactoyl-glutathione	1/287	1.09	0.604537	Sc18g003780.2
Biological Process	GO:0016310	phosphorylation	9/287	0.95	0.610465	Sc01g002090.1/Sc01g011160.1/Sc02g019030.1/Sc04g020230.1/Sc05g004700.1/Sc05g005980.1/Sc11g000860.1/Sc13g005920.1/Sc18g004100.1
Biological Process	GO:0006972	hyperosmotic response	1/287	1.05	0.617446	Sc05g005870.1
Biological Process	GO:0045010	actin nucleation	1/287	1.05	0.617446	Sc04g020710.1
Biological Process	GO:0009791	post-embryonic development	1/287	1.03	0.623743	Sc18g004160.1
Biological Process	GO:0055085	transmembrane transport	7/287	0.93	0.632587	Sc02g014050.1/Sc04g020170.1/Sc05g003970.1/Sc05g005960.1/Sc07g012530.2/Sc13g013230.2/Sc15g017200.1
Biological Process	GO:0015706	nitrate transport	1/287	1	0.636027	Sc05g006020.1
Biological Process	GO:0042254	ribosome biogenesis	1/287	0.98	0.642018	Sc16g004550.1
Biological Process	GO:0015074	DNA integration	4/287	0.91	0.643779	Sc05g005300.1/Sc16g016230.1/Sc16g016260.1/Sc18g003760.1
Biological Process	GO:0071704	organic substance metabolic process	1/287	0.97	0.647911	Sc02g009500.1
Biological Process	GO:0006260	DNA replication	1/287	0.94	0.659409	Sc18g004160.1
Biological Process	GO:0009220	pyrimidine ribonucleotide biosynthetic process	1/287	0.91	0.670533	Sc13g001710.1
Biological Process	GO:0006812	cation transport	1/287	0.9	0.675958	Sc05g005270.1
Biological Process	GO:0030001	metal ion transport	1/287	0.9	0.675958	Sc14g010230.1
Biological Process	GO:0006334	nucleosome assembly	1/287	0.88	0.681294	Sc02g009860.2
Biological Process	GO:0006606	protein import into nucleus	1/287	0.88	0.681294	Sc13g001710.1
Biological Process	GO:0006184	obsolete GTP catabolic process	2/287	0.85	0.683288	Sc05g005880.1/Sc13g001680.1
Biological Process	GO:0007264	small GTPase mediated signal transduction	2/287	0.85	0.683288	Sc01g018520.1/Sc05g005480.1
Biological Process	GO:0009058	biosynthetic process	1/287	0.87	0.686543	Sc02g009450.1
Biological Process	GO:0009908	flower development	1/287	0.87	0.686543	Sc13g005960.1
Biological Process	GO:0022900	electron transport chain	1/287	0.87	0.686543	Sc04g019790.1
Biological Process	GO:0030968	endoplasmic reticulum unfolded protein response	1/287	0.87	0.686543	Sc11g009760.1
Biological Process	GO:0015031	protein transport	2/287	0.85	0.686975	Sc01g018520.1/Sc05g005480.1
Biological Process	GO:0000160	phosphorelay signal transduction system	1/287	0.86	0.691705	Sc13g006180.3
Biological Process	GO:0071555	cell wall organization	1/287	0.86	0.691705	Sc15g017200.1
Biological Process	GO:0006833	water transport	1/287	0.85	0.696783	Sc05g005870.1
Biological Process	GO:0008283	cell proliferation	1/287	0.85	0.696783	Sc05g005970.1
Biological Process	GO:0043085	positive regulation of catalytic activity	1/287	0.85	0.696783	Sc02g014090.1
Biological Process	GO:0009611	response to wounding	2/287	0.83	0.697825	Sc05g013600.1/Sc17g006230.1
Biological Process	GO:0016226	iron-sulfur cluster assembly	1/287	0.82	0.70669	Sc05g004720.1
Biological Process	GO:0048364	root development	1/287	0.79	0.720949	Sc05g004320.1
Biological Process	GO:0006979	response to oxidative stress	3/287	0.8	0.72829	Sc02g009460.1/Sc02g018960.1/Sc05g012980.1
Biological Process	GO:0010103	stomatal complex morphogenesis	1/287	0.76	0.734517	Sc05g004720.1
Biological Process	GO:0009627	systemic acquired resistance	1/287	0.75	0.738892	Sc04g019800.1
Biological Process	GO:0031348	negative regulation of defense response	1/287	0.74	0.743195	Sc11g009760.1
Biological Process	GO:0034976	response to endoplasmic reticulum stress	1/287	0.74	0.743195	Sc12g004870.1
Biological Process	GO:0016117	carotenoid biosynthetic process	1/287	0.73	0.75159	Sc05g006080.1
Biological Process	GO:0042742	defense response to bacterium	3/287	0.75	0.764313	Sc02g014110.1/Sc04g020500.1/Sc04g020510.1
Biological Process	GO:0019761	glucosinolate biosynthetic process	1/287	0.69	0.767569	Sc02g014210.1
Biological Process	GO:0016192	vesicle-mediated transport	2/287	0.72	0.771	Sc02g013990.1/Sc13g005990.1
Biological Process	GO:0006888	ER to Golgi vesicle-mediated transport	1/287	0.68	0.771401	Sc09g011870.1
Biological Process	GO:0000186	activation of MAPKK activity	2/287	0.71	0.776573	Sc05g012950.1/Sc13g012490.1
Biological Process	GO:0009555	pollen development	1/287	0.66	0.78611	Sc05g005970.1
Biological Process	GO:0042542	response to hydrogen peroxide	1/287	0.66	0.78611	Sc12g004870.1
Biological Process	GO:0006623	protein targeting to vacuole	1/287	0.65	0.789637	Sc02g013990.1
Biological Process	GO:0006952	defense response	2/287	0.68	0.797699	Sc04g019820.2/Sc18g010930.1
Biological Process	GO:0009793	embryo development ending in seed dormancy	3/287	0.71	0.798519	Sc05g004720.1/Sc05g005500.1/Sc05g005970.1
Biological Process	GO:0006094	gluconeogenesis	1/287	0.61	0.809616	Sc02g014090.1
Biological Process	GO:0006351	transcription, DNA-templated	2/287	0.66	0.809989	Sc05g005360.1/Sc13g012510.1
Biological Process	GO:0045893	positive regulation of transcription, DNA-templated	2/287	0.66	0.809989	Sc01g018550.1/Sc05g004270.1
Biological Process	GO:0005975	carbohydrate metabolic process	5/287	0.74	0.812691	Sc02g009580.1/Sc04g019800.1/Sc12g004840.3/Sc12g017820.1/Sc18g003740.1
Biological Process	GO:0050896	response to stimulus	1/287	0.56	0.833345	Sc02g019010.1
Biological Process	GO:0009644	response to high light intensity	1/287	0.55	0.841462	Sc12g004870.1
Biological Process	GO:0010027	thylakoid membrane organization	1/287	0.51	0.861233	Sc05g004720.1
Biological Process	GO:0050832	defense response to fungus	1/287	0.48	0.876505	Sc11g009760.1
Biological Process	GO:0006098	pentose-phosphate shunt	1/287	0.47	0.884468	Sc13g005950.1
Biological Process	GO:0006944	membrane fusion	1/287	0.42	0.91003	Sc13g012520.1
Biological Process	GO:0032259	methylation	2/287	0.5	0.910738	Sc04g019840.1/Sc05g005380.2
Biological Process	GO:0008152	metabolic process	8/287	0.66	0.921264	Sc01g018490.1/Sc01g018500.1/Sc01g018530.1/Sc02g009480.1/Sc05g004020.1/Sc10g005460.1/Sc11g000880.1/Sc18g015200.1
Biological Process	GO:0006412	translation	4/287	0.56	0.927569	Sc02g009470.1/Sc13g001650.1/Sc14g010170.1/Sc16g004550.1
Biological Process	GO:0006886	intracellular protein transport	1/287	0.38	0.929951	Sc13g005990.1
Biological Process	GO:0009409	response to cold	1/287	0.28	0.972073	Sc11g009760.1
Biological Process	GO:0006259	DNA metabolic process	1/287	0.28	0.972993	Sc04g020670.1
Cellular Component	GO:0009986	cell surface	2/194	14.86	0.00737486	Sc04g019590.1/Sc04g020540.1
Cellular Component	GO:0042170	plastid membrane	2/194	13.21	0.00937756	Sc05g013600.1/Sc17g011060.1
Cellular Component	GO:0008305	integrin complex	1/194	59.44	0.0168228	Sc02g009620.1
Cellular Component	GO:0009349	riboflavin synthase complex	1/194	59.44	0.0168228	Sc02g009880.1
Cellular Component	GO:0043668	exine	1/194	59.44	0.0168228	Sc05g005930.1
Cellular Component	GO:0009505	plant-type cell wall	8/194	2.37	0.0203528	Sc02g009790.1/Sc02g014040.1/Sc02g014110.1/Sc02g018960.1/Sc05g004040.1/Sc05g004050.1/Sc05g004290.1/Sc05g004680.1
Cellular Component	GO:0005742	mitochondrial outer membrane translocase complex	2/194	8.49	0.0224328	Sc04g020170.1/Sc13g001640.1
Cellular Component	GO:0005871	kinesin complex	4/194	3.5	0.0274362	Sc02g009810.4/Sc05g004320.1/Sc13g013240.1/Sc18g004070.1
Cellular Component	GO:0005874	microtubule	5/194	2.86	0.0309044	Sc02g009810.4/Sc05g004320.1/Sc08g007330.1/Sc13g013240.1/Sc18g004070.1
Cellular Component	GO:0000307	cyclin-dependent protein kinase holoenzyme complex	1/194	29.72	0.0333639	Sc05g013540.1
Cellular Component	GO:0005681	spliceosomal complex	2/194	6.26	0.0399082	Sc04g019630.1/Sc04g020580.1
Cellular Component	GO:0022626	cytosolic ribosome	4/194	2.97	0.0457158	Sc02g009780.1/Sc07g012520.1/Sc13g001640.1/Sc14g010260.1
Cellular Component	GO:0030532	small nuclear ribonucleoprotein complex	1/194	19.81	0.0496282	Sc05g006090.1
Cellular Component	GO:0035145	exon-exon junction complex	1/194	19.81	0.0496282	Sc05g005500.1
Cellular Component	GO:0031966	mitochondrial membrane	2/194	5.4	0.0521787	Sc02g014050.1/Sc05g013600.1
Cellular Component	GO:0005773	vacuole	10/194	1.73	0.0644013	Sc02g009790.1/Sc02g018990.1/Sc05g005260.1/Sc05g005480.1/Sc05g006100.1/Sc10g005830.1/Sc12g004860.1/Sc16g016190.1/Sc18g004120.1/Sc18g010950.1
Cellular Component	GO:0005856	cytoskeleton	2/194	4.76	0.0655963	Sc05g005210.1/Sc05g005520.1
Cellular Component	GO:0071944	cell periphery	1/194	14.86	0.0656203	Sc12g004870.1
Cellular Component	GO:0010282	senescence-associated vacuole	1/194	11.89	0.0813446	Sc04g019810.1
Cellular Component	GO:0044424	intracellular part	2/194	4.1	0.0850256	Sc01g018490.1/Sc01g018500.1
Cellular Component	GO:0000276	mitochondrial proton-transporting ATP synthase complex, coupling factor F(o)	1/194	8.49	0.112008	Sc07g012520.1
Cellular Component	GO:0009331	glycerol-3-phosphate dehydrogenase complex	1/194	8.49	0.112008	Sc04g019800.1
Cellular Component	GO:0000922	spindle pole	1/194	7.43	0.126955	Sc05g006070.2
Cellular Component	GO:0000775	chromosome, centromeric region	1/194	6.6	0.141652	Sc05g004270.1
Cellular Component	GO:0030125	clathrin vesicle coat	1/194	6.6	0.141652	Sc02g013990.1
Cellular Component	GO:0045298	tubulin complex	1/194	6.6	0.141652	Sc05g006070.2
Cellular Component	GO:0005759	mitochondrial matrix	2/194	2.7	0.168911	Sc09g001580.1/Sc09g001660.1
Cellular Component	GO:0046658	anchored component of plasma membrane	2/194	2.7	0.168911	Sc02g018990.1/Sc05g004290.1
Cellular Component	GO:0000220	vacuolar proton-transporting V-type ATPase, V0 domain	1/194	5.4	0.170313	Sc02g009840.1
Cellular Component	GO:0005774	vacuolar membrane	5/194	1.7	0.172564	Sc02g009600.1/Sc02g009620.1/Sc05g003970.1/Sc05g005240.1/Sc07g012520.1
Cellular Component	GO:0080008	Cul4-RING E3 ubiquitin ligase complex	2/194	2.64	0.174921	Sc05g005970.1/Sc18g003890.1
Cellular Component	GO:0005802	trans-Golgi network	4/194	1.83	0.1758	Sc01g018530.1/Sc09g001570.1/Sc09g001650.1/Sc12g004900.1
Cellular Component	GO:0009506	plasmodesma	8/194	1.46	0.184251	Sc02g009430.1/Sc04g019590.1/Sc04g020540.1/Sc04g020710.1/Sc05g004020.1/Sc05g006070.2/Sc06g015420.1/Sc16g016220.1
Cellular Component	GO:0005744	mitochondrial inner membrane presequence translocase complex	1/194	4.95	0.184283	Sc05g005150.1
Cellular Component	GO:0005815	microtubule organizing center	1/194	4.95	0.184283	Sc05g006070.2
Cellular Component	GO:0008180	COP9 signalosome	1/194	4.95	0.184283	Sc05g005370.1
Cellular Component	GO:0044425	membrane part	1/194	4.95	0.184283	Sc13g001670.1
Cellular Component	GO:0005768	endosome	4/194	1.74	0.199526	Sc01g018530.1/Sc09g001570.1/Sc09g001650.1/Sc12g004900.1
Cellular Component	GO:0005839	proteasome core complex	1/194	4.25	0.211527	Sc13g001770.1
Cellular Component	GO:0005875	microtubule associated complex	1/194	3.72	0.237865	Sc09g011910.1
Cellular Component	GO:0016607	nuclear speck	1/194	3.72	0.237865	Sc05g005500.1
Cellular Component	GO:0031977	thylakoid lumen	1/194	3.5	0.250704	Sc02g009780.1
Cellular Component	GO:0009543	chloroplast thylakoid lumen	2/194	2.02	0.261441	Sc09g001570.1/Sc09g001650.1
Cellular Component	GO:0030131	clathrin adaptor complex	1/194	3.13	0.27574	Sc02g013990.1
Cellular Component	GO:0005829	cytosol	16/194	1.18	0.278163	Sc01g018510.1/Sc02g009900.1/Sc02g013990.1/Sc02g014090.1/Sc02g014110.1/Sc02g014210.1/Sc04g019640.1/Sc04g020240.1/Sc04g020590.1/Sc05g005260.1/Sc05g012980.1/Sc11g009760.1/Sc12g004870.1/Sc16g016220.1/Sc17g006230.1/Sc18g003800.1
Cellular Component	GO:0043229	intracellular organelle	1/194	2.97	0.287945	Sc05g004730.1
Cellular Component	GO:0000325	plant-type vacuole	1/194	2.7	0.311742	Sc05g003970.1
Cellular Component	GO:0005635	nuclear envelope	1/194	2.7	0.311742	Sc10g012000.1
Cellular Component	GO:0005789	endoplasmic reticulum membrane	2/194	1.75	0.317603	Sc05g003990.1/Sc05g013600.1
Cellular Component	GO:0044444	cytoplasmic part	2/194	1.72	0.323798	Sc02g014060.1/Sc06g010410.1
Cellular Component	GO:0016282	eukaryotic 43S preinitiation complex	1/194	2.48	0.334749	Sc01g011220.1
Cellular Component	GO:0033290	eukaryotic 48S preinitiation complex	1/194	2.48	0.334749	Sc01g011220.1
Cellular Component	GO:0005634	nucleus	33/194	1.08	0.338622	Sc02g009850.2/Sc02g009860.2/Sc02g013970.1/Sc02g014110.1/Sc02g014120.1/Sc02g018990.1/Sc04g019340.1/Sc04g020140.1/Sc04g020270.1/Sc05g004020.1/Sc05g004080.2/Sc05g004090.1/Sc05g004270.1/Sc05g005200.1/Sc05g005360.1/Sc05g005400.1/Sc05g005900.1/Sc05g005970.1/Sc05g012980.1/Sc05g013550.1/Sc09g011930.1/Sc13g001590.1/Sc13g001770.1/Sc13g005960.1/Sc13g006170.2/Sc13g012520.1/Sc14g008870.1/Sc14g008880.1/Sc14g01…
Cellular Component	GO:0005852	eukaryotic translation initiation factor 3 complex	1/194	2.38	0.345964	Sc01g011220.1
Cellular Component	GO:0005643	nuclear pore	1/194	2.29	0.35699	Sc13g001710.1
Cellular Component	GO:0009570	chloroplast stroma	9/194	1.17	0.36506	Sc01g011090.1/Sc02g009880.1/Sc02g014090.1/Sc02g018970.1/Sc04g020240.1/Sc04g020500.1/Sc04g020510.1/Sc10g005830.1/Sc14g010260.1
Cellular Component	GO:0005743	mitochondrial inner membrane	2/194	1.52	0.378774	Sc04g020170.1/Sc13g001640.1
Cellular Component	GO:0005819	spindle	1/194	2.05	0.388973	Sc05g004270.1
Cellular Component	GO:0016592	mediator complex	1/194	2.05	0.388973	Sc05g006060.1
Cellular Component	GO:0048046	apoplast	6/194	1.18	0.398413	Sc02g009780.1/Sc02g014040.1/Sc05g004290.1/Sc15g011330.1/Sc18g004120.1/Sc18g010920.1
Cellular Component	GO:0000139	Golgi membrane	1/194	1.92	0.40941	Sc05g006100.1
Cellular Component	GO:0005834	heterotrimeric G-protein complex	1/194	1.92	0.40941	Sc18g003890.1
Cellular Component	GO:0044434	chloroplast part	1/194	1.8	0.429167	Sc17g011060.1
Cellular Component	GO:0005737	cytoplasm	10/194	1.05	0.483224	Sc04g020180.1/Sc04g020270.1/Sc04g020330.2/Sc05g004770.1/Sc05g005370.1/Sc05g005450.1/Sc05g005460.1/Sc05g005470.2/Sc13g001770.1/Sc18g004070.1
Cellular Component	GO:0005777	peroxisome	3/194	1.09	0.519421	Sc04g020300.1/Sc05g003990.1/Sc18g003750.1
Cellular Component	GO:0005794	Golgi apparatus	7/194	1.03	0.522714	Sc01g018530.1/Sc02g009430.1/Sc02g009620.1/Sc02g014220.1/Sc09g001570.1/Sc09g001650.1/Sc12g004900.1
Cellular Component	GO:0005622	intracellular	4/194	1.06	0.522882	Sc05g004740.1/Sc09g001560.1/Sc09g001640.1/Sc12g004570.1
Cellular Component	GO:0009507	chloroplast	16/194	1	0.53644	Sc01g018550.1/Sc02g009840.1/Sc02g014110.1/Sc02g014210.1/Sc04g019610.1/Sc04g020320.1/Sc04g020560.1/Sc05g005500.1/Sc05g005870.1/Sc05g005970.1/Sc12g004880.1/Sc13g012510.1/Sc14g016850.1/Sc15g011330.1/Sc18g003810.1/Sc18g004120.1
Cellular Component	GO:0005783	endoplasmic reticulum	6/194	1.01	0.545226	Sc02g009430.1/Sc02g009620.1/Sc05g003980.1/Sc05g004750.1/Sc09g011870.1/Sc13g001720.1
Cellular Component	GO:0015934	large ribosomal subunit	1/194	1.24	0.557821	Sc13g001650.1
Cellular Component	GO:0009705	plant-type vacuole membrane	1/194	1.21	0.56529	Sc13g005990.1
Cellular Component	GO:0031225	anchored component of membrane	1/194	1.12	0.593935	Sc03g007100.1
Cellular Component	GO:0009534	chloroplast thylakoid	1/194	1.01	0.633418	Sc14g010260.1
Cellular Component	GO:0010287	plastoglobule	1/194	0.99	0.639617	Sc02g009780.1
Cellular Component	GO:0030529	intracellular ribonucleoprotein complex	1/194	0.97	0.645711	Sc09g001630.2
Cellular Component	GO:0005840	ribosome	3/194	0.9	0.654621	Sc02g009470.1/Sc14g010170.1/Sc16g004550.1
Cellular Component	GO:0022627	cytosolic small ribosomal subunit	1/194	0.93	0.663386	Sc12g004880.1
Cellular Component	GO:0000786	nucleosome	1/194	0.9	0.674679	Sc02g009860.2
Cellular Component	GO:0005747	mitochondrial respiratory chain complex I	1/194	0.9	0.674679	Sc13g001600.1
Cellular Component	GO:0016023	cytoplasmic, membrane-bounded vesicle	1/194	0.85	0.696146	Sc04g019790.1
Cellular Component	GO:0005886	plasma membrane	27/194	0.92	0.722976	Sc01g018520.1/Sc02g009430.1/Sc02g009790.1/Sc02g009840.1/Sc02g014080.1/Sc02g014110.1/Sc02g014150.1/Sc02g014220.1/Sc03g007100.1/Sc04g020170.1/Sc04g020500.1/Sc04g020510.1/Sc05g004220.1/Sc05g005240.1/Sc05g005390.1/Sc05g005400.1/Sc05g005480.1/Sc05g006020.1/Sc05g006100.1/Sc05g012980.1/Sc09g001570.1/Sc09g001650.1/Sc09g011960.1/Sc13g001760.1/Sc15g017200.1/Sc18g003850.1/Sc18g003910.1
Cellular Component	GO:0043231	intracellular membrane-bounded organelle	1/194	0.73	0.748186	Sc05g005470.2
Cellular Component	GO:0009536	plastid	3/194	0.76	0.762987	Sc05g004800.1/Sc05g005980.1/Sc18g015200.1
Cellular Component	GO:0000151	ubiquitin ligase complex	1/194	0.7	0.764824	Sc13g001780.3
Cellular Component	GO:0009941	chloroplast envelope	5/194	0.7	0.850351	Sc02g009780.1/Sc02g014090.1/Sc07g012530.2/Sc10g005820.1/Sc14g010260.1
Cellular Component	GO:0016021	integral component of membrane	26/194	0.84	0.867664	Sc02g009830.1/Sc02g009840.1/Sc02g014050.1/Sc02g018990.1/Sc03g000040.1/Sc05g003970.1/Sc05g005240.1/Sc05g005270.1/Sc05g005850.1/Sc05g005890.2/Sc05g005920.1/Sc05g005930.1/Sc05g005960.1/Sc05g006010.1/Sc05g013600.1/Sc06g015420.1/Sc07g012530.2/Sc09g011960.1/Sc12g017810.1/Sc13g001750.1/Sc13g001760.1/Sc13g001830.1/Sc13g013230.2/Sc15g017200.1/Sc16g016180.1/Sc18g003920.1
Cellular Component	GO:0005730	nucleolus	3/194	0.52	0.930632	Sc05g005500.1/Sc07g012520.1/Sc13g001710.1
Cellular Component	GO:0005576	extracellular region	2/194	0.39	0.965939	Sc05g004680.1/Sc05g004690.1
Cellular Component	GO:0016020	membrane	12/194	0.62	0.975716	Sc01g018530.1/Sc02g009780.1/Sc04g019610.1/Sc04g020560.1/Sc05g004690.1/Sc09g011920.1/Sc10g005820.1/Sc13g006180.3/Sc14g010260.1/Sc17g006070.1/Sc17g006190.1/Sc17g006200.1
Cellular Component	GO:0005618	cell wall	2/194	0.36	0.977434	Sc05g004690.1/Sc15g011330.1
Cellular Component	GO:0009535	chloroplast thylakoid membrane	1/194	0.23	0.987842	Sc07g012520.1
Cellular Component	GO:0005739	mitochondrion	3/194	0.24	0.999788	Sc04g020300.1/Sc08g007340.1/Sc14g010260.1
Molecular Function	GO:0005544	calcium-dependent phospholipid binding	6/291	24.27	9.08062e-08	Sc04g019580.1/Sc04g019590.1/Sc04g019600.1/Sc04g020530.1/Sc04g020540.1/Sc04g020550.1
Molecular Function	GO:0097157	pre-mRNA intronic binding	2/291	64.73	0.000237868	Sc04g019630.1/Sc04g020580.1
Molecular Function	GO:0010301	xanthoxin dehydrogenase activity	2/291	43.15	0.000706305	Sc04g019640.1/Sc04g020590.1
Molecular Function	GO:0004326	tetrahydrofolylpolyglutamate synthase activity	2/291	18.49	0.00474553	Sc09g001580.1/Sc09g001660.1
Molecular Function	GO:0003700	transcription factor activity, sequence-specific DNA binding	19/291	1.9	0.00582246	Sc02g013970.1/Sc04g020220.1/Sc04g020650.1/Sc05g004080.2/Sc05g004090.1/Sc05g004310.1/Sc05g004720.1/Sc05g005200.1/Sc05g005360.1/Sc09g001590.1/Sc09g001670.1/Sc09g011930.1/Sc13g005960.1/Sc13g012520.1/Sc14g008870.1/Sc14g008880.1/Sc18g003820.2/Sc18g003900.1/Sc18g004110.1
Molecular Function	GO:0008234	cysteine-type peptidase activity	5/291	4.2	0.00679398	Sc04g019810.1/Sc04g020700.1/Sc16g004560.1/Sc16g004570.1/Sc18g004120.1
Molecular Function	GO:0050593	N-methylcoclaurine 3'-monooxygenase activity	2/291	14.38	0.00797074	Sc06g015350.1/Sc06g015360.1
Molecular Function	GO:0004519	endonuclease activity	3/291	7.19	0.00811374	Sc04g020670.1/Sc09g001560.1/Sc09g001640.1
Molecular Function	GO:0005509	calcium ion binding	11/291	2.31	0.00868049	Sc04g019580.1/Sc04g019590.1/Sc04g019600.1/Sc04g020530.1/Sc04g020540.1/Sc04g020550.1/Sc05g004070.1/Sc05g004810.1/Sc07g012530.2/Sc14g016850.1/Sc18g003740.1
Molecular Function	GO:0003955	NAD(P)H dehydrogenase (quinone) activity	2/291	12.95	0.0098624	Sc04g020500.1/Sc04g020510.1
Molecular Function	GO:0003906	DNA-(apurinic or apyrimidinic site) lyase activity	2/291	11.77	0.011932	Sc09g001560.1/Sc09g001640.1
Molecular Function	GO:0000906	6,7-dimethyl-8-ribityllumazine synthase activity	1/291	64.73	0.0154491	Sc02g009880.1
Molecular Function	GO:0004112	cyclic-nucleotide phosphodiesterase activity	1/291	64.73	0.0154491	Sc17g006220.3
Molecular Function	GO:0004558	alpha-1,4-glucosidase activity	1/291	64.73	0.0154491	Sc13g001720.1
Molecular Function	GO:0004573	mannosyl-oligosaccharide glucosidase activity	1/291	64.73	0.0154491	Sc13g001720.1
Molecular Function	GO:0008495	protoheme IX farnesyltransferase activity	1/291	64.73	0.0154491	Sc05g006010.1
Molecular Function	GO:0015093	ferrous iron transmembrane transporter activity	1/291	64.73	0.0154491	Sc05g005890.2
Molecular Function	GO:0044022	histone kinase activity (H3-S28 specific)	1/291	64.73	0.0154491	Sc05g004270.1
Molecular Function	GO:0071771	aldehyde decarbonylase activity	1/291	64.73	0.0154491	Sc05g005930.1
Molecular Function	GO:0080131	hydroxyjasmonate sulfotransferase activity	1/291	64.73	0.0154491	Sc11g000840.1
Molecular Function	GO:0003777	microtubule motor activity	4/291	3.98	0.0180844	Sc02g009810.4/Sc05g004320.1/Sc13g013240.1/Sc18g004070.1
Molecular Function	GO:0005524	ATP binding	49/291	1.34	0.0204747	Sc01g002090.1/Sc01g002100.1/Sc01g011110.1/Sc02g009430.1/Sc02g009610.1/Sc02g009810.4/Sc02g009830.1/Sc02g014090.1/Sc02g014180.1/Sc02g014240.1/Sc04g019340.1/Sc04g020200.2/Sc05g003980.1/Sc05g004260.1/Sc05g004270.1/Sc05g004320.1/Sc05g005270.1/Sc05g005400.1/Sc05g005460.1/Sc05g005870.1/Sc05g005900.1/Sc05g005960.1/Sc05g006030.2/Sc05g012950.1/Sc05g013540.1/Sc08g007330.1/Sc09g001580.1/Sc09g001660.1/Sc09g01…
Molecular Function	GO:0008289	lipid binding	3/291	4.74	0.0252556	Sc05g005310.1/Sc05g005320.1/Sc06g015410.1
Molecular Function	GO:0032440	2-alkenal reductase [NAD(P)] activity	16/291	1.72	0.0253489	Sc02g009830.1/Sc03g000040.1/Sc04g019810.1/Sc04g020230.1/Sc05g004040.1/Sc05g004050.1/Sc05g004090.1/Sc05g012980.1/Sc13g013260.1/Sc14g008880.1/Sc16g004560.1/Sc16g004570.1/Sc17g006160.4/Sc18g003920.1/Sc18g004120.1/Sc18g010950.1
Molecular Function	GO:0016746	transferase activity, transferring acyl groups	3/291	4.41	0.0303421	Sc01g011250.1/Sc01g011270.1/Sc05g004070.1
Molecular Function	GO:0004305	ethanolamine kinase activity	1/291	32.36	0.0306604	Sc11g000860.1
Molecular Function	GO:0004413	homoserine kinase activity	1/291	32.36	0.0306604	Sc01g002090.1
Molecular Function	GO:0008446	GDP-mannose 4,6-dehydratase activity	1/291	32.36	0.0306604	Sc02g009900.1
Molecular Function	GO:0009702	L-arabinokinase activity	1/291	32.36	0.0306604	Sc16g016220.1
Molecular Function	GO:0009884	cytokinin receptor activity	1/291	32.36	0.0306604	Sc13g006180.3
Molecular Function	GO:0016759	cellulose synthase activity	1/291	32.36	0.0306604	Sc12g004900.1
Molecular Function	GO:0032266	phosphatidylinositol-3-phosphate binding	1/291	32.36	0.0306604	Sc12g004870.1
Molecular Function	GO:0032934	sterol binding	1/291	32.36	0.0306604	Sc18g003750.1
Molecular Function	GO:0035175	histone kinase activity (H3-S10 specific)	1/291	32.36	0.0306604	Sc05g004270.1
Molecular Function	GO:0004806	triglyceride lipase activity	3/291	4.32	0.0321483	Sc05g005450.1/Sc12g017800.1/Sc18g003870.1
Molecular Function	GO:0008236	serine-type peptidase activity	3/291	4.05	0.0378963	Sc01g018490.1/Sc01g018500.1/Sc02g009790.1
Molecular Function	GO:0016887	ATPase activity	3/291	3.88	0.0419996	Sc02g009430.1/Sc02g009840.1/Sc05g003980.1
Molecular Function	GO:0005215	transporter activity	7/291	2.17	0.0441052	Sc02g018990.1/Sc09g011920.1/Sc09g011960.1/Sc13g005990.1/Sc17g006070.1/Sc17g006190.1/Sc17g006200.1
Molecular Function	GO:0004316	3-oxoacyl-[acyl-carrier-protein] reductase (NADPH) activity	2/291	5.88	0.0448455	Sc04g019640.1/Sc04g020590.1
Molecular Function	GO:0003919	FMN adenylyltransferase activity	1/291	21.58	0.0456375	Sc04g019840.1
Molecular Function	GO:0004027	alcohol sulfotransferase activity	1/291	21.58	0.0456375	Sc11g000840.1
Molecular Function	GO:0004127	cytidylate kinase activity	1/291	21.58	0.0456375	Sc05g005900.1
Molecular Function	GO:0004163	diphosphomevalonate decarboxylase activity	1/291	21.58	0.0456375	Sc10g005810.1
Molecular Function	GO:0004820	glycine-tRNA ligase activity	1/291	21.58	0.0456375	Sc05g005460.1
Molecular Function	GO:0005546	phosphatidylinositol-4,5-bisphosphate binding	1/291	21.58	0.0456375	Sc05g004020.1
Molecular Function	GO:0008395	steroid hydroxylase activity	1/291	21.58	0.0456375	Sc02g009520.1
Molecular Function	GO:0008474	palmitoyl-(protein) hydrolase activity	1/291	21.58	0.0456375	Sc05g005260.1
Molecular Function	GO:0015631	tubulin binding	1/291	21.58	0.0456375	Sc05g006070.2
Molecular Function	GO:0042282	hydroxymethylglutaryl-CoA reductase activity	1/291	21.58	0.0456375	Sc05g013600.1
Molecular Function	GO:0004252	serine-type endopeptidase activity	5/291	2.4	0.0585782	Sc04g020260.1/Sc05g004030.1/Sc05g004040.1/Sc05g004050.1/Sc06g015420.1
Molecular Function	GO:0003962	cystathionine gamma-synthase activity	1/291	16.18	0.0603839	Sc01g011090.1
Molecular Function	GO:0004347	glucose-6-phosphate isomerase activity	1/291	16.18	0.0603839	Sc02g014090.1
Molecular Function	GO:0016992	lipoate synthase activity	1/291	16.18	0.0603839	Sc04g020320.1
Molecular Function	GO:0080025	phosphatidylinositol-3,5-bisphosphate binding	1/291	16.18	0.0603839	Sc12g004870.1
Molecular Function	GO:0008017	microtubule binding	4/291	2.67	0.0635084	Sc02g009810.4/Sc05g004320.1/Sc13g013240.1/Sc18g004070.1
Molecular Function	GO:0004693	cyclin-dependent protein serine/threonine kinase activity	2/291	4.79	0.0648215	Sc05g013540.1/Sc12g004790.3
Molecular Function	GO:0031072	heat shock protein binding	3/291	3.18	0.0682854	Sc02g013960.1/Sc02g014100.1/Sc16g016240.1
Molecular Function	GO:0015078	hydrogen ion transmembrane transporter activity	2/291	4.62	0.0691166	Sc02g009840.1/Sc07g012520.1
Molecular Function	GO:0046983	protein dimerization activity	9/291	1.78	0.0692879	Sc02g013970.1/Sc02g014140.1/Sc05g004080.2/Sc05g004090.1/Sc13g013260.1/Sc14g008870.1/Sc14g008880.1/Sc14g011810.1/Sc18g003880.1
Molecular Function	GO:0004367	glycerol-3-phosphate dehydrogenase [NAD+] activity	1/291	12.95	0.0749032	Sc04g019800.1
Molecular Function	GO:0004471	malate dehydrogenase (decarboxylating) (NAD+) activity	1/291	12.95	0.0749032	Sc05g005870.1
Molecular Function	GO:0004733	pyridoxamine-phosphate oxidase activity	1/291	12.95	0.0749032	Sc02g014210.1
Molecular Function	GO:0004742	dihydrolipoyllysine-residue acetyltransferase activity	1/291	12.95	0.0749032	Sc14g010260.1
Molecular Function	GO:0004749	ribose phosphate diphosphokinase activity	1/291	12.95	0.0749032	Sc05g005980.1
Molecular Function	GO:0005034	osmosensor activity	1/291	12.95	0.0749032	Sc13g006180.3
Molecular Function	GO:0008728	GTP diphosphokinase activity	1/291	12.95	0.0749032	Sc14g016850.1
Molecular Function	GO:0015112	nitrate transmembrane transporter activity	1/291	12.95	0.0749032	Sc05g006020.1
Molecular Function	GO:0047952	glycerol-3-phosphate dehydrogenase [NAD(P)+] activity	1/291	12.95	0.0749032	Sc04g019800.1
Molecular Function	GO:0003755	peptidyl-prolyl cis-trans isomerase activity	3/291	3.03	0.0764866	Sc05g004300.1/Sc12g004860.1/Sc12g004870.1
Molecular Function	GO:0048038	quinone binding	2/291	4.32	0.077975	Sc18g003810.1/Sc18g004150.1
Molecular Function	GO:0016829	lyase activity	3/291	2.99	0.0793125	Sc01g011090.1/Sc02g009800.1/Sc09g001790.1
Molecular Function	GO:0003904	deoxyribodipyrimidine photo-lyase activity	1/291	10.79	0.089199	Sc05g006080.1
Molecular Function	GO:0004030	aldehyde dehydrogenase [NAD(P)+] activity	1/291	10.79	0.089199	Sc02g009620.1
Molecular Function	GO:0004335	galactokinase activity	1/291	10.79	0.089199	Sc16g016220.1
Molecular Function	GO:0004345	glucose-6-phosphate dehydrogenase activity	1/291	10.79	0.089199	Sc13g005950.1
Molecular Function	GO:0008374	O-acyltransferase activity	1/291	10.79	0.089199	Sc04g001420.1
Molecular Function	GO:0016652	oxidoreductase activity, acting on NAD(P)H, NAD(P) as acceptor	1/291	10.79	0.089199	Sc05g005870.1
Molecular Function	GO:0004712	protein serine/threonine/tyrosine kinase activity	2/291	3.92	0.0918771	Sc05g012950.1/Sc17g006230.1
Molecular Function	GO:0042802	identical protein binding	4/291	2.29	0.0980446	Sc05g004030.1/Sc05g004040.1/Sc05g004050.1/Sc13g006180.3
Molecular Function	GO:0004565	beta-galactosidase activity	2/291	3.7	0.101514	Sc02g009580.1/Sc12g017820.1
Molecular Function	GO:0004420	hydroxymethylglutaryl-CoA reductase (NADPH) activity	1/291	9.25	0.103275	Sc05g013600.1
Molecular Function	GO:0008508	bile acid:sodium symporter activity	1/291	9.25	0.103275	Sc10g005820.1
Molecular Function	GO:0008893	guanosine-3',5'-bis(diphosphate) 3'-diphosphatase activity	1/291	9.25	0.103275	Sc14g016850.1
Molecular Function	GO:0043754	dihydrolipoyllysine-residue (2-methylpropanoyl)transferase activity	1/291	9.25	0.103275	Sc14g010260.1
Molecular Function	GO:0046899	nucleoside triphosphate adenylate kinase activity	1/291	9.25	0.103275	Sc05g005900.1
Molecular Function	GO:0004857	enzyme inhibitor activity	3/291	2.59	0.109929	Sc05g004680.1/Sc05g004690.1/Sc05g006110.1
Molecular Function	GO:0004540	ribonuclease activity	1/291	8.09	0.117133	Sc18g010950.1
Molecular Function	GO:0004605	phosphatidate cytidylyltransferase activity	1/291	8.09	0.117133	Sc05g004800.1
Molecular Function	GO:0005310	dicarboxylic acid transmembrane transporter activity	1/291	8.09	0.117133	Sc02g014050.1
Molecular Function	GO:0033910	glucan 1,4-alpha-maltotetraohydrolase activity	1/291	8.09	0.117133	Sc18g003740.1
Molecular Function	GO:0046027	phospholipid:diacylglycerol acyltransferase activity	1/291	8.09	0.117133	Sc04g001420.1
Molecular Function	GO:0050529	polyneuridine-aldehyde esterase activity	1/291	8.09	0.117133	Sc01g011200.1
Molecular Function	GO:0003993	acid phosphatase activity	2/291	3.24	0.126705	Sc02g009590.1/Sc04g020660.1
Molecular Function	GO:0008469	histone-arginine N-methyltransferase activity	1/291	7.19	0.130779	Sc04g020180.1
Molecular Function	GO:0008970	phosphatidylcholine 1-acylhydrolase activity	1/291	7.19	0.130779	Sc05g005450.1
Molecular Function	GO:0016619	malate dehydrogenase (decarboxylating) (NAD+) activity	1/291	7.19	0.130779	Sc05g005870.1
Molecular Function	GO:0010329	auxin efflux transmembrane transporter activity	1/291	6.47	0.144214	Sc15g017200.1
Molecular Function	GO:0015326	basic amino acid transmembrane transporter activity	1/291	6.47	0.144214	Sc05g005240.1
Molecular Function	GO:0032549	ribonucleoside binding	1/291	6.47	0.144214	Sc13g012510.1
Molecular Function	GO:0047714	galactolipase activity	1/291	6.47	0.144214	Sc05g005450.1
Molecular Function	GO:0048040	UDP-glucuronate decarboxylase activity	1/291	6.47	0.144214	Sc05g006100.1
Molecular Function	GO:0042803	protein homodimerization activity	3/291	2.28	0.144312	Sc05g005870.1/Sc10g005810.1/Sc13g012520.1
Molecular Function	GO:0004402	histone acetyltransferase activity	2/291	2.94	0.147793	Sc05g005970.1/Sc09g001630.2
Molecular Function	GO:0016740	transferase activity	6/291	1.67	0.153107	Sc01g002120.1/Sc02g009880.1/Sc02g014090.1/Sc04g019340.1/Sc04g020200.2/Sc10g005460.1
Molecular Function	GO:0003677	DNA binding	24/291	1.25	0.156844	Sc01g011070.1/Sc02g009850.2/Sc02g009860.2/Sc02g013960.1/Sc02g013970.1/Sc02g014190.1/Sc02g019010.1/Sc04g019340.1/Sc04g020140.1/Sc04g020200.2/Sc04g020220.1/Sc04g020650.1/Sc04g020670.1/Sc05g004080.2/Sc05g004090.1/Sc05g005360.1/Sc05g013550.1/Sc09g001560.1/Sc09g001640.1/Sc13g012510.1/Sc13g012520.1/Sc14g008870.1/Sc14g008880.1/Sc17g011040.1
Molecular Function	GO:0030599	pectinesterase activity	3/291	2.18	0.158949	Sc05g004680.1/Sc05g004690.1/Sc05g006110.1
Molecular Function	GO:0004332	fructose-bisphosphate aldolase activity	1/291	5.39	0.170466	Sc02g009780.1
Molecular Function	GO:0004386	helicase activity	2/291	2.64	0.17504	Sc04g019340.1/Sc04g020200.2
Molecular Function	GO:0000822	inositol hexakisphosphate binding	1/291	4.98	0.18329	Sc02g014200.1
Molecular Function	GO:0004630	phospholipase D activity	1/291	4.98	0.18329	Sc05g004020.1
Molecular Function	GO:0030151	molybdenum ion binding	1/291	4.98	0.18329	Sc11g009760.1
Molecular Function	GO:0043424	protein histidine kinase binding	1/291	4.98	0.18329	Sc13g006180.3
Molecular Function	GO:0070290	N-acylphosphatidylethanolamine-specific phospholipase D activity	1/291	4.98	0.18329	Sc05g004020.1
Molecular Function	GO:0004124	cysteine synthase activity	1/291	4.62	0.195916	Sc01g002120.1
Molecular Function	GO:0004556	alpha-amylase activity	1/291	4.62	0.195916	Sc18g003740.1
Molecular Function	GO:0016709	oxidoreductase activity, acting on paired donors, with incorporation or reduction of molecular oxygen, NAD(P)H as one donor, and incorporation of one atom of oxygen	1/291	4.62	0.195916	Sc02g009520.1
Molecular Function	GO:0019139	cytokinin dehydrogenase activity	1/291	4.62	0.195916	Sc04g019790.1
Molecular Function	GO:0043565	sequence-specific DNA binding	7/291	1.48	0.19846	Sc05g005200.1/Sc09g001590.1/Sc09g001670.1/Sc09g011930.1/Sc18g003820.2/Sc18g003900.1/Sc18g004110.1
Molecular Function	GO:0004029	aldehyde dehydrogenase (NAD) activity	1/291	4.32	0.208348	Sc02g009620.1
Molecular Function	GO:0004180	carboxypeptidase activity	1/291	4.32	0.208348	Sc02g009790.1
Molecular Function	GO:0008134	transcription factor binding	1/291	4.32	0.208348	Sc13g012520.1
Molecular Function	GO:0016791	phosphatase activity	1/291	4.32	0.208348	Sc05g005230.1
Molecular Function	GO:0051082	unfolded protein binding	3/291	1.9	0.209243	Sc02g013960.1/Sc02g014100.1/Sc16g016240.1
Molecular Function	GO:0030246	carbohydrate binding	4/291	1.68	0.215373	Sc02g009580.1/Sc12g017820.1/Sc13g011000.1/Sc13g012490.1
Molecular Function	GO:0005385	zinc ion transmembrane transporter activity	1/291	4.05	0.220588	Sc03g000040.1
Molecular Function	GO:0016747	transferase activity, transferring acyl groups other than amino-acyl groups	2/291	2.19	0.231406	Sc01g011170.1/Sc01g011260.1
Molecular Function	GO:0019904	protein domain specific binding	1/291	3.81	0.23264	Sc02g014110.1
Molecular Function	GO:0005198	structural molecule activity	2/291	2.09	0.248574	Sc05g004750.1/Sc05g004820.1
Molecular Function	GO:0004721	phosphoprotein phosphatase activity	3/291	1.73	0.250003	Sc01g018540.2/Sc04g020270.1/Sc18g015200.1
Molecular Function	GO:0045330	aspartyl esterase activity	2/291	2.05	0.254307	Sc05g004680.1/Sc05g004690.1
Molecular Function	GO:0004177	aminopeptidase activity	1/291	2.7	0.311957	Sc10g005830.1
Molecular Function	GO:0008237	metallopeptidase activity	1/291	2.7	0.311957	Sc10g005830.1
Molecular Function	GO:0080030	methyl indole-3-acetate esterase activity	1/291	2.7	0.311957	Sc11g000880.1
Molecular Function	GO:0080031	methyl salicylate esterase activity	1/291	2.7	0.311957	Sc11g000880.1
Molecular Function	GO:0080032	methyl jasmonate esterase activity	1/291	2.7	0.311957	Sc11g000880.1
Molecular Function	GO:0050661	NADP binding	2/291	1.75	0.317261	Sc05g013600.1/Sc13g005950.1
Molecular Function	GO:0004674	protein serine/threonine kinase activity	13/291	1.17	0.32215	Sc01g011110.1/Sc02g009830.1/Sc02g014180.1/Sc05g005400.1/Sc09g011890.1/Sc13g001760.1/Sc13g011000.1/Sc17g006090.1/Sc17g006100.1/Sc17g006160.4/Sc17g006230.1/Sc18g003920.1/Sc18g004090.1
Molecular Function	GO:0004697	protein kinase C activity	1/291	2.59	0.3226	Sc18g003800.1
Molecular Function	GO:0017111	nucleoside-triphosphatase activity	2/291	1.7	0.328609	Sc08g007330.1/Sc13g001790.1
Molecular Function	GO:0004707	MAP kinase activity	1/291	2.49	0.333079	Sc01g002100.1
Molecular Function	GO:0047672	anthranilate N-benzoyltransferase activity	1/291	2.49	0.333079	Sc04g001460.1
Molecular Function	GO:0051287	NAD binding	2/291	1.68	0.334265	Sc04g019800.1/Sc05g005870.1
Molecular Function	GO:0004190	aspartic-type endopeptidase activity	3/291	1.46	0.338283	Sc02g014040.1/Sc02g018950.1/Sc04g020190.1
Molecular Function	GO:0052716	hydroquinone:oxygen oxidoreductase activity	1/291	2.4	0.343397	Sc18g010920.1
Molecular Function	GO:0004298	threonine-type endopeptidase activity	1/291	2.31	0.353555	Sc13g001770.1
Molecular Function	GO:0016772	transferase activity, transferring phosphorus-containing groups	3/291	1.4	0.363596	Sc01g011100.1/Sc17g006080.1/Sc17g006180.1
Molecular Function	GO:0000155	phosphorelay sensor kinase activity	1/291	2.16	0.373405	Sc13g006180.3
Molecular Function	GO:0008353	RNA polymerase II carboxy-terminal domain kinase activity	1/291	2.16	0.373405	Sc05g013540.1
Molecular Function	GO:0050253	retinyl-palmitate esterase activity	1/291	2.16	0.373405	Sc11g000880.1
Molecular Function	GO:0004683	calmodulin-dependent protein kinase activity	2/291	1.51	0.384437	Sc02g014240.1/Sc09g011880.1
Molecular Function	GO:0019829	cation-transporting ATPase activity	1/291	2.02	0.392647	Sc05g005270.1
Molecular Function	GO:0042626	ATPase activity, coupled to transmembrane movement of substances	1/291	1.96	0.402046	Sc05g005960.1
Molecular Function	GO:0004842	ubiquitin-protein transferase activity	4/291	1.23	0.411511	Sc02g009490.1/Sc06g010430.1/Sc13g001780.3/Sc15g018410.1
Molecular Function	GO:0051539	4 iron, 4 sulfur cluster binding	1/291	1.85	0.420411	Sc04g020320.1
Molecular Function	GO:0008762	UDP-N-acetylmuramate dehydrogenase activity	1/291	1.7	0.446911	Sc04g019790.1
Molecular Function	GO:0004714	transmembrane receptor protein tyrosine kinase activity	1/291	1.66	0.455473	Sc18g003920.1
Molecular Function	GO:0008559	xenobiotic-transporting ATPase activity	1/291	1.66	0.455473	Sc15g017200.1
Molecular Function	GO:0016301	kinase activity	5/291	1.13	0.456569	Sc04g020230.1/Sc05g004700.1/Sc05g005980.1/Sc13g005920.1/Sc18g004100.1
Molecular Function	GO:0003746	translation elongation factor activity	1/291	1.62	0.463903	Sc01g018510.1
Molecular Function	GO:0004221	obsolete ubiquitin thiolesterase activity	1/291	1.58	0.472203	Sc04g020700.1
Molecular Function	GO:0019825	oxygen binding	1/291	1.58	0.472203	Sc02g009520.1
Molecular Function	GO:0019901	protein kinase binding	1/291	1.58	0.472203	Sc18g004160.1
Molecular Function	GO:0050662	coenzyme binding	2/291	1.26	0.474249	Sc02g009900.1/Sc05g006100.1
Molecular Function	GO:0019843	rRNA binding	1/291	1.47	0.496342	Sc12g004880.1
Molecular Function	GO:0005507	copper ion binding	4/291	1.1	0.496424	Sc07g012520.1/Sc18g003810.1/Sc18g004150.1/Sc18g010920.1
Molecular Function	GO:0004713	protein tyrosine kinase activity	2/291	1.2	0.499144	Sc05g005400.1/Sc12g004790.3
Molecular Function	GO:0010181	FMN binding	1/291	1.44	0.504141	Sc02g014210.1
Molecular Function	GO:0000156	phosphorelay response regulator activity	1/291	1.41	0.51182	Sc13g006180.3
Molecular Function	GO:0016905	myosin heavy chain kinase activity	1/291	1.41	0.51182	Sc12g010520.1
Molecular Function	GO:0033772	flavonoid 3',5'-hydroxylase activity	1/291	1.41	0.51182	Sc13g001620.1
Molecular Function	GO:0005525	GTP binding	5/291	1.05	0.515466	Sc01g018520.1/Sc05g005480.1/Sc05g005880.1/Sc05g005890.2/Sc13g001680.1
Molecular Function	GO:0015171	amino acid transmembrane transporter activity	1/291	1.38	0.51938	Sc12g017810.1
Molecular Function	GO:0016874	ligase activity	2/291	1.15	0.523273	Sc05g005250.2/Sc18g010950.1
Molecular Function	GO:0008447	L-ascorbate oxidase activity	1/291	1.35	0.526824	Sc18g010920.1
Molecular Function	GO:0042973	glucan endo-1,3-beta-D-glucosidase activity	1/291	1.35	0.526824	Sc12g004840.3
Molecular Function	GO:0004715	non-membrane spanning protein tyrosine kinase activity	3/291	1.07	0.532049	Sc01g011110.1/Sc02g009480.1/Sc17g006230.1
Molecular Function	GO:0050897	cobalt ion binding	1/291	1.22	0.562354	Sc05g005870.1
Molecular Function	GO:0004672	protein kinase activity	6/291	0.98	0.573816	Sc01g011160.1/Sc02g019030.1/Sc05g006030.2/Sc13g006240.1/Sc14g010220.1/Sc16g016180.1
Molecular Function	GO:0008568	microtubule-severing ATPase activity	1/291	1.18	0.57581	Sc05g004260.1
Molecular Function	GO:0043169	cation binding	1/291	1.16	0.582383	Sc02g009580.1
Molecular Function	GO:0020037	heme binding	7/291	0.97	0.589849	Sc02g009460.1/Sc02g009520.1/Sc02g018960.1/Sc06g015350.1/Sc06g015360.1/Sc13g001620.1/Sc18g003770.1
Molecular Function	GO:0000166	nucleotide binding	11/291	0.95	0.613007	Sc02g009870.1/Sc02g019030.1/Sc04g019640.1/Sc04g020330.2/Sc04g020590.1/Sc12g004570.1/Sc13g005980.8/Sc13g010990.1/Sc17g006090.1/Sc17g006100.1/Sc18g003890.1
Molecular Function	GO:0004871	signal transducer activity	1/291	1.06	0.613754	Sc01g011080.1
Molecular Function	GO:0016788	hydrolase activity, acting on ester bonds	2/291	0.95	0.623885	Sc06g015390.2/Sc15g011330.1
Molecular Function	GO:0004091	carboxylic ester hydrolase activity	1/291	1.01	0.631438	Sc11g000880.1
Molecular Function	GO:0004601	peroxidase activity	2/291	0.94	0.631814	Sc02g009460.1/Sc02g018960.1
Molecular Function	GO:0005506	iron ion binding	7/291	0.93	0.633672	Sc02g009520.1/Sc05g005920.1/Sc05g005930.1/Sc06g015350.1/Sc06g015360.1/Sc13g001620.1/Sc18g003770.1
Molecular Function	GO:0016705	oxidoreductase activity, acting on paired donors, with incorporation or reduction of molecular oxygen	2/291	0.92	0.639612	Sc12g004590.1/Sc18g003770.1
Molecular Function	GO:0003676	nucleic acid binding	14/291	0.93	0.641943	Sc02g009870.1/Sc04g001430.1/Sc05g005300.1/Sc05g006090.1/Sc08g005710.1/Sc09g001630.2/Sc09g011950.1/Sc12g004570.1/Sc13g010990.1/Sc16g016230.1/Sc16g016260.1/Sc17g011070.1/Sc17g011080.2/Sc18g003760.1
Molecular Function	GO:0003924	GTPase activity	2/291	0.91	0.647281	Sc05g005880.1/Sc13g001680.1
Molecular Function	GO:0046872	metal ion binding	16/291	0.93	0.652053	Sc02g009460.1/Sc02g009590.1/Sc02g014020.1/Sc02g018960.1/Sc04g020270.1/Sc04g020320.1/Sc04g020660.1/Sc05g003980.1/Sc05g005270.1/Sc12g004590.1/Sc13g001640.1/Sc13g005980.8/Sc14g010230.1/Sc17g011070.1/Sc17g011080.2/Sc18g015200.1
Molecular Function	GO:0004497	monooxygenase activity	2/291	0.89	0.658541	Sc12g004590.1/Sc18g003770.1
Molecular Function	GO:0003899	DNA-directed RNA polymerase activity	1/291	0.94	0.659135	Sc13g012510.1
Molecular Function	GO:0008168	methyltransferase activity	2/291	0.87	0.673106	Sc04g019840.1/Sc05g005380.2
Molecular Function	GO:0008270	zinc ion binding	19/291	0.92	0.681291	Sc02g014160.1/Sc04g019340.1/Sc04g020200.2/Sc05g004740.1/Sc05g005140.1/Sc05g005300.1/Sc05g005870.1/Sc05g005940.3/Sc05g012980.1/Sc06g015390.2/Sc07g012520.1/Sc10g005830.1/Sc12g004800.1/Sc13g005930.4/Sc13g005990.1/Sc13g006170.2/Sc16g016230.1/Sc18g003760.1/Sc18g003910.1
Molecular Function	GO:0097159	organic cyclic compound binding	2/291	0.84	0.694006	Sc01g011100.1/Sc05g012960.1
Molecular Function	GO:1901363	heterocyclic compound binding	2/291	0.84	0.694006	Sc01g011100.1/Sc05g012960.1
Molecular Function	GO:0016757	transferase activity, transferring glycosyl groups	1/291	0.83	0.703867	Sc02g014230.1
Molecular Function	GO:0016787	hydrolase activity	6/291	0.86	0.704187	Sc01g018520.1/Sc02g009480.1/Sc02g014020.1/Sc05g005220.1/Sc07g012520.1/Sc15g011310.1
Molecular Function	GO:0043531	ADP binding	1/291	0.81	0.712984	Sc18g010930.1
Molecular Function	GO:0043167	ion binding	1/291	0.77	0.730387	Sc05g012960.1
Molecular Function	GO:0004709	MAP kinase kinase kinase activity	2/291	0.75	0.747287	Sc05g012950.1/Sc13g012490.1
Molecular Function	GO:0003682	chromatin binding	3/291	0.76	0.757165	Sc01g011070.1/Sc04g020140.1/Sc17g011040.1
Molecular Function	GO:0005516	calmodulin binding	1/291	0.7	0.762102	Sc12g004870.1
Molecular Function	GO:0016491	oxidoreductase activity	4/291	0.75	0.781209	Sc05g005920.1/Sc05g005930.1/Sc12g004800.1/Sc13g001760.1
Molecular Function	GO:0008026	ATP-dependent helicase activity	1/291	0.65	0.790097	Sc09g011950.1
Molecular Function	GO:0003735	structural constituent of ribosome	5/291	0.74	0.805345	Sc02g009470.1/Sc12g004880.1/Sc13g001650.1/Sc14g010170.1/Sc16g004550.1
Molecular Function	GO:0005515	protein binding	1/291	0.56	0.834039	Sc05g004020.1
Molecular Function	GO:0046982	protein heterodimerization activity	1/291	0.54	0.84412	Sc02g009860.2
Molecular Function	GO:0003743	translation initiation factor activity	1/291	0.53	0.853591	Sc01g011220.1
Molecular Function	GO:0009055	electron carrier activity	5/291	0.62	0.912171	Sc02g009520.1/Sc06g015350.1/Sc06g015360.1/Sc13g001620.1/Sc18g003770.1
Molecular Function	GO:0030170	pyridoxal phosphate binding	1/291	0.41	0.912752	Sc01g011090.1
Molecular Function	GO:0000287	magnesium ion binding	1/291	0.4	0.91934	Sc05g005980.1
Molecular Function	GO:0050660	flavin adenine dinucleotide binding	1/291	0.4	0.91934	Sc04g019790.1
Molecular Function	GO:0003723	RNA binding	3/291	0.37	0.988659	Sc02g014090.1/Sc05g004060.1/Sc13g005980.8
Molecular Function	GO:0003824	catalytic activity	1/291	0.17	0.997211	Sc01g018530.1
Molecular Function	GO:0005488	binding	3/291	0.23	0.999808	Sc02g014060.1/Sc10g005460.1/Sc17g011060.1
