# Supplementary material for: Resequencing of 388 cassava accessions identifies valuable loci and selection for variation in heterozygosity
Source: Genome Biol. 2021 Nov 16;22:316. doi: 10.1186/s13059-021-02524-7 (PMC8594203; doi:10.1186/s13059-021-02524-7)
Supplement: Supplementary file 19 — Additional file 19: Table S19. Expression of the genes related to growth and development within selection sweeps with both decreases in heterozygosity and nucleotide (above 99% threshold) during cassava domestication. [file 13059_2021_2524_MOESM19_ESM.xlsx]

## Sheet: Sheet1
Table S19. Expression of the genes related to growth and development within selection sweeps with both decreases in heterozygosity and nucleotide(above 99% threshold) during cassava domestication.
Gene	FLA-P1	FLA-P2	FLA-P3	SC205	SC5	KU50	SC9	Taiyin1hao	G75	SC102	SC8002	Log2 FC (cultivar/wild)	P-value	Annotation	Symbol
Sc11g009760	11.2894	15.3592	15.859	32.5383	31.3215	35.4446	48.0481	38.4857	26.6982	34.421	25.1302	1.26223	1.45236e-12	Molybdopterin adenylyltransferase	MOG1
Sc02g014200	2.81686	3.18812	2.71841	20.0719	40.1098	33.5191	50.6577	28.346	16.8212	10.1193	21.0611	3.2411	3.46956e-09	Transport inhibitor response 1 protein	TIR1
Sc02g014000	43.2357	3.78276	12.87	3.83355	0.93564	2.30116	3.93865	1.86961	21.316	6.52302	5.21558	-1.79778	0.00171	AT-hook motif nuclear-localized protein	AHL17
Sc05g006070	1.80791	2.71599	1.58925	8.33153	8.28893	5.07119	7.27004	7.4218	6.49645	4.77067	6.35679	1.72107	3.15538e-12	Gamma-tubulin complex component 4	GCP4
Sc13g006180	1.89387	0.91333	2.84012	9.02171	10.3777	6.46633	9.26424	9.105	12.3716	6.63082	9.21245	2.25866	9.61189e-15	Histidine kinase 2	HK2
Sc02g009580	0.888317	0.831091	0.834895	1.62193	1.73365	1.66094	1.73983	1.16893	1.15696	1.26499	1.78539	0.816008	0.000184774	Beta-galactosidase 3	BGAL3
Sc18g004070	1.42342	2.92272	1.00386	7.14583	3.15945	1.62855	2.69549	3.18949	2.2323	6.39638	7.44336	1.24018	0.000394272	Kinesin-like protein	FLA10
Sc05g005210	0.555766	1.37966	0.962262	3.968	2.93883	3.90641	3.14393	2.68489	5.82782	3.09839	2.52063	1.84713	1.37208e-09	Actin-related protein 2/3 complex subunit 5A	ARP2/3
Sc04g020330	2.44498	1.89439	1.27361	4.78322	5.83584	3.41179	4.9054	4.1268	2.42588	4.77789	4.73899	1.21803	1.01519e-07	Protein Mut11	Mut11
Sc05g004320	2.8209	7.20974	2.4739	12.8672	13.4841	10.7237	14.3223	13.772	6.01466	12.1368	11.699	1.50728	7.20079e-07	Armadillo repeat-containing kinesin-like protein 2	ARK2
Sc13g001720	6.30527	7.36297	8.19792	15.8741	12.6767	11.0382	15.3579	16.9014	13.8948	12.7499	13.8983	0.944743	2.99168e-12	Mannosyl-oligosaccharide glucosidase	GCS1
Sc05g005970	5.09855	6.69857	6.93597	10.9647	9.84566	11.1105	9.90473	11.9962	17.9485	9.78878	11.7764	0.899492	9.32133e-10	WD-40 repeat-containing protein	MSI1
Sc18g004160	0.256443	0.458584	0.092126	2.58369	1.23904	0.807565	0.619401	3.73873	0.686968	0.538462	1.64682	2.40951	4.07615e-05	Cyclin-D3-1	CYCD3-1
Sc18g003900	0.087477	0.167196	0.158349	1.28585	1.10469	1.0658	0.825089	1.34703	0.942413	0.394983	0.881259	2.73168	2.18738e-09	Heat stress transcription factor B-4	HSFB-4
Sc15g017200	0.312772	1.45117	0.216005	1.90233	1.46735	1.46934	1.53796	1.85162	0.761888	1.11499	0.732229	1.01579	0.0205182	ABC transporter B family member 19	ABCB19
Sc09g001570	9.35107	17.1636	16.8694	0.950541	0.508152	0.602595	0.735068	0.479312	1.04215	0.713235	0.318071	-4.43583	1.46393e-05	Glycosyltransferase-like	GYL1
Numbers in blue show the expression levels (FPKM) of genes in 3 wild progenitors, and numbers in brown show the expression levels (FPKM) of genes in 8 cultivars.
Numbers in the Log2FC column refer to log2 based fold change of the mean expression level (three biological replicates) in cultivated cassavas versus wild accessions.
