# Supplementary material for: Resequencing of 388 cassava accessions identifies valuable loci and selection for variation in heterozygosity
Source: Genome Biol. 2021 Nov 16;22:316. doi: 10.1186/s13059-021-02524-7 (PMC8594203; doi:10.1186/s13059-021-02524-7)
Supplement: Supplementary file 20 — Additional file 20: Table S20. Expression levels of the six genes after Xam inoculation within the locus mapped from 11.65 to 11.70 Mb. [file 13059_2021_2524_MOESM20_ESM.xlsx]

## Sheet: Sheet1
Table S20. Expression levels of the six genes after Xam inoculation within the locus mapped from 11.65 to 11.70 Mb
Gene ID	Mock_8h	Mock_24h	Mock_50h	Xam_8h	Xam_24h	Xam_50h	Xam_8h/Mock_8h	p value	Xam_24h/Mock_24h	p value	Xam_50h/Mock_50h	p value
Sc02g013980	0.56	0.11	0.19	0.53	0.05	0.2	0.947368	1	0.5	0.861711	1.05	1
Sc02g013990	42.67	32.16	27.31	43.47	40.62	36.77	1.01874	1	1.26298	0.595858	1.34627	0.426304
Sc02g014000	4.89	3.08	4.93	6.05	11.6	7.24	1.23673	1	3.75728	1.95408e-05	1.46761	0.965661
Sc02g014010	NA	NA	NA	NA	NA	NA	NA	NA	NA	NA	NA	NA
Sc02g014020	23.34	17.93	11.43	22.78	28.13	20.46	0.976017	1	1.56856	0.205412	1.78934	0.0151313
Sc02g014030	NA	NA	0.21	0.29	NA	NA	NA	NA	NA	NA	NA	NA
Note: The RNA-Seq data was downloaded from Cohn et al. (2014) Xanthomonas axonopodis virulence is promoted by a transcription activator like (TAL) effector mediated induction of a SWEET sugar transporter in cassava. Mol Plant Microbe Interact. 27(11):1186-1198
