# Supplementary material for: Resequencing of 388 cassava accessions identifies valuable loci and selection for variation in heterozygosity
Source: Genome Biol. 2021 Nov 16;22:316. doi: 10.1186/s13059-021-02524-7 (PMC8594203; doi:10.1186/s13059-021-02524-7)
Supplement: Supplementary file 21 — Additional file 21: Table S21. Primer pairs used for qRT-PCR. [file 13059_2021_2524_MOESM21_ESM.xlsx]

## Sheet: Sheet1
Table S21. Primer pairs used for qRT-PCR.
Gene Name	Forward Primer	Reverse Primer
MeTIR1	ATCATATCACTGGAGAGCC	ACAAGATGGAAACAAACTT
MeAHL17	CGCCTGGTTCCAAGAATAGA	GTTGATGGCTGACGAAGAGT
MeEF1F	TGAACCACCCTGGTCAGATTGGAA	AACTTGGGCTCCTTCTCAAGCTCT
